# Supplementary material for: 4-(1H-2,3-Dihydro­naphtho­[1,8-de][1,3,2]di­aza­borinin-2-yl)-1-ethylpyridin-1-ium iodide
Source: IUCrdata. 2024 Apr 26;9(Pt 4):x240362. doi: 10.1107/S2414314624003626 (PMC11074540; doi:10.1107/S2414314624003626)
Supplement: Supplementary file 1 [file x-09-x240362-sup1.cif]

##############################################################################
#                                                                            #
# This CIF contains the data for a data article accepted for                 #
# publication in IUCrData. It conforms to the requirements of                #
# Notes for Authors for IUCrData, and has been                               #
# peer reviewed under the auspices of IUCrData.                              #
#                                                                            #
# Full details of the Crystallographic Information File format               #
# are given in the paper "The Crystallographic Information File (CIF):       #
# a New Standard Archive File for Crystallography" by S. R. Hall, F. H.      #
# Allen and I. D. Brown [Acta Cryst. (1991), A47, 655-685].                  #
#                                                                            #
# The current version of the core CIF dictionary is obtainable from          #
# ftp://ftp.iucr.org/pub/cif_core.dic.                                       #
#                                                                            #
# Software is freely available for graphical display of the structure(s)     #
# in this CIF. For information consult the CIF software page                 #
# http://www.iucr.org/resources/cif/software.                                #
#                                                                            #
# This file may be used for bona fide research purposes within the           #
# scientific community so long as proper attribution is given to the data    # 
# article from which it was obtained.                                        #
#                                                                            #
##############################################################################
data_I
_audit_creation_method
;
Olex2 1.3
(compiled 2020.11.12 svn.r5f609507 for OlexSys, GUI svn.r6408)
;
_journal_date_recd_electronic     2024-03-13
_journal_date_accepted     2024-04-22
_journal_name_full     'IUCrData'
_journal_year     2024
_journal_volume     9
_journal_issue      1
_journal_page_first     0
_journal_page_last     0
_journal_paper_category     HO
_journal_paper_doi     10.1107/S2414314624003626
_journal_coeditor_code     BX4026
_publ_contact_author_name     ' Tsunehisa, Okuno'
_publ_contact_author_address
;
Department of Systems Engineering
Wakayama University
Sakaedani
Wakayama
640-8510
Japan
;
_publ_contact_author_email
;
okuno@wakayama-u.ac.jp
;
_publ_contact_author_fax     ?
_publ_contact_author_phone     '+81-73-457-8264'
_publ_section_title
;\
1-Ethyl-4-(1<i>H</i>-naphtho[1,8-<i>de</i>][1,3,2]diazaborinin-2(3<i>H</i>)-yl)\
pyridin-1-ium iodide
;
_publ_section_title_footnote
;
 4-EtPyBdanI.
;
loop_
    _publ_author_name
    _publ_author_footnote
    _publ_author_address
    'Hashimoto, Shu' .
;
Department of Systems Engineering
Wakayama University
Sakaedani
Wakayama
640-8510
Japan
;
    'Okuno, Tsunehisa' .
;
Department of Systems Engineering
Wakayama University
Sakaedani
Wakayama
640-8510
Japan
;
_publ_section_synopsis
;
The title compound  is a diazaborinane featuring substitution at the 1, 2, and 3
positions of the nitrogen--boron six-membered heterocycle. In the crystal,
molecules are stacked in a head-to-tail manner. The iodide ion makes close
contacts with three organic molecules and supports the alternating stack.
;
_chemical_name_systematic
;\
1-Ethyl-4-(1<i>H</i>-naphtho[1,8-<i>de</i>][1,3,2]diazaborinin\
-2(3<i>H</i>)-yl)pyridin-1-ium iodide
;
_chemical_name_common     '4-EtPyBdanI'
_chemical_formula_moiety     'I, C17 H17 B N3'
_chemical_formula_sum     'C17 H17 B I N3'
_chemical_formula_iupac     'C17 H17 B N3 + , I-'
_chemical_formula_weight     401.04
_chemical_melting_point     ?
_space_group_crystal_system     triclinic
_space_group_name_H-M_alt     'P -1'
_space_group_name_Hall     '-P 1'
loop_
    _space_group_symop_operation_xyz
    'x, y, z'
    '-x, -y, -z'
_cell_length_a     7.0800(3)
_cell_length_b     10.6304(3)
_cell_length_c     11.0650(3)
_cell_angle_alpha     89.715(2)
_cell_angle_beta     79.711(3)
_cell_angle_gamma     89.598(2)
_cell_volume     819.37(5)
_cell_formula_units_Z     2
_cell_measurement_reflns_used     7826
_cell_measurement_theta_min     3.8180
_cell_measurement_theta_max     31.4310
_cell_measurement_temperature     293(2)
_exptl_crystal_description     plate
_exptl_crystal_colour     'clear red'
_exptl_crystal_size_max     0.1
_exptl_crystal_size_mid     0.05
_exptl_crystal_size_min     0.03
_exptl_crystal_density_diffrn     1.626
_exptl_crystal_density_meas     ?
_exptl_crystal_density_method     ?
_exptl_crystal_F_000     396
_exptl_absorpt_coefficient_mu     1.953
_exptl_absorpt_correction_type     multi-scan
_exptl_absorpt_process_details
;
(CrysAlisPro; Rigaku OD, 2020)
;
_exptl_absorpt_correction_T_min     0.94201
_exptl_absorpt_correction_T_max     1.00000
_diffrn_ambient_temperature     293(2)
_diffrn_source     'Rotating-anode X-ray tube'
_diffrn_radiation_type     'Mo K\a'
_diffrn_radiation_wavelength     0.71073
_diffrn_radiation_monochromator     mirror
_diffrn_measurement_device_type     'XtaLAB AFC10 (RCD3): fixed-\c single'
_diffrn_measurement_device     'four-circle diffractometer'
_diffrn_measurement_method     '\w scans'
_diffrn_detector     'Hybrid Pixel Array Detector'
_diffrn_detector_area_resol_mean     10.0000
_diffrn_reflns_number     12190
_diffrn_reflns_av_R_equivalents     0.0161
_diffrn_reflns_av_unetI/netI     0.0171
_diffrn_reflns_theta_min     3.699
_diffrn_reflns_theta_max     31.565
_diffrn_reflns_theta_full     27.500
_diffrn_measured_fraction_theta_max     0.802
_diffrn_measured_fraction_theta_full     0.987
_diffrn_reflns_limit_h_min     -7
_diffrn_reflns_limit_h_max     10
_diffrn_reflns_limit_k_min     -14
_diffrn_reflns_limit_k_max     14
_diffrn_reflns_limit_l_min     -15
_diffrn_reflns_limit_l_max     15
_diffrn_radiation_probe     x-ray
_refine_special_details
;
The positions of the N-bound and the O-bound H atoms were obtained
from difference Fourier maps and were refined isotropically. The C-bound H
atoms were placed at ideal positions and were refined as riding on their
parent C atoms. <i>U</i>~iso~(H) values of the H atoms were set at
1.2<i>U</i>~eq~(parent atom for C~sp2~) and 1.5<i>U</i>~eq~(parent atom for
C~sp3~).
;
_reflns_number_total     4404
_reflns_number_gt     4088
_reflns_threshold_expression     'I > 2\s(I)'
_refine_ls_structure_factor_coef     Fsqd
_refine_ls_matrix_type     full
_refine_ls_R_factor_all     0.0226
_refine_ls_R_factor_gt     0.0200
_refine_ls_wR_factor_gt     0.0513
_refine_ls_wR_factor_ref     0.0521
_refine_ls_goodness_of_fit_ref     1.074
_refine_ls_restrained_S_all     1.074
_refine_ls_number_reflns     4404
_refine_ls_number_parameters     208
_refine_ls_number_restraints     0
_refine_ls_hydrogen_treatment     mixed
_refine_ls_weighting_scheme     calc
_refine_ls_weighting_details
              'w=1/[\s^2^(Fo^2^)+(0.0288P)^2^+0.2552P] where P=(Fo^2^+2Fc^2^)/3'
_atom_sites_solution_hydrogens     mixed
_atom_sites_solution_primary     dual
_atom_sites_solution_secondary     ?
_refine_ls_shift/su_max     0.004
_refine_ls_shift/su_mean     0.000
_refine_diff_density_max     0.778
_refine_diff_density_min     -0.287
_refine_ls_extinction_method     none
_refine_ls_extinction_coef     .
loop_
    _atom_type_symbol
    _atom_type_description
    _atom_type_scat_dispersion_real
    _atom_type_scat_dispersion_imag
    _atom_type_scat_source
    'C' 'C' 0.0033 0.0016
                         'International Tables Vol C Tables 4.2.6.8 and 6.1.1.4'
    'H' 'H' 0.0000 0.0000
                         'International Tables Vol C Tables 4.2.6.8 and 6.1.1.4'
    'I' 'I' -0.4742 1.8119
                         'International Tables Vol C Tables 4.2.6.8 and 6.1.1.4'
    'N' 'N' 0.0061 0.0033
                         'International Tables Vol C Tables 4.2.6.8 and 6.1.1.4'
    'B' 'B' 0.0013 0.0007
                         'International Tables Vol C Tables 4.2.6.8 and 6.1.1.4'
_computing_data_collection
;
CrysAlisPro 1.171.40.84a (Rigaku OD, 2020)
;
_computing_cell_refinement
;
CrysAlisPro 1.171.40.84a (Rigaku OD, 2020)
;
_computing_data_reduction
;
CrysAlisPro 1.171.40.84a (Rigaku OD, 2020)
;
_computing_structure_solution
;
<i>SHELXT2014/4</i> (Sheldrick, 2015a)
;
_computing_structure_refinement
;
<i>SHELXL2014/7</i> (Sheldrick, 2015b)
;
_computing_molecular_graphics
;
Olex2 1.3 (Dolomanov <i>et al.</i>,  2009)
;
_computing_publication_material
;
Olex2 1.3 (Dolomanov <i>et al.</i>,  2009)
;
loop_
    _atom_site_type_symbol
    _atom_site_label
    _atom_site_fract_x
    _atom_site_fract_y
    _atom_site_fract_z
    _atom_site_U_iso_or_equiv
    _atom_site_adp_type
    _atom_site_calc_flag
    _atom_site_occupancy
    _atom_site_disorder_assembly
    _atom_site_disorder_group
    I I1 0.41685(2) 0.80629(2) 0.76854(2) 0.03537(5) Uani d 1 . .
    N N1 0.38277(16) 0.22734(11) 0.80569(10) 0.0189(2) Uani d 1 . .
    N N2 0.22902(17) 0.60900(11) 0.53955(11) 0.0206(2) Uani d 1 . .
    N N3 0.24819(18) 0.43530(12) 0.39835(11) 0.0220(2) Uani d 1 . .
    C C6 0.19028(19) 0.69330(13) 0.45019(12) 0.0202(2) Uani d 1 . .
    C C4 0.3287(2) 0.25792(13) 0.60271(13) 0.0221(3) Uani d 1 . .
    H H3 0.3186 0.2239 0.5269 0.026 Uiso calc 1 . .
    C C3 0.30663(18) 0.38741(12) 0.62082(12) 0.0181(2) Uani d 1 . .
    C C2 0.3276(2) 0.43318(13) 0.73619(13) 0.0217(3) Uani d 1 . .
    H H2 0.3151 0.5189 0.7522 0.026 Uiso calc 1 . .
    C C1 0.3666(2) 0.35186(13) 0.82613(13) 0.0219(3) Uani d 1 . .
    H H1 0.3820 0.3835 0.9019 0.026 Uiso calc 1 . .
    C C5 0.3656(2) 0.17955(13) 0.69587(13) 0.0222(3) Uani d 1 . .
    H H4 0.3785 0.0934 0.6826 0.027 Uiso calc 1 . .
    C C16 0.4153(2) 0.14270(14) 0.90731(13) 0.0233(3) Uani d 1 . .
    H H13 0.4977 0.1841 0.9559 0.028 Uiso calc 1 . .
    H H14 0.4801 0.0667 0.8733 0.028 Uiso calc 1 . .
    C C15 0.18123(18) 0.64498(13) 0.33129(12) 0.0197(2) Uani d 1 . .
    C C14 0.2089(2) 0.51456(14) 0.30483(13) 0.0218(3) Uani d 1 . .
    C C7 0.1655(2) 0.82045(14) 0.47347(14) 0.0267(3) Uani d 1 . .
    H H6 0.1693 0.8515 0.5514 0.032 Uiso calc 1 . .
    C C10 0.14939(19) 0.73002(14) 0.23651(13) 0.0232(3) Uani d 1 . .
    C C11 0.1474(2) 0.68118(17) 0.11772(14) 0.0292(3) Uani d 1 . .
    H H9 0.1297 0.7353 0.0543 0.035 Uiso calc 1 . .
    C C9 0.1257(2) 0.85948(15) 0.26407(14) 0.0275(3) Uani d 1 . .
    H H8 0.1040 0.9157 0.2033 0.033 Uiso calc 1 . .
    C C8 0.1343(2) 0.90312(15) 0.37892(16) 0.0299(3) Uani d 1 . .
    H H7 0.1193 0.9888 0.3949 0.036 Uiso calc 1 . .
    C C13 0.2006(2) 0.47006(16) 0.18876(14) 0.0296(3) Uani d 1 . .
    H H11 0.2143 0.3845 0.1721 0.035 Uiso calc 1 . .
    C C12 0.1712(2) 0.55533(18) 0.09582(14) 0.0327(3) Uani d 1 . .
    H H10 0.1680 0.5250 0.0175 0.039 Uiso calc 1 . .
    C C17 0.2286(2) 0.10846(19) 0.98868(17) 0.0362(4) Uani d 1 . .
    H H17 0.1531 0.0588 0.9431 0.054 Uiso calc 1 . .
    H H15 0.1592 0.1838 1.0168 0.054 Uiso calc 1 . .
    H H16 0.2543 0.0610 1.0580 0.054 Uiso calc 1 . .
    B B1 0.2602(2) 0.47939(14) 0.51714(14) 0.0189(3) Uani d 1 . .
    H H5 0.246(3) 0.639(2) 0.604(2) 0.035(6) Uiso d 1 . .
    H H12 0.280(3) 0.365(2) 0.373(2) 0.035(5) Uiso d 1 . .
loop_
    _atom_site_aniso_label
    _atom_site_aniso_U_11
    _atom_site_aniso_U_22
    _atom_site_aniso_U_33
    _atom_site_aniso_U_12
    _atom_site_aniso_U_13
    _atom_site_aniso_U_23
    I1 0.06050(9) 0.01998(6) 0.02905(6) 0.00500(4) -0.01733(5) -0.00322(4)
    N1 0.0171(5) 0.0176(5) 0.0217(5) 0.0001(4) -0.0027(4) 0.0065(4)
    N2 0.0239(6) 0.0190(5) 0.0187(5) 0.0031(4) -0.0037(4) 0.0041(4)
    N3 0.0252(6) 0.0176(5) 0.0238(6) 0.0014(4) -0.0063(4) 0.0032(4)
    C6 0.0177(6) 0.0196(6) 0.0224(6) 0.0025(5) -0.0016(5) 0.0066(5)
    C4 0.0259(7) 0.0191(6) 0.0216(6) -0.0010(5) -0.0053(5) 0.0034(5)
    C3 0.0148(6) 0.0175(6) 0.0210(6) -0.0001(4) -0.0007(4) 0.0056(4)
    C2 0.0251(7) 0.0160(6) 0.0232(6) 0.0015(5) -0.0028(5) 0.0037(5)
    C1 0.0261(7) 0.0186(6) 0.0210(6) 0.0018(5) -0.0041(5) 0.0019(5)
    C5 0.0256(7) 0.0148(6) 0.0264(6) 0.0002(5) -0.0049(5) 0.0035(5)
    C16 0.0238(7) 0.0212(6) 0.0259(7) 0.0008(5) -0.0076(5) 0.0099(5)
    C15 0.0146(6) 0.0225(6) 0.0210(6) 0.0010(5) -0.0008(4) 0.0067(5)
    C14 0.0187(6) 0.0241(7) 0.0225(6) 0.0007(5) -0.0041(5) 0.0047(5)
    C7 0.0313(8) 0.0207(6) 0.0281(7) 0.0047(5) -0.0056(6) 0.0039(5)
    C10 0.0152(6) 0.0293(7) 0.0242(6) 0.0017(5) -0.0012(5) 0.0107(5)
    C11 0.0222(7) 0.0418(9) 0.0233(7) 0.0048(6) -0.0037(5) 0.0107(6)
    C9 0.0224(7) 0.0278(7) 0.0309(7) 0.0028(6) -0.0012(5) 0.0154(6)
    C8 0.0304(8) 0.0211(7) 0.0372(8) 0.0047(6) -0.0041(6) 0.0097(6)
    C13 0.0326(8) 0.0308(8) 0.0270(7) 0.0049(6) -0.0100(6) -0.0013(6)
    C12 0.0317(8) 0.0459(10) 0.0218(7) 0.0072(7) -0.0084(6) 0.0005(6)
    C17 0.0270(8) 0.0448(10) 0.0364(8) -0.0022(7) -0.0053(6) 0.0246(7)
    B1 0.0158(6) 0.0184(6) 0.0221(7) -0.0008(5) -0.0026(5) 0.0060(5)
_geom_special_details
;
 All esds (except the esd in the dihedral angle between two l.s. planes)
 are estimated using the full covariance matrix.  The cell esds are taken
 into account individually in the estimation of esds in distances, angles
 and torsion angles; correlations between esds in cell parameters are only
 used when they are defined by crystal symmetry.  An approximate (isotropic)
 treatment of cell esds is used for estimating esds involving l.s. planes.
;
loop_
    _geom_bond_atom_site_label_1
    _geom_bond_atom_site_label_2
    _geom_bond_site_symmetry_2
    _geom_bond_distance
    _geom_bond_publ_flag
    N1 C1 . 1.3446(18) ?
    N1 C5 . 1.3452(19) ?
    N1 C16 . 1.4855(16) ?
    N2 C6 . 1.3930(16) ?
    N2 B1 . 1.4100(19) ?
    N2 H5 . 0.81(2) ?
    N3 C14 . 1.3961(17) ?
    N3 B1 . 1.415(2) ?
    N3 H12 . 0.81(2) ?
    C6 C15 . 1.427(2) ?
    C6 C7 . 1.381(2) ?
    C4 H3 . 0.9300 ?
    C4 C3 . 1.3957(19) ?
    C4 C5 . 1.3816(18) ?
    C3 C2 . 1.4012(19) ?
    C3 B1 . 1.5808(19) ?
    C2 H2 . 0.9300 ?
    C2 C1 . 1.3786(18) ?
    C1 H1 . 0.9300 ?
    C5 H4 . 0.9300 ?
    C16 H13 . 0.9700 ?
    C16 H14 . 0.9700 ?
    C16 C17 . 1.506(2) ?
    C15 C14 . 1.423(2) ?
    C15 C10 . 1.4283(18) ?
    C14 C13 . 1.382(2) ?
    C7 H6 . 0.9300 ?
    C7 C8 . 1.409(2) ?
    C10 C11 . 1.418(2) ?
    C10 C9 . 1.413(2) ?
    C11 H9 . 0.9300 ?
    C11 C12 . 1.365(3) ?
    C9 H8 . 0.9300 ?
    C9 C8 . 1.367(2) ?
    C8 H7 . 0.9300 ?
    C13 H11 . 0.9300 ?
    C13 C12 . 1.410(2) ?
    C12 H10 . 0.9300 ?
    C17 H17 . 0.9600 ?
    C17 H15 . 0.9600 ?
    C17 H16 . 0.9600 ?
loop_
    _geom_angle_atom_site_label_1
    _geom_angle_atom_site_label_2
    _geom_angle_atom_site_label_3
    _geom_angle_site_symmetry_1
    _geom_angle_site_symmetry_3
    _geom_angle
    _geom_angle_publ_flag
    C1 N1 C5 . . 120.68(11) ?
    C1 N1 C16 . . 118.97(12) ?
    C5 N1 C16 . . 120.33(12) ?
    C6 N2 B1 . . 122.92(12) ?
    C6 N2 H5 . . 116.8(16) ?
    B1 N2 H5 . . 119.9(16) ?
    C14 N3 B1 . . 122.71(13) ?
    C14 N3 H12 . . 112.2(16) ?
    B1 N3 H12 . . 124.4(16) ?
    N2 C6 C15 . . 117.93(12) ?
    C7 C6 N2 . . 121.80(13) ?
    C7 C6 C15 . . 120.25(12) ?
    C3 C4 H3 . . 119.5 ?
    C5 C4 H3 . . 119.5 ?
    C5 C4 C3 . . 120.92(13) ?
    C4 C3 C2 . . 116.81(12) ?
    C4 C3 B1 . . 122.23(12) ?
    C2 C3 B1 . . 120.96(12) ?
    C3 C2 H2 . . 119.8 ?
    C1 C2 C3 . . 120.39(13) ?
    C1 C2 H2 . . 119.8 ?
    N1 C1 C2 . . 120.87(13) ?
    N1 C1 H1 . . 119.6 ?
    C2 C1 H1 . . 119.6 ?
    N1 C5 C4 . . 120.31(13) ?
    N1 C5 H4 . . 119.8 ?
    C4 C5 H4 . . 119.8 ?
    N1 C16 H13 . . 109.4 ?
    N1 C16 H14 . . 109.4 ?
    N1 C16 C17 . . 111.19(12) ?
    H13 C16 H14 . . 108.0 ?
    C17 C16 H13 . . 109.4 ?
    C17 C16 H14 . . 109.4 ?
    C6 C15 C10 . . 119.13(13) ?
    C14 C15 C6 . . 121.19(12) ?
    C14 C15 C10 . . 119.66(13) ?
    N3 C14 C15 . . 117.96(13) ?
    C13 C14 N3 . . 121.88(14) ?
    C13 C14 C15 . . 120.15(13) ?
    C6 C7 H6 . . 120.0 ?
    C6 C7 C8 . . 119.91(15) ?
    C8 C7 H6 . . 120.0 ?
    C11 C10 C15 . . 118.47(14) ?
    C9 C10 C15 . . 118.79(14) ?
    C9 C10 C11 . . 122.73(13) ?
    C10 C11 H9 . . 119.8 ?
    C12 C11 C10 . . 120.44(14) ?
    C12 C11 H9 . . 119.8 ?
    C10 C9 H8 . . 119.6 ?
    C8 C9 C10 . . 120.85(13) ?
    C8 C9 H8 . . 119.6 ?
    C7 C8 H7 . . 119.5 ?
    C9 C8 C7 . . 121.07(15) ?
    C9 C8 H7 . . 119.5 ?
    C14 C13 H11 . . 120.2 ?
    C14 C13 C12 . . 119.51(15) ?
    C12 C13 H11 . . 120.2 ?
    C11 C12 C13 . . 121.73(15) ?
    C11 C12 H10 . . 119.1 ?
    C13 C12 H10 . . 119.1 ?
    C16 C17 H17 . . 109.5 ?
    C16 C17 H15 . . 109.5 ?
    C16 C17 H16 . . 109.5 ?
    H17 C17 H15 . . 109.5 ?
    H17 C17 H16 . . 109.5 ?
    H15 C17 H16 . . 109.5 ?
    N2 B1 N3 . . 117.28(12) ?
    N2 B1 C3 . . 121.20(12) ?
    N3 B1 C3 . . 121.51(12) ?
loop_
    _geom_torsion_atom_site_label_1
    _geom_torsion_atom_site_label_2
    _geom_torsion_atom_site_label_3
    _geom_torsion_atom_site_label_4
    _geom_torsion_site_symmetry_1
    _geom_torsion_site_symmetry_2
    _geom_torsion_site_symmetry_3
    _geom_torsion_site_symmetry_4
    _geom_torsion
    _geom_torsion_publ_flag
    N2 C6 C15 C14 . . . . 0.62(19) ?
    N2 C6 C15 C10 . . . . -177.51(12) ?
    N2 C6 C7 C8 . . . . 177.40(14) ?
    N3 C14 C13 C12 . . . . -176.41(14) ?
    C6 N2 B1 N3 . . . . -0.9(2) ?
    C6 N2 B1 C3 . . . . 179.14(12) ?
    C6 C15 C14 N3 . . . . -0.94(19) ?
    C6 C15 C14 C13 . . . . -179.61(13) ?
    C6 C15 C10 C11 . . . . 177.85(12) ?
    C6 C15 C10 C9 . . . . -0.70(19) ?
    C6 C7 C8 C9 . . . . 0.8(2) ?
    C4 C3 C2 C1 . . . . -0.5(2) ?
    C4 C3 B1 N2 . . . . 176.79(13) ?
    C4 C3 B1 N3 . . . . -3.2(2) ?
    C3 C4 C5 N1 . . . . -0.7(2) ?
    C3 C2 C1 N1 . . . . -0.9(2) ?
    C2 C3 B1 N2 . . . . -3.24(19) ?
    C2 C3 B1 N3 . . . . 176.80(13) ?
    C1 N1 C5 C4 . . . . -0.7(2) ?
    C1 N1 C16 C17 . . . . 84.82(17) ?
    C5 N1 C1 C2 . . . . 1.6(2) ?
    C5 N1 C16 C17 . . . . -93.72(17) ?
    C5 C4 C3 C2 . . . . 1.3(2) ?
    C5 C4 C3 B1 . . . . -178.72(13) ?
    C16 N1 C1 C2 . . . . -176.98(12) ?
    C16 N1 C5 C4 . . . . 177.77(13) ?
    C15 C6 C7 C8 . . . . -1.1(2) ?
    C15 C14 C13 C12 . . . . 2.2(2) ?
    C15 C10 C11 C12 . . . . 1.4(2) ?
    C15 C10 C9 C8 . . . . 0.5(2) ?
    C14 N3 B1 N2 . . . . 0.5(2) ?
    C14 N3 B1 C3 . . . . -179.49(12) ?
    C14 C15 C10 C11 . . . . -0.31(19) ?
    C14 C15 C10 C9 . . . . -178.86(13) ?
    C14 C13 C12 C11 . . . . -1.1(3) ?
    C7 C6 C15 C14 . . . . 179.15(13) ?
    C7 C6 C15 C10 . . . . 1.0(2) ?
    C10 C15 C14 N3 . . . . 177.18(12) ?
    C10 C15 C14 C13 . . . . -1.5(2) ?
    C10 C11 C12 C13 . . . . -0.7(2) ?
    C10 C9 C8 C7 . . . . -0.5(2) ?
    C11 C10 C9 C8 . . . . -178.03(15) ?
    C9 C10 C11 C12 . . . . 179.89(15) ?
    B1 N2 C6 C15 . . . . 0.33(19) ?
    B1 N2 C6 C7 . . . . -178.18(13) ?
    B1 N3 C14 C15 . . . . 0.3(2) ?
    B1 N3 C14 C13 . . . . 178.99(14) ?
    B1 C3 C2 C1 . . . . 179.52(13) ?
loop_
    _geom_hbond_atom_site_label_D
    _geom_hbond_atom_site_label_H
    _geom_hbond_atom_site_label_A
    _geom_hbond_site_symmetry_A
    _geom_hbond_distance_DH
    _geom_hbond_distance_HA
    _geom_hbond_distance_DA
    _geom_hbond_angle_DHA
    _geom_hbond_publ_flag
    N2 H5 I1 1_555 0.81(2) 2.96(2) 3.7260(13) 157.2(18) yes
    C2 H2 I1 1_555 0.930 3.1572(2) 4.0483(14) 161.17(8) yes
    N3 H12 I1 2_666 0.82(2) 3.02(2) 3.7453(12) 148.7(18) yes
    C16 H14 I1 1_545 0.970 3.0728(2) 3.8981(15) 143.82(9) yes
_shelx_space_group_comment
;
The symmetry employed for this shelxl refinement is uniquely defined
by the following loop, which should always be used as a source of
symmetry information in preference to the above space-group names.
They are only intended as comments.
;
_shelx_estimated_absorpt_T_min     ?
_shelx_estimated_absorpt_T_max     ?
_shelx_hkl_file
;
   0   0   2 2416.96   43.08
   0   0   2 2414.71   43.04
   0   0  -3  330.38    6.10
   0   0   3  327.94    6.03
   0   0   3  339.15    6.11
   0   0   4 1178.53   20.48
   0   0  -4 1076.87   20.60
   0   0  -5  411.69    7.53
   0   0  -5  410.91    7.83
   0   0  -6  647.96   11.71
   0   0  -6  635.23   12.06
   0   0  -7  401.73    7.43
   0   0  -7  403.02    7.43
   0   0   7  394.00    7.84
   0   0  -7  403.23    7.84
   0   0  -8  217.72    4.17
   0   0  -8  217.01    4.18
   0   0  -8  219.95    4.67
   0   0   8  211.63    4.65
   0   0  -9  280.66    5.67
   0   0  -9  265.19    5.05
   0   0  -9  260.64    5.04
   0   0   9  263.21    5.65
   0   0 -10    1.05    0.98
   0   0  10    0.24    0.98
   0   0 -10    0.72    0.45
   0   0 -10    0.67    0.46
   0   0  11   89.85    2.67
   0   0 -11   83.75    1.86
   0   0 -11   88.18    2.62
   0   0 -11   86.95    1.88
   0   0 -12    0.60    0.41
   0   0 -12    0.59    1.18
   0   0 -12    0.84    0.42
   0   0  12    0.24    1.19
   0   0  13  176.37    4.10
   0   0 -13  171.98    3.44
   0   0 -14   35.99    1.48
   0   0  14   36.74    2.12
   0   1 -14  115.91    2.96
   0  -1  14  117.14    3.51
   0   1 -13    1.55    0.93
   0   1 -13    1.26    0.44
   0  -1  13    0.62    1.33
   0   1 -13    1.09    0.45
   0   1 -12  116.44    2.51
   0  -1  12  129.36    3.44
   0   1 -12  121.80    2.52
   0   1 -12  126.02    3.40
   0   1 -11  127.72    2.78
   0  -1  11  140.55    3.59
   0   1 -11  143.80    3.58
   0   1 -11  138.68    2.81
   0   1 -10  151.96    3.12
   0   1 -10  152.42    3.12
   0   1 -10  155.20    3.75
   0   1  -9  271.45    5.24
   0   1  -9  276.98    5.77
   0   1  -8   75.41    1.67
   0   1  -8   62.89    2.01
   0  -1   7  494.68    9.02
   0  -1   7  481.89    9.20
   0   1  -7  484.06    9.00
   0  -1   6  118.41    2.38
   0   1  -6  114.32    2.37
   0  -1   6  112.95    2.54
   0  -1   5 1045.54   18.63
   0   1  -5 1005.04   18.61
   0  -1   5 1053.37   18.75
   0  -1   4    1.10    0.36
   0   1  -4    1.22    0.36
   0  -1   4    0.85    0.53
   0  -1   3 1365.56   24.21
   0   1  -3 1329.18   24.20
   0  -1   3 1359.53   24.28
   0  -1   2    0.96    0.30
   0   1   2  375.82    6.87
   0  -1  -2  388.27    6.97
   0   1   3 2064.66   36.87
   0  -1  -3 2070.46   37.02
   0   1   3 2062.95   37.02
   0  -1  -4 1127.84   20.49
   0   1   4 1145.50   20.50
   0  -1  -4 1116.83   20.30
   0  -1  -4 1135.21   20.26
   0  -1  -5  287.08    5.36
   0   1   5  300.94    5.68
   0  -1  -5  295.10    5.67
   0  -1  -5  289.22    5.43
   0  -1  -5  286.99    5.36
   0  -1  -6  751.21   13.42
   0  -1  -6  737.58   13.41
   0  -1  -6  734.57   13.51
   0   1   6  723.72   13.79
   0  -1  -6  754.57   13.78
   0   1   7  101.70    2.44
   0  -1  -7   95.11    2.00
   0  -1  -7   99.74    2.44
   0  -1  -7   95.82    1.99
   0   1   8  492.90    9.29
   0  -1  -8  477.45    8.74
   0  -1  -8  474.24    9.25
   0  -1  -8  467.13    8.73
   0   1   9    7.30    0.97
   0  -1  -9    7.23    0.52
   0  -1  -9    7.69    1.04
   0  -1  -9    7.90    0.52
   0   1  10  417.29    8.04
   0  -1 -10  378.84    7.24
   0  -1 -10  391.23    7.25
   0  -1 -10  413.95    8.01
   0  -1 -11    0.25    0.40
   0   1  11    0.11    1.10
   0  -1 -11    0.04    0.39
   0  -1 -11    1.10    1.09
   0   1  12  171.86    4.12
   0  -1 -12  175.70    4.08
   0  -1 -12  152.26    3.01
   0  -1 -12  158.44    3.02
   0  -1 -13   33.13    1.27
   0   1  13   31.53    1.90
   0  -1 -14   19.39    1.04
   0   1  14   20.36    1.77
   0   2 -14   28.51    1.64
   0   2 -13   56.99    1.98
   0   2 -13   53.03    1.42
   0   2 -13   57.76    1.43
   0   2 -12   48.53    1.79
   0   2 -12   46.74    1.35
   0   2 -12   49.97    1.36
   0   2 -11   25.74    0.99
   0   2 -10  357.74    6.83
   0   2  -9   93.74    2.15
   0  -2   9   95.31    2.18
   0  -2   8  437.44    8.27
   0  -2   8  439.37    8.50
   0   2  -8  443.47    8.28
   0  -2   7    3.36    0.55
   0  -2   7    3.51    0.70
   0   2  -7    4.43    0.57
   0  -2   6  844.90   15.23
   0  -2   6  786.88   15.47
   0  -2   6  847.53   15.40
   0   2  -6  845.56   15.23
   0  -2   5   41.36    1.35
   0  -2   5   43.65    1.15
   0   2  -5   44.26    1.16
   0  -2   5   47.14    1.33
   0   2  -4 1150.27   20.60
   0  -2   4 1149.54   20.61
   0  -2   4 1123.29   20.71
   0  -2   4 1136.32   20.75
   0  -2   3  107.25    2.25
   0  -2   3  105.36    2.17
   0   2  -3  103.23    2.17
   0   2  -2 2262.97   41.37
   0  -2   2 2357.12   41.37
   0   2  -2 2350.62   41.36
   0  -2   2 2279.32   41.35
   0  -2   1  637.81   10.92
   0   2  -1  637.43   10.92
   0  -2   0 1495.84   26.78
   0   2   1 1014.21   17.91
   0  -2  -1 1045.39   17.93
   0  -2  -1  998.16   17.97
   0  -2  -2  453.86    8.39
   0  -2  -2  457.36    8.40
   0   2   2  469.32    8.41
   0   2   2  463.36    8.39
   0  -2  -3 2090.32   37.00
   0   2   3 2073.47   37.00
   0  -2  -3 2044.89   36.91
   0   2   3 2058.22   36.90
   0   2   4  360.12    6.75
   0   2   4  372.01    6.93
   0  -2  -4  367.58    6.75
   0  -2  -4  375.63    6.94
   0   2   5  772.94   14.14
   0  -2  -5  761.46   13.89
   0  -2  -5  769.00   13.90
   0  -2  -5  774.59   14.15
   0   2   6   32.50    1.18
   0  -2  -6   31.71    1.22
   0  -2  -6   32.77    0.88
   0  -2  -6   33.19    0.90
   0   2   7  787.06   14.57
   0  -2  -7  805.97   14.58
   0  -2  -7  788.98   14.16
   0  -2  -7  788.12   14.15
   0  -2  -7  746.41   14.19
   0  -2  -8   13.81    0.58
   0  -2  -8   12.54    0.60
   0   2   8   13.20    1.02
   0  -2  -8   13.88    1.05
   0   2   9  503.99    9.70
   0  -2  -9  490.12    9.08
   0  -2  -9  512.52    9.71
   0  -2  -9  488.91    9.09
   0   2  10   30.00    1.52
   0  -2 -10   29.63    0.87
   0  -2 -10   31.09    0.87
   0  -2 -10   30.77    1.55
   0   2  11  297.70    6.19
   0  -2 -11  283.34    5.30
   0  -2 -11  276.35    5.29
   0  -2 -11  302.72    6.18
   0  -2 -12   32.02    0.78
   0   2  12   33.62    1.75
   0  -2 -12   31.76    0.78
   0  -2 -12   38.31    1.82
   0   2  13   73.77    2.59
   0  -2 -13   71.94    1.84
   0   2  14   34.26    2.06
   0   3 -15   13.38    1.49
   0   3 -14   51.14    2.07
   0   3 -13   87.12    2.11
   0   3 -13   93.24    2.70
   0   3 -12    0.02    0.62
   0   3 -12    0.16    1.03
   0  -3  11  176.73    4.35
   0   3 -11  176.91    4.10
   0   3 -11  178.48    3.73
   0  -3  10   40.27    1.33
   0  -3  10   35.93    1.58
   0  -3  10   37.15    1.74
   0   3 -10   37.89    1.28
   0   3  -9  285.03    6.16
   0  -3   9  295.95    6.06
   0  -3   9  295.44    5.80
   0   3  -9  295.23    5.77
   0  -3   9  296.51    6.22
   0   3  -8   12.39    1.05
   0  -3   8   11.82    0.76
   0  -3   8   12.63    1.03
   0   3  -8   11.76    0.77
   0  -3   8   12.29    1.06
   0  -3   7  790.29   14.99
   0  -3   7  807.45   14.70
   0  -3   7  803.34   14.89
   0   3  -7  802.67   14.96
   0   3  -7  787.95   14.68
   0  -3   6  130.30    3.05
   0   3  -6  131.82    3.02
   0  -3   6  135.49    3.01
   0  -3   6  132.04    2.84
   0   3  -6  134.04    2.85
   0  -3   5  255.98    5.10
   0   3  -5  251.69    5.10
   0  -3   5  253.22    5.09
   0  -3   5  253.29    4.97
   0   3  -5  256.59    4.96
   0  -3   4 2598.40   47.45
   0  -3   4 2663.07   47.53
   0   3  -4 2667.50   47.52
   0   3  -4 2657.79   47.43
   0   3  -3  751.57   13.87
   0  -3   3  770.55   13.88
   0  -3   3  758.64   13.86
   0   3  -3  753.86   13.85
   0   3  -2  857.14   16.05
   0  -3   2  901.13   16.07
   0   3  -2  898.93   16.12
   0  -3   2  892.73   16.11
   0   3  -1  736.00   13.55
   0  -3   1  762.54   13.55
   0   3   0 2765.07   50.36
   0  -3   0 2848.96   50.25
   0  -3  -1  199.57    3.79
   0  -3  -1  200.52    3.73
   0  -3  -1  201.56    3.85
   0   3   1  195.00    3.84
   0  -3  -2 2110.97   37.87
   0  -3  -2 2155.23   37.81
   0  -3  -2 2101.56   37.78
   0   3   2 2082.81   37.86
   0   3   2 2112.09   37.81
   0  -3  -3  128.44    2.64
   0   3   3  134.38    2.67
   0   3   3  131.13    2.65
   0  -3  -3  133.20    2.67
   0  -3  -4  815.94   15.07
   0  -3  -4  849.90   15.18
   0   3   4  813.16   15.16
   0   3   4  844.74   15.07
   0   3   5    1.21    0.61
   0   3   5    1.40    0.43
   0  -3  -5    1.41    0.41
   0  -3  -5    1.96    0.63
   0  -3  -6  701.26   12.98
   0   3   6  703.14   13.24
   0   3   6  729.43   12.98
   0  -3  -6  707.13   13.25
   0   3   7   14.14    0.94
   0  -3  -7   15.06    0.62
   0  -3  -7   15.50    0.95
   0  -3  -7   15.11    0.65
   0  -3  -8  353.79    6.65
   0  -3  -8  369.31    7.12
   0   3   8  352.79    7.11
   0  -3  -8  352.05    6.65
   0  -3  -8  352.20    6.63
   0  -3  -9   29.96    0.92
   0  -3  -9   29.45    1.43
   0   3   9   29.08    1.43
   0  -3  -9   30.49    0.92
   0  -3 -10   41.28    1.10
   0   3  10   41.32    1.73
   0  -3 -10   44.58    1.76
   0  -3 -10   42.12    1.09
   0   3  11   67.68    2.33
   0  -3 -11   67.63    1.50
   0  -3 -11   70.74    2.36
   0  -3 -11   66.03    1.49
   0   3  12   34.11    1.76
   0  -3 -12   31.09    0.78
   0  -3 -12   36.11    1.79
   0  -3 -12   31.09    0.78
   0  -3 -13   62.18    1.55
   0   3  13   73.06    2.55
   0   3  14   19.75    1.81
   0   4 -15    0.12    1.39
   0   4 -14   51.60    2.22
   0   4 -13    0.97    0.73
   0   4 -13    0.18    1.29
   0  -4  13   -0.19    1.44
   0   4 -12  102.47    2.48
   0  -4  12  102.12    2.53
   0  -4  12  103.75    3.15
   0   4 -12  105.93    2.96
   0  -4  11    7.13    1.20
   0  -4  11    7.15    1.36
   0   4 -11    6.66    1.29
   0   4 -11    7.19    0.89
   0  -4  11    6.89    0.86
   0   4 -11    7.24    1.18
   0   4 -10  232.81    5.16
   0   4 -10  225.65    4.69
   0  -4  10  227.75    4.73
   0  -4  10  227.58    5.18
   0  -4  10  230.80    5.02
   0   4 -10  222.07    5.02
   0   4  -9   65.73    2.19
   0  -4   9   71.92    2.26
   0  -4   9   68.70    1.90
   0  -4   9   67.91    2.14
   0   4  -9   68.84    1.88
   0   4  -8  167.08    3.89
   0  -4   8  171.80    3.94
   0  -4   8  164.45    3.62
   0  -4   8  173.01    3.84
   0   4  -8  167.28    3.60
   0   4  -7  126.12    3.05
   0  -4   7  128.61    3.06
   0   4  -7  122.96    2.80
   0  -4   7  126.38    3.00
   0  -4   7  122.79    2.85
   0   4  -6  632.40   12.18
   0  -4   6  647.85   12.20
   0   4  -6  635.92   12.03
   0  -4   6  651.29   12.19
   0  -4   6  660.32   12.07
   0  -4   5  206.67    4.20
   0  -4   5  200.24    4.10
   0   4  -5  201.57    4.09
   0   4  -5  192.75    4.15
   0  -4   4 1248.28   22.80
   0   4  -4 1282.20   22.80
   0  -4   4 1261.25   22.82
   0   4  -4 1224.66   22.80
   0  -4   3  193.00    3.88
   0  -4   3  194.15    3.94
   0   4  -3  197.30    3.94
   0   4  -3  191.45    3.88
   0  -4   2  314.22    5.76
   0   4  -2  295.21    5.74
   0   4  -2  315.38    5.86
   0  -4   2  290.43    5.84
   0   4  -1 1456.35   26.62
   0  -4   1 1485.61   26.49
   0  -4   0   12.78    0.53
   0  -4   0   10.63    0.67
   0   4   0   15.20    0.70
   0  -4  -1 1761.14   31.99
   0  -4  -1 1864.16   32.10
   0   4   1 1740.70   32.14
   0  -4  -1 1784.87   32.16
   0  -4  -2   43.68    1.13
   0  -4  -2   47.10    1.11
   0  -4  -2   45.07    1.23
   0   4   2   44.08    1.22
   0  -4  -3 1072.38   19.61
   0   4   3 1073.34   19.58
   0  -4  -3 1101.81   19.55
   0  -4  -3 1067.09   19.48
   0   4   3 1088.81   19.55
   0  -4  -4  233.03    4.65
   0  -4  -4  236.93    4.65
   0   4   4  245.62    4.68
   0   4   4  238.95    4.64
   0  -4  -5  728.66   12.96
   0  -4  -5  696.32   12.85
   0   4   5  671.22   12.95
   0   4   5  704.57   12.84
   0  -4  -6  325.32    6.32
   0   4   6  338.32    6.31
   0  -4  -6  345.70    6.53
   0   4   6  321.66    6.51
   0  -4  -7  422.59    8.06
   0   4   7  445.26    8.06
   0  -4  -7  419.95    7.92
   0  -4  -7  444.60    8.36
   0   4   7  430.53    8.35
   0  -4  -8  246.52    4.67
   0   4   8  252.22    5.19
   0  -4  -8  253.28    5.18
   0  -4  -8  239.01    4.78
   0   4   9  135.87    3.36
   0  -4  -9  141.44    2.90
   0  -4  -9  138.72    2.90
   0  -4  -9  145.19    3.41
   0   4  10  361.99    7.41
   0  -4 -10  359.98    6.78
   0  -4 -10  356.98    6.79
   0  -4 -10  370.74    7.42
   0   4  11  107.87    2.92
   0  -4 -11  105.50    2.20
   0  -4 -11  100.65    2.18
   0  -4 -11  110.94    2.98
   0  -4 -12  121.93    2.48
   0  -4 -12  126.35    2.49
   0   4  12  138.15    3.54
   0  -4 -12  139.95    3.50
   0   4  13    0.83    1.32
   0   4  14   91.25    3.05
   0   5 -14    4.24    1.49
   0  -5  13   95.12    2.51
   0   5 -13  100.04    3.01
   0  -5  13   95.48    3.16
   0   5 -12   16.50    1.11
   0  -5  12   14.83    1.07
   0   5 -12   14.81    1.48
   0  -5  12   15.16    1.57
   0   5 -11  114.38    3.21
   0   5 -11  114.44    2.77
   0  -5  11  111.18    2.78
   0  -5  11  113.38    3.27
   0   5 -11  112.75    3.15
   0  -5  11  110.32    3.13
   0  -5  10   82.72    2.54
   0   5 -10   87.41    2.61
   0   5 -10   84.86    2.26
   0  -5  10   81.35    2.26
   0   5 -10   83.38    2.51
   0  -5  10   81.44    2.63
   0  -5   9   78.93    2.15
   0   5  -9   75.98    2.36
   0   5  -9   74.15    2.36
   0   5  -9   75.82    2.11
   0  -5   9   76.62    2.35
   0  -5   9   76.69    2.42
   0  -5   8  149.31    3.40
   0   5  -8  147.51    3.56
   0   5  -8  149.12    3.59
   0   5  -8  143.94    3.35
   0  -5   8  152.78    3.60
   0  -5   8  156.63    3.67
   0  -5   7  144.45    3.34
   0   5  -7  147.30    3.44
   0   5  -7  146.00    3.48
   0   5  -7  147.77    3.30
   0  -5   7  152.22    3.52
   0  -5   7  150.84    3.50
   0  -5   6  534.73    9.89
   0   5  -6  510.53    9.83
   0   5  -6  495.22    9.88
   0   5  -6  508.00    9.73
   0  -5   6  505.41    9.87
   0  -5   6  516.80    9.79
   0   5  -5   26.39    1.10
   0   5  -5   23.82    1.14
   0   5  -5   26.63    1.09
   0  -5   5   26.98    1.13
   0  -5   5   26.38    1.14
   0   5  -4  888.25   16.07
   0  -5   4  902.67   16.13
   0  -5   4  900.63   16.08
   0   5  -4  905.50   16.12
   0   5  -3   13.66    0.76
   0  -5   3   14.20    0.85
   0  -5   3   14.21    0.77
   0   5  -3   14.60    0.85
   0  -5   2 1180.64   21.15
   0   5  -2 1163.11   21.13
   0   5  -2 1151.47   21.27
   0   5  -1   39.40    1.24
   0  -5   1   37.52    1.05
   0   5   0 1102.58   19.97
   0  -5   0 1113.50   19.80
   0  -5   0 1061.53   20.00
   0  -5  -1    0.05    0.57
   0   5   1    1.30    0.57
   0   5   2  918.70   17.02
   0  -5  -2  926.96   17.05
   0  -5  -2  933.01   16.86
   0  -5  -2  938.94   16.93
   0  -5  -3  462.27    8.66
   0  -5  -3  469.63    8.67
   0  -5  -3  465.51    8.80
   0   5   3  470.73    8.79
   0   5   4  492.26    9.14
   0  -5  -4  496.41    9.17
   0  -5  -4  485.32    8.99
   0  -5  -4  484.40    9.09
   0   5   4  477.71    9.09
   0  -5  -5  577.89   10.97
   0   5   5  592.36   11.00
   0  -5  -5  587.86   10.79
   0  -5  -5  604.50   11.00
   0   5   5  584.75   10.95
   0  -5  -6  218.54    4.45
   0   5   6  223.45    4.57
   0  -5  -6  215.59    4.24
   0  -5  -6  230.93    4.58
   0   5   6  227.09    4.43
   0  -5  -7  532.64   10.09
   0  -5  -7  546.46   10.29
   0   5   7  541.85   10.07
   0   5   7  537.76   10.30
   0  -5  -8   41.16    1.26
   0  -5  -8   44.82    1.60
   0  -5  -8   40.03    1.03
   0   5   8   43.09    1.55
   0   5   8   40.87    1.23
   0   5   9  258.07    5.63
   0  -5  -9  277.82    5.67
   0  -5  -9  264.27    5.01
   0  -5  -9  270.59    5.23
   0  -5 -10   10.65    0.71
   0  -5 -10   11.88    1.24
   0   5  10   11.50    1.19
   0  -5 -10   11.37    0.70
   0  -5 -11  149.79    3.02
   0   5  11  149.30    3.75
   0  -5 -11  140.42    3.00
   0  -5 -11  155.55    3.76
   0   5  12    2.70    1.27
   0  -5 -12    2.88    0.46
   0  -5 -12    2.54    0.49
   0  -5 -12    2.09    1.33
   0   5  13   87.25    2.86
   0   5  14    3.40    1.52
   0   6 -14   66.50    2.68
   0   6 -13   15.88    1.74
   0  -6  13   16.11    1.24
   0   6 -12   31.30    1.43
   0  -6  12   29.54    1.49
   0  -6  12   32.89    1.93
   0   6 -12   27.64    1.79
   0   6 -11   78.09    2.64
   0   6 -11   79.66    2.24
   0  -6  11   73.19    2.23
   0  -6  11   78.61    2.67
   0  -6  11   81.36    2.68
   0   6 -11   75.27    2.61
   0  -6  10   58.45    2.21
   0   6 -10   55.23    2.14
   0   6 -10   58.21    1.89
   0  -6  10   56.62    1.88
   0  -6  10   58.56    2.20
   0   6 -10   60.58    2.19
   0  -6   9  390.61    7.92
   0   6  -9  385.34    7.91
   0  -6   9  385.17    7.96
   0   6  -9  385.21    7.65
   0  -6   9  382.99    7.69
   0   6  -9  383.09    7.94
   0  -6   8  182.29    4.23
   0   6  -8  182.96    4.18
   0  -6   8  184.91    4.24
   0   6  -8  182.18    4.05
   0  -6   8  181.97    4.06
   0   6  -8  177.74    4.25
   0   6  -7  438.87    9.05
   0   6  -7  454.86    8.90
   0  -6   7  458.02    9.03
   0   6  -7  458.09    9.00
   0  -6   7  476.08    9.10
   0  -6   7  457.67    8.94
   0  -6   6    3.62    0.84
   0  -6   6    3.00    0.86
   0   6  -6    4.03    0.85
   0   6  -6    3.89    0.82
   0   6  -6    3.54    0.93
   0  -6   6    4.20    0.95
   0   6  -5  471.42    9.14
   0   6  -5  474.90    9.31
   0   6  -5  484.37    9.20
   0  -6   5  473.21    9.20
   0  -6   5  477.39    9.18
   0   6  -4   76.86    1.98
   0  -6   4   78.01    2.06
   0  -6   4   76.10    1.98
   0   6  -4   78.09    2.08
   0   6  -3  790.85   14.72
   0   6  -3  790.94   14.86
   0  -6   3  820.68   14.90
   0  -6   3  796.47   14.73
   0  -6   2   92.25    2.08
   0   6  -2   90.99    2.27
   0   6  -2   87.52    2.24
   0   6  -1  933.01   17.33
   0  -6   1  943.65   17.10
   0   6   0  295.11    5.90
   0  -6   0  304.07    5.70
   0  -6   0  297.05    5.96
   0  -6  -1  562.96   10.41
   0   6   1  566.07   10.67
   0  -6  -1  574.10   10.71
   0  -6  -2  544.90   10.48
   0   6   2  568.86   10.47
   0  -6  -2  552.80   10.24
   0  -6  -3  169.44    3.36
   0  -6  -3  167.82    3.40
   0  -6  -3  157.78    3.55
   0   6   3  166.26    3.54
   0  -6  -4  497.10    9.24
   0   6   4  500.25    9.37
   0  -6  -4  480.03    9.38
   0  -6  -4  495.78    9.20
   0  -6  -5  820.12   15.30
   0   6   5  852.13   15.52
   0  -6  -5  817.36   15.53
   0  -6  -5  892.13   15.51
   0   6   5  829.33   15.47
   0  -6  -6   88.37    1.93
   0  -6  -6   83.83    2.16
   0   6   6   89.68    2.16
   0   6   6   85.71    2.19
   0  -6  -6   87.58    2.18
   0  -6  -7   82.73    2.12
   0  -6  -7   84.88    2.26
   0  -6  -7   86.68    1.87
   0   6   7   90.70    2.14
   0   6   7   86.03    2.24
   0  -6  -8  289.40    5.73
   0  -6  -8  299.20    5.98
   0  -6  -8  283.98    5.43
   0   6   8  288.00    5.94
   0   6   8  297.12    5.72
   0   6   9    0.47    0.67
   0  -6  -9    0.48    0.95
   0  -6  -9    0.73    0.37
   0  -6  -9    0.79    0.37
   0  -6  -9    0.58    0.65
   0   6   9    0.03    0.89
   0  -6 -10  212.60    4.03
   0  -6 -10  229.54    4.56
   0   6  10  219.26    4.50
   0   6  11   10.02    1.29
   0  -6 -11    9.21    0.72
   0  -6 -11    9.91    0.71
   0  -6 -11   10.38    1.34
   0   6  12  101.95    3.00
   0  -6 -12   98.17    2.16
   0  -6 -12   98.19    2.16
   0  -6 -12  102.05    2.95
   0   6  13   14.48    1.59
   0  -7  13   13.84    1.35
   0   7 -13   13.72    1.81
   0   7 -12   27.73    1.55
   0   7 -12   28.42    1.86
   0  -7  12   27.63    1.57
   0  -7  12   26.37    1.94
   0   7 -11   29.58    1.52
   0  -7  11   27.24    1.52
   0   7 -11   27.27    1.82
   0  -7  11   30.75    1.84
   0  -7  10  104.69    3.13
   0  -7  10  105.25    2.86
   0   7 -10  104.89    3.07
   0   7 -10  102.74    3.09
   0  -7  10  107.40    3.11
   0   7 -10  107.09    2.83
   0  -7   9    6.72    1.29
   0  -7   9    8.99    1.26
   0   7  -9    9.41    1.09
   0   7  -9    7.85    1.25
   0  -7   9    7.07    1.11
   0   7  -9    7.76    1.26
   0  -7   8   36.05    1.72
   0   7  -8   36.95    1.66
   0  -7   8   31.81    1.63
   0   7  -8   34.41    1.52
   0  -7   8   34.34    1.55
   0   7  -8   33.83    1.70
   0   7  -7   26.79    1.50
   0   7  -7   25.04    1.34
   0   7  -7   25.22    1.36
   0  -7   7   25.90    1.37
   0  -7   7   29.44    1.58
   0  -7   7   25.73    1.40
   0   7  -6  472.86    9.35
   0  -7   6  467.10    9.19
   0   7  -6  466.49    9.16
   0   7  -6  474.20    9.19
   0  -7   6  470.74    9.32
   0  -7   6  467.88    9.24
   0  -7   5    1.31    0.76
   0   7  -5    0.97    0.81
   0  -7   5    0.63    0.85
   0   7  -5    1.66    0.76
   0  -7   4  518.05    9.82
   0   7  -4  503.86    9.79
   0  -7   4  519.98    9.98
   0   7  -4  520.78    9.96
   0  -7   3  185.72    3.96
   0   7  -3  195.56    4.15
   0   7  -3  191.12    3.93
   0   7  -3  181.16    4.13
   0  -7   3  191.35    4.15
   0   7  -2  468.04    9.34
   0   7  -2  491.52    9.36
   0  -7   2  488.39    9.12
   0  -7   1  484.66    9.10
   0   7  -1  487.87    9.36
   0  -7   0  288.59    5.52
   0   7   0  288.87    5.79
   0  -7   0  281.87    5.84
   0   7   1  677.02   12.82
   0  -7  -1  685.73   12.86
   0  -7  -1  678.40   12.53
   0  -7  -1  687.50   12.53
   0   7   2  236.72    4.91
   0  -7  -2  235.78    4.91
   0  -7  -2  235.84    4.61
   0   7   3  816.56   15.15
   0  -7  -3  815.28   14.91
   0  -7  -3  810.31   15.19
   0  -7  -4    2.66    0.76
   0   7   4    3.44    0.80
   0  -7  -4    2.44    0.58
   0  -7  -4    3.10    0.60
   0  -7  -5  432.57    8.35
   0  -7  -5  416.81    8.07
   0   7   5  443.70    8.33
   0  -7  -5  431.66    8.19
   0  -7  -6  522.31   10.14
   0   7   6  532.03   10.10
   0  -7  -6  519.63    9.85
   0   7   6  541.33   10.11
   0  -7  -6  550.71   10.11
   0  -7  -7  713.25   13.33
   0   7   7  697.72   13.34
   0  -7  -7  697.06   12.98
   0   7   7  728.56   13.30
   0  -7  -7  729.02   13.35
   0  -7  -8   22.30    1.11
   0  -7  -8   21.24    0.74
   0   7   8   22.04    1.09
   0  -7  -8   23.84    1.23
   0   7   8   22.03    1.22
   0   7   9  163.71    3.71
   0   7   9  165.02    3.43
   0  -7  -9  162.20    3.70
   0  -7  -9  161.98    3.46
   0  -7  -9  147.29    2.99
   0   7  10   50.70    1.90
   0  -7 -10   48.73    1.54
   0  -7 -10   52.00    1.93
   0   7  11  118.98    3.18
   0  -7 -11  114.19    2.65
   0  -7 -11  122.24    3.19
   0   7  12   54.00    2.19
   0  -7 -12   53.90    2.19
   0   7  13   33.13    1.92
   0  -8  12    7.29    1.38
   0   8 -12    7.92    1.32
   0   8 -12    7.16    1.67
   0   8 -11  139.35    3.50
   0   8 -11  130.16    3.81
   0  -8  11  138.07    3.52
   0  -8  11  137.54    3.79
   0   8 -10    4.16    1.35
   0   8 -10    4.56    1.30
   0   8 -10    3.19    1.14
   0  -8  10    3.06    1.22
   0  -8  10    3.90    1.34
   0  -8   9  174.03    4.32
   0   8  -9  172.38    4.19
   0  -8   9  171.94    4.11
   0   8  -9  172.31    4.08
   0   8  -9  172.28    4.37
   0  -8   9  170.08    4.26
   0  -8   8   21.04    1.58
   0   8  -8   22.99    1.44
   0  -8   8   20.84    1.42
   0   8  -8   22.01    1.37
   0   8  -8   20.15    1.57
   0  -8   8   21.31    1.46
   0  -8   7  323.77    6.71
   0   8  -7  327.60    6.67
   0   8  -7  315.26    6.88
   0   8  -7  322.03    6.69
   0  -8   7  321.90    6.83
   0  -8   7  317.19    6.72
   0   8  -6  143.29    3.37
   0  -8   6  139.97    3.40
   0   8  -6  146.30    3.48
   0  -8   6  135.88    3.46
   0   8  -6  139.65    3.57
   0  -8   5  220.13    4.72
   0   8  -5  218.37    4.68
   0  -8   5  223.64    4.87
   0   8  -5  218.30    4.82
   0  -8   4  264.83    5.48
   0   8  -4  268.49    5.68
   0  -8   4  269.47    5.71
   0   8  -4  273.22    5.48
   0   8  -3  310.77    6.50
   0   8  -3  315.83    6.47
   0  -8   3  316.71    6.49
   0  -8   3  314.56    6.24
   0   8  -2  329.87    6.87
   0  -8   2  341.47    6.62
   0   8  -2  349.43    6.95
   0  -8   1   84.43    2.01
   0   8  -1   84.11    2.34
   0   8   0  493.35    9.49
   0   8   0  493.51    9.46
   0  -8   0  491.60    9.54
   0  -8   0  479.81    9.13
   0   8   1   14.67    1.07
   0  -8  -1   14.71    0.75
   0  -8  -1   14.71    0.73
   0  -8  -1   14.47    1.06
   0  -8  -2  573.49   10.76
   0  -8  -2  581.10   11.14
   0   8   2  591.66   11.12
   0   8   3    1.08    0.85
   0  -8  -3    0.37    0.53
   0  -8  -3    0.45    0.82
   0   8   4  465.59    8.98
   0  -8  -4  455.98    9.01
   0  -8  -4  461.76    8.72
   0   8   5    0.44    0.77
   0  -8  -5    0.24    0.67
   0  -8  -5    0.13    0.86
   0   8   6  449.76    8.65
   0  -8  -6  432.81    8.69
   0  -8  -6  448.14    8.55
   0   8   7    4.95    0.90
   0  -8  -7    4.46    0.84
   0  -8  -7    3.97    0.88
   0   8   8  151.11    3.59
   0  -8  -8  156.16    3.59
   0  -8  -8  153.63    3.54
   0   8   8  162.27    3.53
   0   8   9  106.14    2.80
   0  -8  -9  109.20    2.82
   0   8   9  110.46    2.67
   0  -8  -9  106.97    2.68
   0   8  10   77.75    2.39
   0  -8 -10   78.28    2.38
   0   8  10   79.14    2.11
   0  -8 -10   76.89    2.12
   0  -8 -11   72.77    2.38
   0  -8 -11   70.56    1.92
   0   8  11   69.10    2.34
   0   8  12   14.91    1.51
   0   8  13   58.89    2.34
   0  -9  12  115.97    3.28
   0   9 -11   32.69    2.16
   0  -9  11   37.04    2.07
   0  -9  11   34.43    1.93
   0   9 -10   38.89    1.89
   0  -9  10   39.85    2.04
   0   9 -10   37.71    2.11
   0  -9  10   38.20    1.88
   0  -9   9   17.58    1.54
   0  -9   9   17.91    1.57
   0   9  -9   15.44    1.42
   0   9  -9   16.79    1.46
   0   9  -9   18.63    1.71
   0  -9   8  103.86    3.12
   0   9  -8  104.65    2.90
   0  -9   8  100.92    2.93
   0   9  -8  104.48    2.94
   0  -9   8  103.34    3.00
   0   9  -8  101.39    3.12
   0  -9   7  155.80    3.97
   0  -9   7  153.61    3.76
   0   9  -7  151.99    3.80
   0   9  -7  158.13    3.76
   0   9  -7  150.71    3.99
   0  -9   7  155.83    3.86
   0   9  -6  121.91    3.06
   0  -9   6  122.10    3.08
   0   9  -6  121.66    3.20
   0  -9   6  122.13    3.25
   0  -9   5   97.12    2.61
   0   9  -5  101.45    2.78
   0   9  -5   99.33    2.56
   0  -9   5   99.56    2.83
   0  -9   4   10.58    0.94
   0   9  -4    9.99    1.25
   0   9  -4   11.49    1.17
   0  -9   4    8.53    1.12
   0  -9   3  385.20    7.51
   0  -9   3  386.18    7.86
   0   9  -3  372.78    7.86
   0   9  -3  391.31    7.82
   0  -9   2   28.86    1.14
   0   9  -2   25.66    1.46
   0  -9   1  361.07    7.01
   0   9  -1  366.06    7.39
   0  -9   0    1.65    1.01
   0  -9   0    0.66    0.58
   0   9   0    0.53    0.92
   0  -9  -1  832.02   15.51
   0  -9  -1  807.15   15.04
   0  -9  -1  818.46   15.03
   0   9   1  824.40   15.46
   0  -9  -2   17.43    0.85
   0   9   2   17.97    1.20
   0  -9  -2   18.30    0.85
   0  -9  -2   19.75    1.28
   0   9   3  380.44    7.46
   0  -9  -3  362.78    7.06
   0  -9  -3  369.73    7.51
   0   9   4  132.16    3.17
   0  -9  -4  127.97    2.85
   0  -9  -4  128.40    3.22
   0   9   5  332.29    6.60
   0  -9  -5  308.18    6.59
   0  -9  -5  321.84    6.30
   0   9   6  168.49    3.78
   0  -9  -6  163.11    3.82
   0  -9  -6  160.03    3.56
   0   9   7  139.06    3.28
   0  -9  -7  127.83    3.26
   0  -9  -7  137.04    3.15
   0  -9  -8  126.08    3.18
   0  -9  -8  130.00    3.13
   0   9   8  136.53    3.18
   0  -9  -9   18.74    1.21
   0  -9  -9   19.29    1.31
   0   9   9   19.54    1.23
   0  -9 -10  145.64    3.58
   0   9  10  149.38    3.40
   0  -9 -10  142.12    3.40
   0   9  11    2.89    1.20
   0  -9 -11    2.90    0.86
   0  -9 -11    2.97    1.28
   0   9  12   76.94    2.57
   0 -10  12   73.72    2.64
   0 -10  11   12.17    1.57
   0 -10  10   53.08    2.37
   0 -10  10   50.28    2.27
   0 -10   9   69.09    2.50
   0  10  -9   69.59    2.70
   0 -10   9   69.53    2.51
   0 -10   8  122.87    3.44
   0  10  -8  122.59    3.25
   0  10  -8  123.94    3.63
   0 -10   8  117.81    3.31
   0  10  -8  120.37    3.34
   0 -10   7   16.40    1.47
   0  10  -7   18.24    1.58
   0 -10   7   17.45    1.38
   0  10  -7   16.72    1.37
   0 -10   6  103.19    2.81
   0 -10   6  103.87    3.02
   0  10  -6   97.71    2.93
   0 -10   5    2.75    1.20
   0 -10   5    1.12    0.95
   0  10  -5    1.76    1.19
   0  10  -5    2.35    1.17
   0 -10   4  399.78    8.07
   0  10  -4  415.49    8.39
   0  10  -4  414.34    8.48
   0 -10   4  417.02    8.46
   0  10  -3   11.63    1.29
   0  10  -3   11.07    1.30
   0 -10   3    9.14    1.23
   0 -10   3   10.43    0.93
   0  10  -2  418.87    8.42
   0 -10   2  407.49    7.97
   0 -10   1   79.62    2.48
   0 -10   1   81.18    2.06
   0  10   0  289.67    6.07
   0 -10   0  278.14    5.60
   0 -10   0  287.12    6.13
   0  10   1   44.73    1.77
   0 -10  -1   40.17    1.28
   0 -10  -1   41.11    1.29
   0 -10  -1   41.02    1.75
   0  10   2   41.81    1.76
   0 -10  -2   41.13    1.30
   0 -10  -2   41.43    1.77
   0 -10  -2   42.66    1.28
   0  10   3  202.65    4.50
   0 -10  -3  196.09    4.55
   0 -10  -3  194.94    4.04
   0  10   4  144.95    3.55
   0 -10  -4  143.12    3.57
   0 -10  -4  140.92    3.11
   0  10   5  214.39    4.74
   0 -10  -5  212.44    4.77
   0 -10  -5  207.16    4.35
   0  10   6   31.26    1.53
   0 -10  -6   30.46    1.58
   0 -10  -6   29.78    1.26
   0  10   7  168.25    3.94
   0 -10  -7  168.43    3.75
   0 -10  -7  169.53    4.01
   0 -10  -8    7.32    1.18
   0  10   8    8.91    1.13
   0 -10  -8    7.57    1.06
   0 -10  -9  162.28    3.89
   0 -10  -9  167.14    3.83
   0  10   9  166.75    3.85
   0 -10 -10    3.72    1.05
   0  10  10    3.08    1.03
   0 -10 -10    4.01    1.17
   0 -11  10    7.50    1.62
   0 -11  10    8.10    1.60
   0 -11   9   37.87    2.12
   0 -11   9   41.85    2.10
   0 -11   8    4.03    1.42
   0  11  -8    4.24    1.52
   0 -11   8    4.68    1.39
   0 -11   7  135.25    3.51
   0 -11   7  137.85    3.80
   0 -11   6    0.97    1.10
   0 -11   6    0.25    1.33
   0 -11   5  248.69    5.39
   0 -11   5  248.74    5.75
   0  11  -5  256.93    5.71
   0 -11   5  255.29    5.78
   0  11  -5  253.72    5.85
   0 -11   4    9.53    1.07
   0  11  -4    8.89    1.37
   0 -11   4    9.05    1.37
   0  11  -4   10.37    1.46
   0 -11   3  199.41    4.30
   0 -11   3  200.47    4.75
   0  11  -3  199.00    4.74
   0  11  -3  194.29    4.69
   0 -11   2   29.44    1.29
   0 -11   1  172.61    3.78
   0 -11   1  182.27    4.33
   0 -11   0  190.42    3.97
   0 -11   0  189.93    4.54
   0  11   0  198.04    4.55
   0 -11   0  184.67    3.96
   0 -11  -1  221.41    4.50
   0 -11  -1  214.96    4.49
   0 -11  -1  223.53    5.10
   0  11   1  230.38    5.07
   0 -11  -2  306.63    6.16
   0 -11  -2  315.64    6.80
   0  11   2  324.81    6.74
   0 -11  -2  321.49    6.18
   0 -11  -3  127.05    2.85
   0  11   3  129.15    3.38
   0 -11  -3  130.11    3.44
   0 -11  -3  127.94    2.84
   0  11   4  219.75    4.86
   0 -11  -4  211.42    4.93
   0 -11  -4  207.13    4.33
   0 -11  -5   12.47    1.36
   0  11   5   11.37    1.33
   0 -11  -5   12.63    0.93
   0  11   6  140.52    3.50
   0 -11  -6  137.14    3.14
   0 -11  -6  135.38    3.60
   0 -11  -7    1.16    1.18
   0 -11  -7    2.45    0.87
   0  11   7    1.74    1.13
   0  11   8  176.33    4.06
   0 -11  -8  162.77    3.78
   0 -11  -8  170.41    4.13
   0  11   9    2.61    1.13
   0 -11  -9    1.66    1.16
   0 -12   9    9.72    1.55
   0 -12   8   70.76    2.49
   0 -12   7   20.47    1.85
   0 -12   7   22.62    1.59
   0 -12   6   93.50    3.05
   0  12  -6   90.96    3.12
   0 -12   6   90.58    2.69
   0 -12   5   29.09    1.83
   0 -12   5   29.72    1.51
   0  12  -5   27.20    1.94
   0 -12   4  119.09    3.02
   0  12  -4  124.42    3.55
   0 -12   4  120.47    3.49
   0 -12   3   29.97    1.85
   0 -12   3   33.46    1.43
   0 -12   2   78.24    2.15
   0 -12   1   89.70    2.90
   0 -12   1   92.43    2.33
   0  12  -1   92.33    2.84
   0 -12   0   32.96    1.26
   0 -12   0   37.43    1.88
   0 -12   0   32.11    1.22
   0  12   0   37.22    1.83
   0 -12  -1  191.76    4.07
   0 -12  -1  202.75    4.79
   0 -12  -1  197.85    4.08
   0  12   1  198.60    4.73
   0 -12  -2    5.17    0.70
   0 -12  -2    6.23    1.31
   0  12   2    7.11    1.33
   0 -12  -2    5.77    0.73
   0 -12  -3  177.57    3.84
   0 -12  -3  188.03    4.59
   0 -12  -3  187.35    3.87
   0  12   3  194.52    4.53
   0 -12  -4    0.20    1.26
   0 -12  -4   -0.33    0.65
   0 -12  -4   -0.18    0.66
   0  12   4    1.11    1.26
   0 -12  -5  183.55    3.95
   0  12   5  194.36    4.55
   0 -12  -5  189.42    4.62
   0  12   6   10.85    1.35
   0 -12  -6   10.81    0.91
   0 -12  -6    9.44    1.47
   0 -12  -7  179.08    4.41
   0 -12  -8   25.68    1.67
   0 -12  -9   71.92    2.50
   0 -13   8   45.60    2.17
   0 -13   7   28.66    1.79
   0 -13   6   25.96    1.62
   0 -13   5   25.74    1.50
   0 -13   4   95.52    2.64
   0 -13   4  100.65    3.25
   0 -13   3    1.91    0.96
   0 -13   2  317.52    6.38
   0 -13   1    8.35    0.87
   0 -13   1    9.64    1.54
   0 -13   1    9.37    0.91
   0 -13   0  155.08    3.40
   0 -13   0  165.29    4.24
   0 -13   0  154.25    3.42
   0 -13  -1    0.16    0.66
   0 -13  -1    0.19    0.71
   0 -13  -1    0.72    1.39
   0 -13  -2  110.15    2.53
   0 -13  -2  120.40    3.38
   0 -13  -2  108.31    2.56
   0 -13  -3    7.58    1.53
   0 -13  -3    7.97    0.78
   0 -13  -3    8.07    0.75
   0 -13  -4  136.77    3.06
   0 -13  -4  150.94    3.94
   0 -13  -5   33.81    1.95
   0 -13  -6   78.10    2.67
   0 -13  -7   28.96    1.82
   0 -13  -8   37.00    2.07
  -1 -14  -2   35.26    1.96
  -1 -13  -8   57.40    2.30
  -1 -13  -7   -0.67    1.35
  -1 -13  -6  114.65    3.32
  -1 -13  -5    0.21    1.40
  -1 -13  -4  123.88    3.57
  -1 -13  -4  126.56    3.19
  -1 -13  -3   18.45    1.67
  -1 -13  -3   18.87    1.46
  -1 -13  -2  145.26    4.00
  -1 -13  -2  147.47    3.69
  -1 -13  -1   39.92    2.08
  -1 -13  -1   33.49    0.98
  -1 -13  -1   33.79    0.97
  -1 -13  -1   37.97    1.84
  -1 -13   0  110.66    3.25
  -1 -13   0  104.03    3.02
  -1 -13   0   96.30    2.19
  -1 -13   0  100.38    2.19
  -1 -13   1   42.37    1.24
  -1 -13   1   45.25    2.16
  -1 -13   1   38.77    1.25
  -1 -13   2   46.32    2.23
  -1 -13   2   41.26    1.37
   1  13  -2   42.90    2.11
  -1 -13   3  122.19    2.88
   1  13  -3  127.67    3.63
  -1 -13   4   19.38    1.17
   1  13  -4   25.03    1.87
  -1 -13   4   18.51    1.82
  -1 -13   5   78.92    2.29
  -1 -13   6   22.59    1.47
  -1 -12  -9   95.78    2.84
   1  12   8    0.86    1.27
  -1 -12  -8    0.83    1.24
   1  12   7  310.39    6.52
  -1 -12  -7  300.03    6.58
   1  12   6    1.69    1.27
  -1 -12  -6    1.06    0.79
  -1 -12  -6    0.18    0.47
  -1 -12  -6    1.35    1.29
  -1 -12  -5  133.14    2.85
  -1 -12  -5  153.94    3.83
   1  12   5  154.55    3.75
  -1 -12  -5  148.02    3.33
  -1 -12  -5  144.95    2.88
  -1 -12  -4   22.92    0.77
  -1 -12  -4   27.24    1.39
  -1 -12  -4   24.90    0.79
   1  12   4   26.54    1.64
  -1 -12  -4   26.52    1.68
  -1 -12  -3  137.38    2.88
  -1 -12  -3  145.02    2.88
  -1 -12  -3  153.11    3.55
   1  12   3  166.31    3.92
  -1 -12  -3  155.76    3.87
  -1 -12  -2   54.67    1.34
  -1 -12  -2   55.54    1.34
   1  12   2   61.33    2.29
  -1 -12  -2   64.18    2.35
  -1 -12  -2   61.33    2.09
  -1 -12  -1  104.16    2.27
  -1 -12  -1  106.67    2.28
   1  12   1  115.49    3.16
  -1 -12  -1  113.03    3.02
  -1 -12  -1  115.78    3.25
  -1 -12   0  105.95    2.96
  -1 -12   0   97.33    2.17
  -1 -12   0  104.11    3.07
  -1 -12   0   95.03    2.18
   1  12   0  103.65    3.00
   1  12  -1   38.34    1.87
  -1 -12   1   33.99    1.18
  -1 -12   1   39.58    1.87
  -1 -12   1   36.88    1.95
   1  12  -2  155.75    3.97
  -1 -12   2  144.68    3.22
  -1 -12   2  151.99    3.94
   1  12  -3    0.48    1.34
  -1 -12   3    0.82    0.77
  -1 -12   4  103.03    2.61
  -1 -12   4  102.10    3.21
   1  12  -4   98.27    3.19
   1  12  -5    0.34    1.47
  -1 -12   5    0.62    1.43
  -1 -12   5    0.27    0.96
  -1 -12   6   92.16    3.11
   1  12  -6   92.38    3.09
  -1 -12   6   87.68    2.58
  -1 -12   7   83.29    2.98
  -1 -12   7   80.50    2.53
  -1 -12   8  107.65    3.10
  -1 -12   9   28.28    1.87
  -1 -11  -9    5.93    1.16
   1  11   9    6.43    1.23
   1  11   8   73.83    2.25
  -1 -11  -8   68.32    1.85
  -1 -11  -8   69.89    2.27
   1  11   7   45.99    1.81
  -1 -11  -7   42.88    1.28
  -1 -11  -7   43.06    1.31
  -1 -11  -7   44.33    1.86
  -1 -11  -6   40.44    1.84
   1  11   6   41.50    1.76
  -1 -11  -6   38.67    1.16
  -1 -11  -6   37.05    1.31
  -1 -11  -5  139.15    3.50
   1  11   5  146.05    3.48
  -1 -11  -5  124.12    2.72
  -1 -11  -5  132.69    2.75
  -1 -11  -5  138.10    3.07
  -1 -11  -4   83.75    1.91
  -1 -11  -4   91.47    1.95
  -1 -11  -4   91.13    2.71
   1  11   4   98.73    2.70
   1  11   3  239.37    4.99
  -1 -11  -3  229.43    4.99
  -1 -11  -3  213.63    4.13
  -1 -11  -3  205.10    4.11
  -1 -11  -2   48.99    1.23
  -1 -11  -2   49.87    2.02
  -1 -11  -2   49.01    1.23
   1  11   2   53.61    2.02
  -1 -11  -1  183.82    3.70
   1  11   1  198.84    4.48
  -1 -11  -1  188.44    3.70
  -1 -11  -1  190.82    4.50
  -1 -11   0    1.52    1.17
   1  11   0    1.31    1.11
  -1 -11   0    0.63    0.52
   1  11   0    2.06    1.09
  -1 -11   0    0.76    0.51
  -1 -11   0    1.14    1.08
  -1 -11   1  309.11    6.12
   1  11  -1  326.34    6.81
   1  11  -1  320.62    6.80
  -1 -11   1  328.24    6.88
  -1 -11   1  316.39    6.71
  -1 -11   2    1.38    1.19
  -1 -11   2    0.61    0.71
   1  11  -2    1.68    1.23
   1  11  -3  205.47    4.70
   1  11  -3  189.11    4.65
  -1 -11   3  188.45    4.09
  -1 -11   3  194.47    4.63
  -1 -11   4    0.65    1.33
  -1 -11   4    1.48    1.26
   1  11  -4   -0.08    1.21
   1  11  -4    1.03    1.25
  -1 -11   4    1.04    0.88
  -1 -11   5  106.56    2.78
   1  11  -5  105.68    3.23
  -1 -11   5  108.13    3.24
  -1 -11   6   28.34    1.52
  -1 -11   6   29.22    1.83
   1  11  -6   27.31    1.86
  -1 -11   7   64.93    2.49
   1  11  -7   65.38    2.18
  -1 -11   7   60.20    2.18
   1  11  -8    0.61    1.23
  -1 -11   8    1.98    1.42
  -1 -11   8    3.05    1.30
  -1 -11   9   17.74    1.66
  -1 -11   9   18.74    1.77
  -1 -11  10   34.73    2.03
   1  10  10   57.97    1.83
  -1 -10 -10   55.52    1.81
  -1 -10  -9  114.71    2.78
   1  10   9  122.20    2.92
  -1 -10  -9  111.53    2.97
   1  10   8  104.88    2.58
  -1 -10  -8  101.89    2.63
  -1 -10  -8  103.45    2.34
   1  10   7   91.72    2.50
  -1 -10  -7   89.69    2.00
  -1 -10  -7   87.54    2.53
  -1 -10  -7   84.24    2.11
  -1 -10  -6  182.52    4.28
   1  10   6  193.32    4.26
  -1 -10  -6  182.32    3.82
  -1 -10  -6  187.70    3.79
  -1 -10  -5   63.39    2.14
  -1 -10  -5   61.77    1.54
   1  10   5   65.38    2.08
  -1 -10  -4  308.39    6.58
   1  10   4  339.32    6.64
  -1 -10  -4  316.60    5.94
  -1 -10  -4  305.96    5.93
   1  10   3   10.21    1.18
  -1 -10  -3   10.18    0.55
  -1 -10  -3    9.68    0.58
  -1 -10  -3   10.57    1.21
  -1 -10  -2  327.00    6.17
   1  10   2  348.94    6.88
  -1 -10  -2  324.29    6.17
  -1 -10  -2  334.43    6.91
   1  10   1    0.46    1.04
  -1 -10  -1    0.18    0.44
  -1 -10  -1   -0.10    1.01
  -1 -10  -1   -0.23    0.43
   1  10   1    0.63    1.01
   1  10   0  320.77    6.57
  -1 -10   0  306.52    5.97
  -1 -10   0  314.79    6.66
   1  10   0  325.88    6.63
   1  10  -1   17.27    1.37
  -1 -10   1   11.34    0.79
  -1 -10   1   14.06    1.41
   1  10  -1   17.13    1.42
   1  10  -2  418.81    8.24
  -1 -10   2  390.05    7.66
  -1 -10   2  402.35    8.18
   1  10  -3   21.34    1.46
  -1 -10   3   19.42    1.44
   1  10  -3   23.31    1.47
  -1 -10   3   19.91    1.09
  -1 -10   4  373.43    7.41
   1  10  -4  379.82    7.81
   1  10  -4  373.88    7.89
  -1 -10   4  378.81    7.86
  -1 -10   4  377.68    7.89
  -1 -10   5   76.75    2.22
   1  10  -5   78.09    2.62
   1  10  -5   77.77    2.17
  -1 -10   5   78.05    2.58
  -1 -10   5   82.44    2.66
   1  10  -5   77.73    2.51
   1  10  -6   97.27    2.91
  -1 -10   6   92.48    2.63
   1  10  -6   96.53    2.59
  -1 -10   6   97.59    3.03
  -1 -10   6   97.46    2.98
   1  10  -7   79.81    2.40
   1  10  -7   78.72    2.65
  -1 -10   7   75.36    2.43
  -1 -10   7   80.90    2.69
  -1 -10   8   25.57    1.76
   1  10  -8   24.21    1.57
  -1 -10   8   24.28    1.61
   1  10  -8   28.40    1.89
  -1 -10   9  120.52    3.39
   1  10  -9  117.30    3.60
  -1 -10   9  125.88    3.54
  -1 -10  10    6.86    1.56
  -1 -10  10    6.27    1.47
  -1 -10  11   48.00    2.32
   1   9  12   75.69    2.41
   1   9  11    6.04    1.15
  -1  -9 -11    6.91    1.19
  -1  -9 -10   32.97    1.32
   1   9  10   30.01    1.47
   1   9  10   31.98    1.32
  -1  -9 -10   31.91    1.49
   1   9   9  106.99    2.59
  -1  -9  -9   99.71    2.58
  -1  -9  -9  100.16    2.60
  -1  -9  -8   81.91    2.14
   1   9   8   81.34    2.21
  -1  -9  -8   78.21    2.24
  -1  -9  -7  379.48    7.29
  -1  -9  -7  397.63    7.55
  -1  -9  -7  392.90    7.81
   1   9   7  415.14    7.79
  -1  -9  -6   48.15    1.38
  -1  -9  -6   46.17    1.70
   1   9   6   44.16    1.63
  -1  -9  -5  394.69    7.54
  -1  -9  -5  399.07    8.03
   1   9   5  417.81    7.98
   1   9   4    2.34    0.94
  -1  -9  -4    1.79    0.48
  -1  -9  -4    1.88    0.94
  -1  -9  -3  362.92    6.84
   1   9   3  382.49    7.43
  -1  -9  -3  367.69    6.84
  -1  -9  -3  362.51    7.45
  -1  -9  -2   16.64    0.65
  -1  -9  -2   16.94    1.21
  -1  -9  -2   17.79    0.67
   1   9   2   20.58    1.26
  -1  -9  -1  415.28    7.75
  -1  -9  -1  418.29    8.38
   1   9   1  427.36    8.35
   1   9   1  426.10    8.26
  -1  -9  -1  414.58    7.75
  -1  -9   0  155.38    3.73
   1   9   0  158.27    3.73
   1   9   0  159.45    3.68
  -1  -9   0  156.14    3.17
   1   9  -1  355.38    7.12
  -1  -9   1  340.75    6.60
  -1  -9   1  352.54    7.16
  -1  -9   2   45.13    1.36
   1   9  -2   44.67    1.79
  -1  -9   2   45.17    1.76
   1   9  -3   98.21    2.70
  -1  -9   3   99.58    2.74
   1   9  -3   91.80    2.70
  -1  -9   3   95.09    2.33
  -1  -9   4  346.22    6.99
   1   9  -4  352.98    7.32
  -1  -9   4  357.26    7.39
   1   9  -4  357.88    6.97
   1   9  -4  356.53    7.40
  -1  -9   4  358.86    7.39
  -1  -9   5    1.28    1.09
  -1  -9   5    1.56    0.89
   1   9  -5    1.18    1.05
   1   9  -5    2.27    0.84
  -1  -9   5    2.39    1.22
   1   9  -5    0.53    1.08
  -1  -9   6  149.50    3.80
   1   9  -6  149.40    3.50
  -1  -9   6  152.22    3.57
   1   9  -6  146.92    3.73
  -1  -9   7   12.38    1.23
   1   9  -7   12.05    1.38
   1   9  -7   12.09    1.18
  -1  -9   7   11.47    1.38
   1   9  -7   11.47    1.43
   1   9  -8  139.11    3.81
   1   9  -8  138.07    3.63
   1   9  -8  143.12    3.57
  -1  -9   8  141.08    3.71
  -1  -9   8  139.07    3.56
   1   9  -9   -0.22    1.28
   1   9  -9    1.29    1.12
  -1  -9   9   -0.39    1.28
   1   9  -9    0.46    1.35
  -1  -9   9    0.95    1.27
   1   9 -10   32.47    2.02
  -1  -9  10   33.58    1.93
  -1  -9  10   32.91    1.85
  -1  -9  11    6.90    1.60
  -1  -9  11    4.05    1.43
  -1  -9  12   35.10    1.97
   1   8  13   32.57    1.80
   1   8  12   85.07    2.64
  -1  -8 -12   90.53    2.66
  -1  -8 -11    4.25    0.66
   1   8  11    3.14    1.08
  -1  -8 -11    4.27    1.11
   1   8  10  313.84    6.20
   1   8  10  313.06    6.47
  -1  -8 -10  333.14    6.52
  -1  -8 -10  312.47    6.22
   1   8   9   15.30    1.00
   1   8   9   13.59    1.07
  -1  -8  -9   13.82    1.06
  -1  -8  -9   13.66    0.97
   1   8   8  179.88    3.95
   1   8   8  186.32    3.95
  -1  -8  -8  190.68    4.00
  -1  -8  -8  182.10    3.99
  -1  -8  -7    5.64    0.86
   1   8   7    4.74    0.83
  -1  -8  -7    4.90    0.76
  -1  -8  -7    5.52    0.44
   1   8   6  242.21    4.96
  -1  -8  -6  230.12    4.98
  -1  -8  -6  239.95    4.74
   1   8   5    4.20    0.87
  -1  -8  -5    4.83    0.88
  -1  -8  -5    4.88    0.61
  -1  -8  -4  394.76    7.75
  -1  -8  -4  384.89    7.30
   1   8   4  401.32    7.73
  -1  -8  -3  180.06    4.02
   1   8   3  189.68    4.02
  -1  -8  -3  179.11    3.52
  -1  -8  -2  397.76    7.47
  -1  -8  -2  402.56    8.02
   1   8   2  414.01    7.99
  -1  -8  -2  404.10    7.48
   1   8   2  422.40    7.88
  -1  -8  -1  214.94    4.16
  -1  -8  -1  219.48    4.72
   1   8   1  221.14    4.71
   1   8   1  224.98    4.61
  -1  -8  -1  218.37    4.16
  -1  -8   0  309.56    6.36
   1   8   0  310.85    6.31
   1   8   0  315.59    6.27
  -1  -8   0  304.92    5.82
   1   8  -1  300.58    6.07
  -1  -8   1  294.18    5.65
  -1  -8   1  291.85    6.11
  -1  -8   2  222.69    4.49
   1   8  -2  226.38    4.87
  -1  -8   2  228.13    4.88
  -1  -8   3 1000.49   18.61
  -1  -8   3  991.03   18.26
   1   8  -3 1021.06   18.60
   1   8  -3 1003.81   18.24
   1   8  -3  973.45   18.60
  -1  -8   3  975.10   18.62
  -1  -8   4  736.02   13.95
   1   8  -4  750.64   13.93
  -1  -8   4  755.69   14.29
   1   8  -4  762.50   14.24
   1   8  -4  744.52   14.29
  -1  -8   4  741.27   14.27
  -1  -8   5  246.87    5.79
   1   8  -5  270.51    5.54
  -1  -8   5  288.92    5.90
   1   8  -5  279.33    5.81
  -1  -8   5  272.45    5.60
  -1  -8   6    1.28    0.90
   1   8  -6    1.51    0.98
  -1  -8   6    1.05    1.04
   1   8  -6    0.10    0.84
  -1  -8   7  187.12    4.36
  -1  -8   7  194.88    4.48
   1   8  -7  197.66    4.35
  -1  -8   7  190.82    4.58
   1   8  -7  185.82    4.54
   1   8  -7  195.27    4.45
   1   8  -8    1.84    1.19
   1   8  -8    4.76    1.16
  -1  -8   8    3.95    1.13
  -1  -8   8    2.98    1.12
  -1  -8   8    3.66    1.31
   1   8  -8    3.04    1.14
   1   8  -9   82.99    2.52
  -1  -8   9   84.32    2.62
  -1  -8   9   77.49    2.71
   1   8  -9   75.32    2.64
   1   8  -9   75.33    2.48
  -1  -8   9   78.04    2.55
   1   8 -10   13.41    1.46
  -1  -8  10   11.29    1.40
   1   8 -10   13.82    1.59
  -1  -8  10   13.56    1.53
  -1  -8  11   67.71    2.42
  -1  -8  11   70.17    2.62
   1   8 -11   67.75    2.64
   1   8 -11   68.55    2.37
  -1  -8  12   13.12    1.49
   1   7  14    8.04    1.51
   1   7  13   78.99    2.61
   1   7  12    8.52    1.31
  -1  -7 -12    7.06    1.26
  -1  -7 -11  151.87    3.55
  -1  -7 -11  137.17    2.91
   1   7  11  144.90    3.52
  -1  -7 -10    3.13    0.60
  -1  -7 -10    2.52    0.98
   1   7  10    4.12    0.69
   1   7  10    2.79    0.95
  -1  -7  -9  271.90    5.53
   1   7   9  281.99    5.78
  -1  -7  -9  280.30    5.77
   1   7   9  287.85    5.52
   1   7   8   18.23    1.05
  -1  -7  -8   19.11    1.10
   1   7   8   20.25    0.97
  -1  -7  -8   18.81    0.97
  -1  -7  -7  282.56    5.34
   1   7   7  301.01    5.81
  -1  -7  -7  304.83    5.83
   1   7   7  308.33    5.82
  -1  -7  -7  302.47    5.86
   1   7   6  169.75    3.52
  -1  -7  -6  172.41    3.52
  -1  -7  -6  164.18    3.65
   1   7   6  167.79    3.61
  -1  -7  -5  433.51    8.20
  -1  -7  -5  431.53    8.46
   1   7   5  450.37    8.43
  -1  -7  -4  371.17    7.28
   1   7   4  386.69    7.26
  -1  -7  -4  363.06    6.93
  -1  -7  -3  326.06    6.57
  -1  -7  -3  328.63    6.15
   1   7   3  339.95    6.56
  -1  -7  -2  488.23    9.16
  -1  -7  -2  498.58    9.63
   1   7   2  529.51    9.64
  -1  -7  -2  505.84    9.16
   1   7   2  509.56    9.50
  -1  -7  -1  196.81    3.80
  -1  -7  -1  200.79    3.80
   1   7   1  202.28    4.18
   1   7   1  206.74    4.28
  -1  -7  -1  202.03    4.29
   1   7   0  886.71   16.46
  -1  -7   0  883.61   16.03
  -1  -7   0  895.41   16.51
   1   7   0  880.88   16.39
  -1  -7   1    6.99    0.54
   1   7  -1    7.04    0.84
   1   7  -2  530.62    9.80
   1   7  -2  522.21   10.13
  -1  -7   2  525.71    9.81
  -1  -7   3    3.19    0.80
  -1  -7   3    3.15    0.62
   1   7  -3    4.22    0.89
   1   7  -3    3.13    0.61
   1   7  -3    3.22    0.81
  -1  -7   3    3.35    0.90
   1   7  -4  260.71    5.22
  -1  -7   4  255.77    5.25
  -1  -7   4  262.10    5.50
  -1  -7   4  261.51    5.53
   1   7  -4  262.32    5.46
  -1  -7   5   93.05    2.42
   1   7  -5   94.93    2.56
  -1  -7   5   95.11    2.59
   1   7  -5   95.79    2.40
  -1  -7   6  193.91    4.31
  -1  -7   6  197.93    4.43
   1   7  -6  194.76    4.27
   1   7  -6  198.53    4.40
   1   7  -7   25.66    1.41
  -1  -7   7   28.70    1.43
   1   7  -7   27.62    1.40
  -1  -7   7   26.77    1.54
  -1  -7   7   28.43    1.47
   1   7  -8  211.27    4.76
   1   7  -8  213.32    4.78
  -1  -7   8  220.97    4.98
  -1  -7   8  214.35    4.84
  -1  -7   8  210.65    4.78
  -1  -7   9   87.05    2.58
   1   7  -9   88.99    2.63
   1   7  -9   87.68    2.56
  -1  -7   9   89.12    2.75
   1   7  -9   86.05    2.73
  -1  -7   9   87.48    2.80
   1   7 -10   55.80    2.15
  -1  -7  10   53.49    2.04
   1   7 -10   52.08    2.26
  -1  -7  10   55.55    2.29
  -1  -7  10   55.07    2.23
   1   7 -10   55.17    2.03
  -1  -7  11   37.34    1.82
  -1  -7  11   37.37    2.04
   1   7 -11   37.70    1.74
   1   7 -11   38.25    2.05
   1   7 -12    5.25    1.31
  -1  -7  12    6.83    1.65
  -1  -7  12    6.09    1.22
   1   7 -12    8.92    1.65
  -1  -7  13   32.53    1.72
   1   6  14   72.06    2.60
   1   6  13    1.89    1.27
   1   6  12  162.08    3.99
  -1  -6 -12  158.82    3.93
  -1  -6 -11   28.90    0.84
  -1  -6 -11   32.43    1.56
   1   6  11   32.11    1.58
  -1  -6 -11   30.47    0.84
  -1  -6 -10  213.59    4.20
   1   6  10  210.68    4.72
  -1  -6 -10  224.15    4.74
   1   6   9   47.15    1.28
  -1  -6  -9   46.43    1.29
   1   6   9   44.78    1.60
  -1  -6  -9   44.05    1.61
   1   6   8  231.55    4.53
   1   6   8  223.70    4.75
  -1  -6  -8  233.36    4.77
  -1  -6  -8  225.19    4.55
   1   6   7  284.38    5.63
  -1  -6  -7  274.75    5.53
  -1  -6  -7  280.17    5.61
   1   6   7  289.34    5.51
  -1  -6  -6  419.15    7.91
   1   6   6  408.82    7.89
   1   6   6  430.48    7.92
  -1  -6  -6  405.46    7.93
  -1  -6  -5  402.10    7.62
   1   6   5  408.79    7.63
   1   6   5  418.62    7.75
  -1  -6  -5  393.80    7.76
  -1  -6  -4   49.11    1.46
   1   6   4   50.97    1.47
  -1  -6  -4   48.86    1.23
  -1  -6  -3  719.49   13.57
  -1  -6  -3  728.99   13.23
   1   6   3  743.66   13.56
  -1  -6  -2  244.85    5.14
   1   6   2  260.21    5.14
  -1  -6  -2  254.19    4.74
   1   6   2  263.42    5.01
  -1  -6  -1  214.76    3.97
  -1  -6  -1  209.16    3.96
   1   6   1  213.64    4.38
   1   6   1  213.51    4.28
  -1  -6  -1  210.00    4.39
   1   6   0    0.32    0.65
  -1  -6   0    1.08    0.61
  -1  -6   0    0.35    0.32
   1   6   0    0.61    0.62
  -1  -6   1  676.21   12.33
   1   6  -2    4.27    0.53
  -1  -6   2    3.78    0.77
  -1  -6   2    4.36    0.54
   1   6  -3  485.07    9.09
  -1  -6   3  482.75    9.11
  -1  -6   3  483.05    9.36
  -1  -6   3  480.84    9.35
   1   6  -3  490.93    9.33
  -1  -6   4  126.32    2.90
   1   6  -4  127.31    3.04
  -1  -6   4  134.24    3.08
   1   6  -4  131.17    2.89
  -1  -6   5  241.11    4.99
  -1  -6   5  242.17    5.09
   1   6  -5  241.86    4.96
   1   6  -5  239.46    5.06
   1   6  -6  140.32    3.33
  -1  -6   6  142.58    3.33
   1   6  -6  144.18    3.31
  -1  -6   6  141.06    3.47
  -1  -6   6  142.26    3.38
   1   6  -7  270.34    5.61
  -1  -6   7  260.44    5.65
   1   6  -7  264.67    5.63
  -1  -6   7  276.82    5.78
  -1  -6   7  271.69    5.67
   1   6  -8  182.97    4.06
   1   6  -8  181.78    4.16
  -1  -6   8  177.26    4.18
  -1  -6   8  180.55    4.27
  -1  -6   8  174.77    4.09
   1   6  -9   16.17    1.26
  -1  -6   9   18.43    1.28
   1   6  -9   16.43    1.35
  -1  -6   9   19.49    1.52
  -1  -6   9   16.94    1.38
   1   6 -10   95.42    2.62
   1   6 -10   94.68    2.83
  -1  -6  10   93.68    2.66
  -1  -6  10   92.63    2.84
  -1  -6  10   95.49    2.92
   1   6 -11   14.43    1.28
  -1  -6  11   16.41    1.34
   1   6 -11   18.01    1.53
  -1  -6  11   15.53    1.57
  -1  -6  12  131.15    3.33
   1   6 -12  127.78    3.28
   1   6 -12  134.26    3.71
  -1  -6  12  135.94    3.77
   1   6 -13   15.91    1.66
  -1  -6  13   18.17    1.37
   1   5  14   88.25    2.87
   1   5  13   96.43    2.96
   1   5  12   14.44    1.42
  -1  -5 -12   14.27    1.36
  -1  -5 -11  163.85    3.86
   1   5  11  157.10    3.82
  -1  -5 -10   83.13    1.79
  -1  -5 -10   92.08    2.49
   1   5  10   86.45    2.40
  -1  -5 -10   87.17    1.79
  -1  -5  -9  147.51    2.98
  -1  -5  -9  152.18    3.48
   1   5   9  149.24    3.45
   1   5   8  407.74    7.41
   1   5   8  396.53    7.75
  -1  -5  -8  386.65    7.41
  -1  -5  -8  389.57    7.74
   1   5   7  128.68    2.92
   1   5   7  132.06    2.71
  -1  -5  -7  125.57    2.72
  -1  -5  -7  136.76    2.96
   1   5   6  492.44    9.08
   1   5   6  494.12    8.97
  -1  -5  -6  458.46    8.97
  -1  -5  -6  483.59    9.07
  -1  -5  -5  138.85    2.92
   1   5   5  138.38    2.87
  -1  -5  -5  135.83    2.88
   1   5   5  141.51    2.90
   1   5   4  919.90   16.61
   1   5   4  922.94   16.49
  -1  -5  -4  904.89   16.63
  -1  -5  -4  892.23   16.48
   1   5   3    9.36    0.69
  -1  -5  -3   10.08    0.47
  -1  -5  -3   10.92    0.70
  -1  -5  -2 1444.02   26.39
   1   5   2 1490.69   26.25
   1   5   2 1423.60   26.36
  -1  -5  -1  865.61   16.10
   1   5   1  883.53   16.01
   1   5   1  881.08   16.10
  -1  -5   0 2619.42   46.41
   1   5   0 2518.08   46.73
  -1  -5   0 2632.19   46.78
   1   5  -1  200.78    3.82
  -1  -5   1  199.73    3.83
  -1  -5   2  878.64   16.22
   1   5  -2  858.50   16.18
   1   5  -2  873.27   15.96
  -1  -5   2  895.90   15.98
   1   5  -3  298.92    5.60
   1   5  -3  306.56    5.81
  -1  -5   3  295.27    5.80
  -1  -5   3  253.92    5.74
  -1  -5   3  292.85    5.63
  -1  -5   4  400.83    7.89
  -1  -5   4  406.09    7.78
   1   5  -4  414.85    7.88
   1   5  -4  403.22    7.76
  -1  -5   5  587.75   11.06
  -1  -5   5  585.14   11.02
   1   5  -5  583.71   11.03
   1   5  -5  571.96   10.98
   1   5  -6  206.32    4.39
  -1  -5   6  206.70    4.39
  -1  -5   6  207.82    4.49
  -1  -5   6  200.84    4.40
   1   5  -6  202.87    4.36
   1   5  -7  265.62    5.53
   1   5  -7  263.83    5.45
  -1  -5   7  262.33    5.46
  -1  -5   7  257.90    5.52
  -1  -5   7  265.03    5.60
   1   5  -8   14.69    1.06
   1   5  -8   13.36    1.18
  -1  -5   8   14.38    1.12
  -1  -5   8   14.10    1.23
  -1  -5   8   13.85    1.22
  -1  -5   9   87.35    2.62
   1   5  -9   92.38    2.62
  -1  -5   9   83.63    2.41
  -1  -5   9   87.06    2.61
   1   5  -9   90.50    2.41
   1   5 -10    2.43    1.22
  -1  -5  10    2.07    0.94
  -1  -5  10    3.15    1.21
   1   5 -10    2.77    0.96
   1   5 -11  101.77    2.65
   1   5 -11   96.64    3.02
  -1  -5  11   99.25    3.07
  -1  -5  11   95.95    2.62
  -1  -5  12    9.52    1.16
   1   5 -12    9.01    1.19
  -1  -5  12    8.55    1.48
   1   5 -13    1.45    1.44
   1   5 -14   36.61    2.10
   1   4  14  162.45    4.20
   1   4  13   54.58    2.23
  -1  -4 -12   70.30    2.33
   1   4  12   66.84    2.30
  -1  -4 -11  157.03    3.79
   1   4  11  153.68    3.81
  -1  -4 -10   33.88    1.53
   1   4  10   33.17    1.57
  -1  -4  -9  359.64    6.48
   1   4   9  364.75    7.13
  -1  -4  -9  362.64    7.09
  -1  -4  -9  340.54    6.47
   1   4   8   31.66    1.33
  -1  -4  -8   32.08    0.88
  -1  -4  -8   32.83    1.28
   1   4   7  490.40    9.40
  -1  -4  -7  488.58    9.08
   1   4   7  495.97    9.07
  -1  -4  -7  505.30    9.41
  -1  -4  -6    1.71    0.42
   1   4   6    1.54    0.62
  -1  -4  -6    1.49    0.62
   1   4   6    1.13    0.40
  -1  -4  -5  951.16   17.76
  -1  -4  -5  971.30   17.69
   1   4   5  985.92   17.77
   1   4   5  993.98   17.68
  -1  -4  -4  113.20    2.37
  -1  -4  -4  112.38    2.35
   1   4   4  113.13    2.33
   1   4   4  113.87    2.37
  -1  -4  -3 1028.09   18.82
   1   4   3 1004.94   18.81
  -1  -4  -3 1044.85   18.67
   1   4   3 1056.21   18.67
   1   4   2   17.00    0.74
   1   4   2   17.74    0.63
  -1  -4  -2   17.87    0.75
  -1  -4  -1  853.17   15.42
   1   4   1  835.12   15.41
  -1  -4   0  102.31    2.28
  -1  -4   1  416.06    7.87
   1   4  -1  414.71    7.64
  -1  -4   1  421.02    7.65
  -1  -4   2  631.85   11.84
   1   4  -2  628.59   11.81
  -1  -4   2  637.18   11.65
   1   4  -2  645.48   11.65
  -1  -4   3  228.87    4.57
  -1  -4   3  228.21    4.44
   1   4  -3  220.83    4.41
   1   4  -3  220.82    4.52
  -1  -4   4 1073.83   19.56
  -1  -4   4 1071.41   19.51
   1   4  -4 1063.90   19.53
   1   4  -4 1059.95   19.49
   1   4  -5  134.46    3.02
  -1  -4   5  132.12    3.01
  -1  -4   5  138.63    3.10
  -1  -4   5  132.92    3.01
   1   4  -5  131.83    2.97
   1   4  -6  287.62    5.79
  -1  -4   6  275.65    5.79
   1   4  -6  287.88    5.72
  -1  -4   6  289.67    5.74
  -1  -4   6  284.11    5.85
  -1  -4   7    1.76    0.91
  -1  -4   7    2.08    0.84
   1   4  -7    1.56    0.86
   1   4  -7    1.45    0.74
  -1  -4   7    0.85    0.73
  -1  -4   8  303.38    6.36
   1   4  -8  306.98    6.33
  -1  -4   8  305.67    6.14
   1   4  -8  304.11    6.12
  -1  -4   8  299.77    6.31
   1   4  -9    6.14    1.09
   1   4  -9    5.58    0.91
  -1  -4   9    4.93    1.14
  -1  -4   9    5.72    0.93
  -1  -4  10  159.80    3.96
   1   4 -10  162.45    3.92
  -1  -4  10  151.38    3.57
   1   4 -10  159.53    3.58
   1   4 -11   10.65    1.03
  -1  -4  11    9.98    1.45
   1   4 -11    9.30    1.33
  -1  -4  11    9.84    1.04
   1   4 -12   65.79    2.01
  -1  -4  12   64.37    2.46
   1   4 -13   16.83    1.10
  -1  -4  13   14.99    1.72
   1   4 -14   65.79    2.51
   1   3  14   61.80    2.53
   1   3  13   35.06    1.85
  -1  -3 -12  120.51    3.23
   1   3  12  114.73    3.25
   1   3  11    5.58    1.15
  -1  -3 -11    4.54    1.15
  -1  -3 -10  433.47    8.50
   1   3  10  416.03    8.48
   1   3   9    4.21    0.92
  -1  -3  -9    3.37    0.87
  -1  -3  -8  516.81    9.53
  -1  -3  -8  485.31    8.93
   1   3   8  518.99    9.55
  -1  -3  -7   20.76    0.99
  -1  -3  -7   19.53    0.58
   1   3   7   22.42    1.04
   1   3   6  450.76    8.14
  -1  -3  -6  464.90    8.48
   1   3   6  457.93    8.47
  -1  -3  -6  431.06    8.13
  -1  -3  -5  699.69   12.73
   1   3   5  696.23   12.52
  -1  -3  -5  679.63   12.53
   1   3   5  700.36   12.73
   1   3   4  368.45    6.84
  -1  -3  -4  364.08    6.76
   1   3   4  367.60    6.76
  -1  -3  -4  366.75    6.84
  -1  -3  -3  629.17   11.58
  -1  -3  -3  628.80   11.53
   1   3   3  645.64   11.58
   1   3   3  643.23   11.54
  -1  -3  -2 1053.64   18.54
   1   3   2 1051.88   18.53
   1   3   2 1065.82   18.42
  -1  -3  -2  988.65   18.42
   1   3   2 1005.54   18.37
  -1  -3  -1 1044.09   18.58
  -1  -3  -1 1037.42   18.65
   1   3   1 1010.67   18.64
  -1  -3   0  319.27    6.02
  -1  -3   0  320.19    5.98
   1   3   0  318.65    5.76
  -1  -3   1  953.86   16.88
  -1  -3   1  943.18   17.06
   1   3  -1  921.58   16.87
   1   3  -2   50.25    1.23
  -1  -3   2   54.34    1.25
   1   3  -2   50.50    1.37
   1   3  -3 1201.98   21.95
  -1  -3   3 1228.07   22.03
   1   3  -3 1216.12   22.01
  -1  -3   3 1208.99   21.96
   1   3  -4    1.81    0.63
  -1  -3   4    0.87    0.58
  -1  -3   4    0.98    0.65
  -1  -3   4    1.54    0.59
   1   3  -4    1.03    0.61
  -1  -3   5  519.29   10.13
   1   3  -5  533.99   10.13
  -1  -3   5  544.81   10.09
   1   3  -5  536.22   10.07
  -1  -3   5  550.93   10.19
  -1  -3   6    6.40    0.84
   1   3  -6    6.82    0.82
  -1  -3   6    7.07    0.72
  -1  -3   6    6.39    0.85
   1   3  -6    5.95    0.70
   1   3  -7  528.58   10.11
  -1  -3   7  520.06    9.94
  -1  -3   7  517.01   10.13
  -1  -3   7  535.02   10.10
   1   3  -7  522.01    9.92
   1   3  -8  280.59    5.94
  -1  -3   8  284.30    5.73
   1   3  -8  291.76    5.72
  -1  -3   8  281.73    5.98
   1   3  -9  476.76    9.39
  -1  -3   9  473.80    9.08
   1   3  -9  471.16    9.06
  -1  -3   9  467.35    9.41
   1   3 -10  208.25    4.71
  -1  -3  10  202.90    4.31
  -1  -3  10  197.10    4.72
   1   3 -10  200.61    4.27
  -1  -3  11  130.66    3.55
   1   3 -11  132.14    3.07
   1   3 -11  133.12    3.56
  -1  -3  12   81.76    2.79
   1   3 -12   81.64    2.18
   1   3 -13   16.14    1.04
   1   3 -13   16.72    1.03
  -1  -3  13   15.51    1.72
   1   3 -14   35.26    1.90
   1   3 -15    1.84    1.41
   1   2  14   -0.40    1.47
   1   2  13  102.40    3.06
  -1  -2 -12    0.30    0.47
   1   2  12    0.64    1.16
  -1  -2 -12    0.37    1.18
  -1  -2 -11  318.99    6.06
   1   2  11  318.68    6.77
  -1  -2 -11  338.92    6.84
  -1  -2 -10    8.56    0.53
   1   2  10    8.57    1.06
  -1  -2 -10   10.50    1.10
  -1  -2  -9  429.45    8.00
   1   2   9  447.04    8.62
  -1  -2  -9  445.58    8.59
  -1  -2  -8   99.70    2.01
   1   2   8  106.23    2.57
  -1  -2  -8   98.70    2.51
   1   2   7  679.72   12.84
  -1  -2  -7  690.88   12.82
   1   2   6  581.57   10.76
  -1  -2  -6  567.92   10.74
   1   2   5 2533.70   44.80
  -1  -2  -5 2496.23   44.79
   1   2   5 2484.77   44.47
   1   2   4  174.67    3.46
   1   2   4  174.40    3.24
  -1  -2  -4  176.25    3.46
   1   2   3  971.53   17.50
   1   2   3  982.42   17.43
  -1  -2  -3  964.81   17.43
  -1  -2  -3  965.17   17.50
  -1  -2  -2 3171.48   53.76
   1   2   2 3150.72   53.76
  -1  -2  -1   27.04    0.69
  -1  -2  -1   28.42    0.75
   1   2   1   26.10    0.75
   1   2   0 2189.94   39.08
  -1  -2   0 2266.65   39.09
  -1  -2   1   19.11    0.56
  -1  -2   1   14.23    0.68
   1   2  -1   19.13    0.56
  -1  -2   2 2293.09   41.31
   1   2  -2 2323.92   41.30
   1   2  -2 2305.41   41.36
   1   2  -3    0.94    0.50
  -1  -2   3    1.79    0.53
  -1  -2   3    0.81    0.54
   1   2  -3    0.84    0.54
   1   2  -3    0.63    0.47
   1   2  -4  842.07   15.65
  -1  -2   4  861.48   15.67
  -1  -2   4  857.94   15.60
  -1  -2   4  858.04   15.66
   1   2  -4  848.72   15.67
   1   2  -4  852.08   15.60
  -1  -2   5  225.03    4.55
  -1  -2   5  228.18    4.46
  -1  -2   5  213.47    4.53
   1   2  -5  219.34    4.44
   1   2  -5  230.70    4.56
  -1  -2   6  413.56    7.89
  -1  -2   6  407.44    8.06
   1   2  -6  418.73    7.89
   1   2  -6  419.53    8.06
  -1  -2   7  267.90    5.46
  -1  -2   7  279.55    5.73
   1   2  -7  282.41    5.48
   1   2  -7  280.21    5.71
  -1  -2   8  261.16    5.64
  -1  -2   8  267.13    5.35
   1   2  -8  268.49    5.63
   1   2  -8  270.78    5.34
   1   2  -9  140.21    3.14
  -1  -2   9  147.53    3.56
   1   2 -10    0.96    0.75
  -1  -2  10    0.04    1.05
   1   2 -11   45.00    1.49
  -1  -2  11   44.37    1.99
   1   2 -12    9.83    0.91
   1   2 -12   10.38    0.90
   1   2 -13   53.87    1.60
   1   2 -13   52.87    1.59
   1   1  14  110.61    3.32
  -1  -1 -14  100.48    2.31
  -1  -1 -13    9.07    0.73
   1   1  13    9.90    1.43
  -1  -1 -12  181.75    3.81
   1   1  12  192.71    4.51
  -1  -1 -12  193.78    4.51
  -1  -1 -11   42.90    1.27
   1   1  11   45.38    1.88
  -1  -1 -11   45.58    1.84
  -1  -1 -10  215.38    4.35
   1   1  10  225.74    4.96
  -1  -1 -10  231.87    4.94
  -1  -1  -9  174.56    3.55
   1   1   9  184.49    4.06
  -1  -1  -9  181.76    4.04
  -1  -1  -8  189.14    3.74
   1   1   8  188.30    4.17
  -1  -1  -8  202.11    4.19
  -1  -1  -7  529.28    9.94
   1   1   7  580.28   10.38
  -1  -1  -7  548.48   10.33
  -1  -1  -6   94.31    1.92
   1   1   6   99.95    2.29
  -1  -1  -6   94.03    2.26
   1   1   5  565.78   10.02
   1   1   5  549.04   10.32
  -1  -1  -5  528.76   10.29
   1   1   4   74.60    1.70
   1   1   4   74.07    1.43
  -1  -1  -4   72.49    1.68
  -1  -1  -3 2105.73   37.19
   1   1   3 2048.41   37.19
   1   1   2   95.74    1.92
   1   1   2  100.25    1.86
   1   1   1 1130.14   20.17
   1   1  -1 4099.89   73.00
  -1  -1   1 4092.13   73.00
   1   1  -2  253.34    5.04
  -1  -1   2  260.86    5.04
   1   1  -2  277.19    5.03
   1   1  -2  270.27    5.02
  -1  -1   2  270.30    5.01
   1   1  -3  673.66   12.04
  -1  -1   3  671.99   11.98
   1   1  -3  671.62   11.98
  -1  -1   3  604.28   12.00
   1   1  -4  407.38    7.70
  -1  -1   4  410.63    7.62
   1   1  -4  399.32    7.61
  -1  -1   4  415.39    7.74
   1   1  -5  637.70   11.81
  -1  -1   5  649.83   11.70
   1   1  -5  638.97   11.70
  -1  -1   5  605.28   11.84
   1   1  -6  452.70    8.50
   1   1  -6  451.30    8.36
  -1  -1   6  471.40    8.38
   1   1  -7  199.17    4.04
   1   1  -8  547.58   10.26
   1   1  -9    0.12    0.67
   1   1 -10  879.79   16.15
   1   1 -10  871.47   16.13
   1   1 -11    5.06    0.76
   1   1 -11    4.26    0.74
   1   1 -12   80.15    2.03
   1   1 -12   80.87    2.04
   1   1 -13    0.95    0.64
   1   1 -13    1.96    0.66
  -1   0 -14   16.76    0.99
   1   0  14   17.00    1.74
  -1   0 -13   86.68    2.21
   1   0  13   89.17    2.89
  -1   0 -12   84.36    2.70
  -1   0 -12   84.60    2.16
   1   0  12   87.46    2.73
  -1   0 -11  141.66    3.56
  -1   0 -11  137.78    3.07
   1   0  11  139.34    3.57
  -1   0 -10   63.19    2.09
  -1   0 -10   59.98    1.66
   1   0  10   63.11    2.12
  -1   0  -9   37.42    1.54
  -1   0  -9   36.32    1.15
   1   0   9   36.73    1.52
  -1   0  -8  280.79    5.75
   1   0   8  282.31    5.40
  -1   0  -8  277.00    5.39
   1   0   8  275.80    5.75
  -1   0  -7  148.56    3.37
   1   0   7  156.87    3.39
   1   0   7  150.58    3.06
  -1   0  -7  147.75    3.05
  -1   0  -6  962.48   18.02
   1   0   6  991.21   17.75
   1   0   6  992.70   18.03
  -1   0  -6  973.62   17.75
  -1   0  -5    3.57    0.40
   1   0   5    4.66    0.63
   1   0   5    4.50    0.43
  -1   0  -5    4.78    0.64
   1   0   4 1466.48   26.81
  -1   0  -4 1490.91   26.79
  -1   0  -4 1492.44   26.62
   1   0   3   65.92    1.51
  -1   0  -3   67.96    1.51
  -1   0  -2 2407.57   43.01
  -1   0   1  456.90    8.32
   1   0  -2 1335.14   23.98
   1   0  -3 1140.82   20.57
   1   0  -4  123.32    2.61
   1   0  -4  124.34    2.55
   1   0  -5 1048.53   18.75
   1   0  -5 1012.27   18.67
   1   0  -6   40.29    1.16
   1   0  -6   39.41    1.25
   1   0  -7  426.14    7.94
   1   0  -7  423.24    7.94
   1   0  -7  410.61    8.08
   1   0  -8    1.61    0.57
   1   0  -8    2.29    0.88
   1   0  -8    2.88    0.62
   1   0  -8    2.64    0.73
   1   0  -9  251.16    5.44
   1   0  -9  252.47    4.99
   1   0  -9  248.93    4.98
   1   0 -10    0.39    0.69
   1   0 -10    0.07    1.08
   1   0 -10   -0.27    0.66
  -1   0  11  106.67    3.04
   1   0 -11  106.57    2.44
   1   0 -11  108.14    3.05
   1   0 -11  103.23    2.44
   1   0 -12    8.30    0.74
  -1   0  12    6.15    1.34
   1   0 -12   10.19    1.38
   1   0 -12    8.01    0.74
  -1   0  13   59.04    2.40
   1   0 -13   56.82    1.55
   1   0 -13   58.52    1.55
  -1   1 -14   16.37    1.12
   1  -1  14   20.61    1.73
  -1   1 -13   70.18    2.07
   1  -1  13   68.84    2.57
  -1   1 -12   88.55    2.39
  -1   1 -12   94.97    2.87
   1  -1  12   96.65    2.89
   1  -1  11  312.23    6.58
  -1   1 -11  302.58    6.11
  -1   1 -11  303.40    6.54
  -1   1 -10    7.74    1.14
  -1   1 -10    7.73    0.40
  -1   1 -10    7.99    0.41
  -1   1 -10    8.84    0.84
   1  -1  10   10.18    1.18
   1  -1   9 2013.38   36.06
  -1   1  -9 1924.68   35.32
  -1   1  -9 2004.70   35.70
   1  -1   9 2045.15   35.70
  -1   1  -9 2009.18   36.04
  -1   1  -8   39.37    1.50
  -1   1  -8   38.60    0.93
   1  -1   8   39.83    1.50
  -1   1  -8   39.85    1.25
   1  -1   8   38.35    1.24
  -1   1  -7 1044.27   19.00
  -1   1  -7 1027.30   18.48
   1  -1   7  955.61   18.97
   1  -1   7 1038.20   18.48
  -1   1  -7 1023.94   18.74
   1  -1   7 1047.68   18.75
  -1   1  -6  136.49    2.63
   1  -1   6  139.40    2.64
  -1   1  -6  136.16    3.05
  -1   1  -6  136.19    2.86
   1  -1   6  134.37    2.86
   1  -1   5  629.80   11.30
  -1   1  -5  610.24   11.64
  -1   1  -5  628.38   11.49
   1  -1   4  151.05    2.81
  -1   1  -4  153.51    2.97
  -1   1  -4  137.30    3.05
   1  -1   3 2501.54   45.26
  -1   1  -3 2540.12   45.28
   1  -1   3 2545.44   45.16
   1  -1   2 1065.81   19.19
   1  -1   2 1067.83   19.12
   1  -1  -1  309.52    5.73
  -1   1   2  400.19    7.58
   1  -1  -2  424.88    7.60
   1  -1  -3   87.43    1.86
   1  -1  -4 1764.95   32.33
   1  -1  -4 1812.01   32.20
   1  -1  -5  814.39   14.85
   1  -1  -5  822.46   14.85
   1  -1  -5  800.19   15.03
   1  -1  -6  643.81   11.99
   1  -1  -6  663.60   12.07
   1  -1  -6  656.22   12.24
   1  -1  -6  645.06   11.98
   1  -1  -7    0.55    0.78
   1  -1  -7    0.48    0.53
   1  -1  -7   -0.07    0.55
   1  -1  -7    0.03    0.50
  -1   1   7    0.30    0.75
   1  -1  -8  430.80    7.94
   1  -1  -8  408.01    8.05
   1  -1  -8  423.39    7.94
  -1   1   8  415.54    8.33
   1  -1  -8  413.05    8.31
   1  -1  -9   13.74    0.79
   1  -1  -9   12.66    0.79
  -1   1   9   13.47    1.20
   1  -1  -9   12.54    1.15
   1  -1  -9   13.77    0.94
  -1   1  10  196.72    4.55
   1  -1 -10  194.71    3.99
   1  -1 -10  200.80    4.56
   1  -1 -10  194.17    4.00
  -1   1  11   32.23    1.74
   1  -1 -11   31.66    1.12
   1  -1 -11   32.90    1.75
   1  -1 -11   31.88    1.14
  -1   1  12   71.43    2.49
   1  -1 -12   66.72    1.73
   1  -1 -12   66.80    1.73
   1  -1 -12   71.64    2.51
   1  -1 -13   65.24    1.63
  -1   1  13   67.56    2.52
   1  -1 -13   62.37    1.62
  -1   2 -14   70.16    2.21
   1  -2  14   73.15    2.77
  -1   2 -13   13.21    1.22
   1  -2  13   14.49    1.54
  -1   2 -12  153.77    3.79
   1  -2  12  156.52    3.83
  -1   2 -12  141.84    2.74
  -1   2 -12  132.64    2.73
  -1   2 -12  152.88    3.42
   1  -2  11    7.88    1.26
  -1   2 -11    5.90    1.19
   1  -2  11    6.34    0.96
  -1   2 -11    7.90    0.53
  -1   2 -11    6.75    1.00
  -1   2 -10   80.79    1.80
   1  -2  10   84.76    2.23
  -1   2 -10   82.18    2.22
  -1   2 -10   86.16    2.52
  -1   2  -9  143.48    3.48
   1  -2   9  143.90    2.91
  -1   2  -9  150.25    3.28
  -1   2  -9  141.85    2.91
   1  -2   9  144.22    3.24
   1  -2   8   24.53    0.81
  -1   2  -8   24.83    1.05
  -1   2  -8   24.96    0.81
   1  -2   8   24.75    1.07
  -1   2  -7  151.59    3.34
  -1   2  -7  153.93    3.09
   1  -2   7  156.33    3.35
   1  -2   7  159.42    3.10
   1  -2   6  998.36   17.65
  -1   2  -6  958.14   17.85
  -1   2  -6  963.40   17.64
   1  -2   5  335.39    6.34
  -1   2  -5  344.63    6.53
  -1   2  -5  344.28    6.35
   1  -2   4 1134.63   20.78
  -1   2  -4 1173.66   20.92
  -1   2  -4 1159.96   20.78
   1  -2   3 1385.69   24.50
  -1   2  -3 1327.12   24.51
  -1   2  -3 1354.71   24.40
   1  -2   3 1363.96   24.40
  -1   2  -2   39.32    1.09
   1  -2   2   42.76    1.03
  -1   2  -2   42.81    1.03
   1  -2   1 1271.18   23.65
  -1   2  -1 1358.96   23.64
   1  -2  -1 4412.38   78.55
   1  -2  -1 4391.74   78.56
  -1   2   2    8.80    0.58
   1  -2  -2    9.38    0.60
   1  -2  -2    9.40    0.55
  -1   2   2   10.40    0.57
   1  -2  -3 1225.06   21.49
   1  -2  -3 1218.35   21.42
  -1   2   3 1203.01   21.41
   1  -2  -4  133.87    2.77
   1  -2  -4  139.81    2.91
  -1   2   4  129.87    2.90
  -1   2   4  134.52    2.77
  -1   2   5  214.61    4.45
   1  -2  -5  218.16    4.43
   1  -2  -5  217.93    4.26
  -1   2   6  591.76   11.38
   1  -2  -6  602.47   11.13
   1  -2  -6  611.03   11.38
   1  -2  -7  422.29    8.08
  -1   2   7  422.66    8.36
   1  -2  -7  422.86    8.03
   1  -2  -7  440.13    8.35
   1  -2  -7  426.57    8.03
   1  -2  -8  129.67    2.92
  -1   2   8  134.62    3.24
   1  -2  -8  129.34    2.85
   1  -2  -8  136.46    3.28
   1  -2  -8  136.08    2.86
   1  -2  -9  230.64    4.68
   1  -2  -9  232.55    4.67
   1  -2  -9  234.97    4.79
  -1   2   9  237.87    5.15
   1  -2  -9  244.90    5.18
  -1   2  10  113.25    3.11
   1  -2 -10  115.40    2.59
   1  -2 -10  120.45    3.18
   1  -2 -10  115.76    2.59
  -1   2  11   22.57    1.51
   1  -2 -11   23.75    0.96
   1  -2 -11   23.01    1.55
   1  -2 -11   22.00    0.96
  -1   2  12  104.74    3.07
   1  -2 -12   99.35    2.30
   1  -2 -12  101.62    3.04
   1  -2 -12   98.77    2.28
   1  -2 -13   23.21    0.90
  -1   2  13   24.86    1.78
   1  -2 -13   21.32    0.88
  -1   3 -15   80.38    2.56
  -1   3 -14    7.89    1.29
  -1   3 -13  125.36    3.12
  -1   3 -13  118.29    2.38
  -1   3 -13  108.88    2.36
  -1   3 -12    6.94    1.12
   1  -3  12    6.00    1.14
  -1   3 -12    5.80    0.59
   1  -3  11  254.23    4.99
  -1   3 -11  256.39    4.99
  -1   3 -11  258.51    5.47
   1  -3  11  257.54    5.43
   1  -3  10  127.02    2.69
   1  -3  10  126.54    3.07
  -1   3 -10  123.09    2.66
  -1   3 -10  123.81    3.09
   1  -3   9  420.11    7.77
  -1   3  -9  405.28    7.76
  -1   3  -9  407.35    8.10
   1  -3   9  411.39    8.09
  -1   3  -8  363.71    6.82
   1  -3   8  355.39    6.82
  -1   3  -8  352.79    7.09
   1  -3   8  361.79    7.08
  -1   3  -7  337.49    6.63
  -1   3  -7  334.10    6.39
   1  -3   7  335.88    6.40
  -1   3  -6  683.64   12.56
   1  -3   6  640.90   12.81
  -1   3  -6  713.55   12.79
   1  -3   6  691.68   12.57
   1  -3   5  384.50    7.62
   1  -3   5  407.14    7.45
  -1   3  -5  397.50    7.60
  -1   3  -5  393.32    7.44
   1  -3   4  802.19   14.76
  -1   3  -4  806.69   14.76
  -1   3  -4  798.27   14.63
   1  -3   4  801.30   14.63
   1  -3   3  107.06    2.36
  -1   3  -3  107.39    2.35
  -1   3  -3  105.97    2.30
  -1   3  -3  107.04    2.40
   1  -3   3  112.30    2.30
   1  -3   2 1385.90   25.12
  -1   3  -2 1400.40   25.12
  -1   3  -2 1364.70   25.13
   1  -3   2 1424.23   25.15
  -1   3  -1  160.70    3.16
   1  -3   1  154.16    3.14
   1  -3  -1  148.07    2.92
   1  -3  -1  141.44    2.96
  -1   3   2 1502.79   27.67
   1  -3  -2 1537.54   27.68
   1  -3  -2 1543.95   27.67
  -1   3   2 1558.44   27.68
   1  -3  -3   75.36    1.79
   1  -3  -3   80.66    1.82
  -1   3   3   75.88    1.83
  -1   3   3   76.23    1.78
  -1   3   4 1196.60   22.10
   1  -3  -4 1247.79   22.10
   1  -3  -4 1194.72   22.01
  -1   3   4 1221.28   22.00
   1  -3  -5  231.98    4.59
  -1   3   5  232.40    4.74
   1  -3  -5  237.64    4.74
  -1   3   5  228.91    4.58
   1  -3  -6  519.60    9.63
  -1   3   6  515.80    9.84
   1  -3  -6  507.08    9.82
   1  -3  -7  249.10    4.94
   1  -3  -7  250.80    5.22
  -1   3   7  249.51    5.22
   1  -3  -8  142.22    3.10
   1  -3  -8  143.48    3.11
   1  -3  -8  145.93    3.11
   1  -3  -8  148.68    3.48
  -1   3   8  150.00    3.48
   1  -3  -9  242.89    4.89
  -1   3   9  248.08    5.33
   1  -3  -9  238.40    4.84
   1  -3  -9  238.93    4.86
   1  -3  -9  260.61    5.36
   1  -3 -10    4.01    0.69
  -1   3  10    5.80    1.11
   1  -3 -10    4.04    0.75
   1  -3 -10    4.65    0.72
   1  -3 -10    4.60    1.12
  -1   3  11  172.82    4.17
   1  -3 -11  160.15    3.47
   1  -3 -11  169.32    3.50
   1  -3 -11  168.07    4.18
   1  -3 -12    5.63    0.67
  -1   3  12    5.59    1.39
   1  -3 -12    4.59    0.68
   1  -3 -13   63.95    1.62
  -1   3  13   72.14    2.59
  -1   4 -15    6.92    1.56
  -1   4 -14   16.89    1.54
  -1   4 -13   69.48    1.74
  -1   4 -13   70.43    2.41
   1  -4  12   89.04    2.18
  -1   4 -12   93.11    2.16
   1  -4  12   86.16    2.86
  -1   4 -12   93.92    2.71
   1  -4  12   94.16    2.70
   1  -4  11   77.86    2.36
   1  -4  11   74.80    1.95
  -1   4 -11   75.12    1.92
   1  -4  11   79.70    2.59
  -1   4 -11   80.12    2.40
   1  -4  10  102.14    2.71
  -1   4 -10  101.23    2.37
   1  -4  10   99.86    2.38
  -1   4 -10  101.89    2.73
   1  -4  10  102.30    2.92
   1  -4   9  282.49    5.90
  -1   4  -9  281.17    6.00
   1  -4   9  271.09    5.57
  -1   4  -9  283.64    5.57
  -1   4  -9  286.62    5.92
   1  -4   9  295.46    6.07
   1  -4   8  153.73    3.61
  -1   4  -8  151.92    3.56
   1  -4   8  148.60    3.46
  -1   4  -8  149.42    3.22
  -1   4  -8  148.51    3.50
   1  -4   8  150.01    3.23
  -1   4  -7  658.04   12.43
   1  -4   7  651.43   12.45
  -1   4  -7  649.78   12.14
  -1   4  -7  656.50   12.40
   1  -4   7  654.57   12.16
   1  -4   6  124.96    2.94
  -1   4  -6  122.38    2.75
  -1   4  -6  126.27    2.94
   1  -4   6  127.11    2.75
  -1   4  -6  126.11    2.93
   1  -4   5  317.08    6.23
  -1   4  -5  309.55    6.20
  -1   4  -5  307.64    6.07
   1  -4   5  319.83    6.08
  -1   4  -5  314.73    6.24
   1  -4   4    0.97    0.59
   1  -4   4    1.60    0.58
  -1   4  -4    0.95    0.60
  -1   4  -4    1.27    0.56
  -1   4  -4    1.12    0.64
   1  -4   3 1575.74   27.74
  -1   4  -3 1515.83   27.72
  -1   4  -3 1488.43   27.78
  -1   4  -3 1535.06   27.71
   1  -4   3 1543.93   27.71
   1  -4   2    0.74    0.51
   1  -4   2   -0.06    0.51
  -1   4  -2    0.43    0.54
   1  -4   1 1500.89   26.51
   1  -4   1 1467.93   26.57
  -1   4  -1 1435.27   26.55
   1  -4   0    0.40    0.59
   1  -4  -1   97.44    2.21
   1  -4  -1   98.62    2.14
  -1   4   2   98.29    2.24
   1  -4  -2   96.07    2.25
   1  -4  -2  104.78    2.21
   1  -4  -3  562.34   10.52
  -1   4   3  577.36   10.53
  -1   4   3  557.88   10.52
   1  -4  -3  564.38   10.54
   1  -4  -4  651.37   11.97
  -1   4   4  637.20   11.92
  -1   4   4  640.52   11.98
   1  -4  -4  645.30   11.94
  -1   4   5  370.50    6.95
   1  -4  -5  353.19    6.95
  -1   4   5  352.89    7.04
   1  -4  -5  371.61    7.06
  -1   4   6  486.83    9.08
   1  -4  -6  471.17    9.08
   1  -4  -6  495.95    9.27
  -1   4   6  473.62    9.25
   1  -4  -7   95.39    2.28
   1  -4  -7  100.27    2.55
  -1   4   7   98.78    2.53
   1  -4  -8  268.66    5.49
   1  -4  -8  290.49    5.85
  -1   4   8  279.54    5.84
   1  -4  -9    4.61    1.06
  -1   4   9    5.73    1.11
   1  -4  -9    5.01    0.71
   1  -4  -9    5.56    0.72
   1  -4  -9    5.22    0.73
   1  -4 -10  218.71    4.50
   1  -4 -10  221.62    4.49
  -1   4  10  215.36    5.00
   1  -4 -10  220.61    4.49
   1  -4 -10  229.55    5.02
   1  -4 -11    1.52    1.23
  -1   4  11    1.40    1.24
   1  -4 -11    2.31    0.66
   1  -4 -11    1.71    0.66
  -1   4  12  170.36    4.27
   1  -4 -12  157.78    3.43
   1  -4 -12  168.10    3.45
  -1   4  13    8.74    1.53
  -1   5 -15   43.84    2.21
  -1   5 -14    3.82    1.46
   1  -5  13  204.00    5.01
  -1   5 -13  208.19    4.81
   1  -5  13  198.91    4.69
   1  -5  13  190.61    4.12
  -1   5 -12   30.26    1.21
   1  -5  12   29.52    1.27
   1  -5  12   30.54    1.82
  -1   5 -12   31.65    1.73
   1  -5  12   30.22    1.69
   1  -5  11   50.16    1.98
  -1   5 -11   46.28    2.03
  -1   5 -11   48.84    1.58
   1  -5  11   49.20    1.58
  -1   5 -11   50.44    2.01
   1  -5  11   48.15    2.13
   1  -5  10  131.52    3.41
  -1   5 -10  133.12    3.49
   1  -5  10  131.17    3.08
  -1   5 -10  140.62    3.09
  -1   5 -10  135.53    3.43
   1  -5  10  137.34    3.58
   1  -5   9   41.84    1.76
  -1   5  -9   39.74    1.72
   1  -5   9   43.55    1.72
  -1   5  -9   42.84    1.46
  -1   5  -9   41.18    1.73
   1  -5   9   42.38    1.44
   1  -5   8  359.86    7.36
  -1   5  -8  355.78    7.30
   1  -5   8  364.21    7.26
  -1   5  -8  361.32    7.02
   1  -5   8  357.15    7.04
  -1   5  -8  352.88    7.29
  -1   5  -7   13.07    1.05
   1  -5   7   11.98    1.05
  -1   5  -7   11.83    0.89
   1  -5   7   11.82    0.89
  -1   5  -7   11.60    1.06
   1  -5   6  487.31    9.47
  -1   5  -6  499.92    9.30
  -1   5  -6  485.30    9.43
   1  -5   6  482.21    9.29
  -1   5  -6  486.80    9.49
   1  -5   5   36.99    1.31
  -1   5  -5   34.73    1.23
  -1   5  -5   36.08    1.32
   1  -5   5   33.29    1.25
  -1   5  -5   36.45    1.36
   1  -5   4 1103.70   20.25
  -1   5  -4 1091.57   20.23
  -1   5  -4 1122.72   20.21
   1  -5   4 1107.91   20.22
  -1   5  -4 1091.44   20.33
   1  -5   3  440.19    8.26
  -1   5  -3  435.74    8.28
   1  -5   3  436.83    8.29
  -1   5  -3  422.09    8.24
   1  -5   2  760.74   14.04
  -1   5  -2  808.07   14.07
   1  -5   2  814.12   14.01
   1  -5   1  476.39    9.05
   1  -5   1  481.10    8.97
   1  -5   0  677.68   12.58
   1  -5  -1 2716.99   48.57
  -1   5   1 2591.59   48.53
   1  -5  -1 2765.16   48.43
   1  -5  -1 2713.18   48.50
   1  -5  -2 1049.08   18.95
   1  -5  -2 1043.04   18.87
   1  -5  -2 1046.80   18.84
  -1   5   2  994.66   18.90
   1  -5  -3  795.65   14.40
   1  -5  -3  766.66   14.46
  -1   5   3  779.23   14.43
   1  -5  -4   19.23    0.92
  -1   5   4   20.55    0.95
   1  -5  -4   20.21    0.95
  -1   5   4   19.77    0.93
   1  -5  -5  577.08   11.19
   1  -5  -5  598.78   11.23
  -1   5   5  610.38   11.19
  -1   5   5  599.53   11.26
  -1   5   6   29.54    1.13
   1  -5  -6   32.49    1.30
   1  -5  -6   28.78    1.16
  -1   5   6   30.68    1.28
   1  -5  -7  377.71    7.48
   1  -5  -7  368.17    7.29
  -1   5   7  383.49    7.28
  -1   5   7  372.19    7.50
   1  -5  -8    5.55    1.03
  -1   5   8    4.72    0.99
   1  -5  -8    5.07    0.75
   1  -5  -9  310.85    6.11
   1  -5  -9  319.83    6.60
  -1   5   9  318.81    6.61
   1  -5  -9  314.33    6.21
   1  -5 -10   17.51    1.01
   1  -5 -10   19.02    1.02
   1  -5 -10   16.37    0.87
  -1   5  10   18.29    1.35
   1  -5 -10   18.72    1.45
   1  -5 -11   74.93    2.49
   1  -5 -11   73.02    1.90
   1  -5 -11   71.07    1.87
   1  -5 -11   68.91    1.79
  -1   5  11   74.47    2.49
  -1   5  12   19.42    1.58
   1  -5 -12   18.76    0.93
   1  -5 -12   19.81    0.97
  -1   5  13   44.23    2.13
  -1   6 -14    3.73    1.53
   1  -6  13   90.18    2.38
  -1   6 -13   92.74    2.95
  -1   6 -12    0.04    1.29
   1  -6  12    2.49    1.34
   1  -6  12    0.58    0.93
  -1   6 -12    1.82    0.88
   1  -6  12    0.52    1.34
   1  -6  11  143.68    3.87
   1  -6  11  142.00    3.66
  -1   6 -11  141.62    3.79
   1  -6  11  141.75    3.32
  -1   6 -11  145.51    3.34
  -1   6 -11  145.92    3.80
   1  -6  10   11.16    1.03
  -1   6 -10    9.97    1.01
   1  -6  10   10.87    1.39
  -1   6 -10   11.51    1.33
  -1   6 -10    7.67    1.33
   1  -6  10   11.02    1.33
   1  -6   9  307.74    6.63
   1  -6   9  311.88    6.70
  -1   6  -9  311.09    6.65
  -1   6  -9  326.11    6.39
  -1   6  -9  313.34    6.71
   1  -6   9  318.22    6.39
   1  -6   8    1.39    0.86
   1  -6   8    1.84    0.99
  -1   6  -8    1.32    0.98
  -1   6  -8    1.25    0.83
  -1   6  -8    2.35    1.05
  -1   6  -7  342.40    6.87
   1  -6   7  340.25    6.90
  -1   6  -7  336.14    6.69
   1  -6   7  334.02    6.71
  -1   6  -7  326.29    6.93
   1  -6   6  102.62    2.65
  -1   6  -6  102.01    2.54
  -1   6  -6  104.60    2.64
   1  -6   6   99.79    2.52
  -1   6  -6  101.58    2.71
   1  -6   5  615.48   11.53
  -1   6  -5  596.68   11.49
  -1   6  -5  612.83   11.47
   1  -6   5  610.46   11.49
  -1   6  -5  592.88   11.61
   1  -6   4  363.40    7.15
   1  -6   4  367.24    7.19
  -1   6  -4  362.06    7.13
  -1   6  -4  365.60    7.16
   1  -6   3  390.83    7.69
   1  -6   3  402.71    7.77
  -1   6  -3  404.34    7.77
   1  -6   2  369.78    7.02
  -1   6  -2  354.51    7.11
   1  -6   2  364.62    7.14
   1  -6   1  263.87    5.32
   1  -6   1  263.99    5.21
   1  -6   0  598.37   11.24
   1  -6  -1  130.33    2.82
   1  -6  -1  119.16    2.68
  -1   6   1  126.37    2.85
   1  -6  -1  121.68    2.86
   1  -6  -2  367.46    7.05
   1  -6  -2  376.77    6.99
   1  -6  -2  360.96    7.15
  -1   6   2  348.13    7.09
   1  -6  -3   15.09    0.95
   1  -6  -3   17.40    0.87
  -1   6   3   15.50    0.94
   1  -6  -3   13.63    0.83
  -1   6   4  723.92   13.69
   1  -6  -4  751.23   13.66
   1  -6  -4  725.12   13.72
   1  -6  -5    0.44    0.68
  -1   6   5    0.46    0.71
  -1   6   5    0.74    0.71
   1  -6  -5    0.71    0.71
   1  -6  -6  271.76    5.48
   1  -6  -6  267.72    5.50
  -1   6   6  267.58    5.53
  -1   6   6  265.43    5.44
   1  -6  -7   87.98    2.28
   1  -6  -7   91.89    2.43
  -1   6   7   85.71    2.40
  -1   6   7   90.65    2.28
   1  -6  -8  268.44    5.51
   1  -6  -8  270.84    5.73
  -1   6   8  263.11    5.74
  -1   6   8  279.44    5.52
  -1   6   9   40.94    1.75
   1  -6  -9   43.96    1.80
   1  -6  -9   41.80    1.46
   1  -6 -10  107.81    2.45
   1  -6 -10  112.97    3.04
   1  -6 -10  110.37    2.65
  -1   6  10  108.64    3.05
   1  -6 -11   78.92    2.51
   1  -6 -11   69.26    1.95
   1  -6 -11   73.01    1.95
   1  -6 -11   67.81    1.73
  -1   6  11   69.51    2.44
  -1   6  12   52.06    2.18
   1  -6 -12   48.41    1.51
  -1   6  13   53.40    2.35
  -1   7 -13    0.68    1.56
   1  -7  13    0.37    1.05
  -1   7 -12   91.34    2.46
   1  -7  12   85.83    2.47
  -1   7 -12   88.14    2.90
   1  -7  12   86.41    2.96
  -1   7 -11   -0.13    1.36
   1  -7  11    0.04    1.33
   1  -7  11    0.35    1.26
  -1   7 -11    0.43    0.95
   1  -7  11    1.18    0.97
   1  -7  10  193.68    4.57
  -1   7 -10  192.22    4.55
   1  -7  10  187.54    4.27
  -1   7 -10  190.26    4.23
  -1   7 -10  189.17    4.60
   1  -7  10  185.41    4.59
   1  -7   9   73.29    2.49
  -1   7  -9   79.51    2.47
   1  -7   9   77.54    2.55
  -1   7  -9   76.07    2.23
   1  -7   9   74.72    2.26
  -1   7  -9   80.09    2.55
  -1   7  -8  195.44    4.44
   1  -7   8  191.88    4.47
  -1   7  -8  192.11    4.26
   1  -7   8  192.16    4.31
  -1   7  -8  190.51    4.53
   1  -7   7  119.63    3.09
  -1   7  -7  119.94    2.98
  -1   7  -7  122.03    3.06
   1  -7   7  117.33    2.99
  -1   7  -7  119.76    3.20
   1  -7   6  207.89    4.59
  -1   7  -6  212.44    4.59
  -1   7  -6  212.73    4.55
   1  -7   6  206.35    4.57
  -1   7  -6  210.80    4.75
   1  -7   5  333.35    6.62
  -1   7  -5  321.62    6.57
   1  -7   5  325.95    6.63
  -1   7  -5  323.90    6.76
  -1   7  -5  329.28    6.62
   1  -7   4  798.08   14.97
  -1   7  -4  799.46   15.01
   1  -7   4  805.56   15.06
   1  -7   3  134.57    3.05
  -1   7  -3  133.12    3.16
   1  -7   3  136.76    3.21
   1  -7   2  321.25    6.22
  -1   7  -2  317.75    6.35
   1  -7   2  305.06    6.36
   1  -7   1  975.79   17.92
   1  -7   0   16.07    0.85
   1  -7   0   16.57    1.03
   1  -7   0   16.87    1.05
   1  -7  -1  783.93   14.80
   1  -7  -1  804.91   14.59
   1  -7  -1  782.27   14.69
  -1   7   1  783.50   14.76
   1  -7  -2    0.63    0.70
   1  -7  -2    0.12    0.76
   1  -7  -2    0.02    0.63
  -1   7   2    0.24    0.73
   1  -7  -3  618.19   11.86
   1  -7  -3  633.71   12.02
   1  -7  -3  641.39   11.84
  -1   7   3  637.91   11.99
   1  -7  -4  115.19    2.67
   1  -7  -4  118.21    2.84
   1  -7  -4  117.80    2.71
  -1   7   4  114.00    2.80
   1  -7  -5  560.81   10.61
   1  -7  -5  564.18   10.81
   1  -7  -5  565.86   10.72
  -1   7   5  566.15   10.76
  -1   7   6  157.35    3.56
   1  -7  -6  159.69    3.61
   1  -7  -6  154.65    3.39
   1  -7  -6  162.48    3.59
  -1   7   7  249.08    5.09
  -1   7   7  239.96    5.21
   1  -7  -7  239.70    5.13
   1  -7  -7  243.41    4.89
   1  -7  -7  246.11    5.17
  -1   7   8  218.55    4.54
  -1   7   8  208.75    4.68
   1  -7  -8  208.68    4.56
   1  -7  -8  204.08    4.29
   1  -7  -8  225.25    4.72
  -1   7   9   66.40    1.93
   1  -7  -9   60.64    1.65
   1  -7  -9   63.26    1.94
   1  -7  -9   68.81    2.22
  -1   7   9   64.61    2.14
   1  -7 -10   49.79    1.41
   1  -7 -10   50.52    1.42
   1  -7 -10   53.96    1.73
   1  -7 -10   54.97    2.10
  -1   7  10   54.70    2.05
   1  -7 -11    4.63    0.59
   1  -7 -11    5.18    0.89
  -1   7  11    5.77    1.36
   1  -7 -11    5.69    0.59
   1  -7 -11    6.12    1.43
  -1   7  12   65.50    2.46
  -1   8 -12    3.90    1.20
  -1   8 -12    6.32    1.64
   1  -8  12    3.79    1.27
   1  -8  11   55.99    2.03
  -1   8 -11   51.16    2.35
  -1   8 -11   56.29    1.99
   1  -8  11   50.59    2.35
   1  -8  10   71.10    2.31
  -1   8 -10   72.31    2.31
  -1   8 -10   71.39    2.58
   1  -8  10   73.06    2.59
   1  -8   9   87.09    2.77
  -1   8  -9   90.39    2.75
   1  -8   9   94.76    2.85
  -1   8  -9   90.41    2.58
   1  -8   9   91.15    2.66
  -1   8  -9   89.80    2.86
  -1   8  -8   94.07    2.75
   1  -8   8   94.70    2.78
  -1   8  -8   91.19    2.60
   1  -8   8   95.84    2.69
  -1   8  -8   99.34    2.92
   1  -8   7  111.94    3.00
  -1   8  -7  114.04    2.97
  -1   8  -7  111.45    2.93
   1  -8   7  110.12    2.94
  -1   8  -7  105.27    3.08
   1  -8   6  359.69    7.32
  -1   8  -6  357.05    7.29
   1  -8   6  356.44    7.33
  -1   8  -6  355.32    7.48
  -1   8  -6  367.59    7.32
   1  -8   5   14.00    1.10
  -1   8  -5   12.67    1.09
   1  -8   5   12.24    1.11
   1  -8   4  195.91    4.30
  -1   8  -4  202.40    4.42
   1  -8   4  195.42    4.41
   1  -8   3  663.55   12.44
  -1   8  -3  628.84   12.63
   1  -8   3  674.92   12.65
  -1   8  -3  666.46   12.60
  -1   8  -2 1124.18   20.42
   1  -8   2 1080.37   20.22
   1  -8   1   17.81    0.96
   1  -8   0  416.32    8.27
   1  -8   0  417.69    8.03
   1  -8  -1   52.45    1.76
   1  -8  -1   53.12    1.55
   1  -8  -1   53.74    1.68
  -1   8   1   50.88    1.76
   1  -8  -2  539.28   10.46
   1  -8  -2  537.93   10.17
   1  -8  -2  533.56   10.29
  -1   8   2  544.05   10.42
   1  -8  -3  229.98    4.97
   1  -8  -3  226.69    4.79
   1  -8  -3  234.81    4.73
  -1   8   3  228.23    4.91
   1  -8  -4  264.16    5.63
   1  -8  -4  265.29    5.43
   1  -8  -4  273.17    5.45
  -1   8   4  268.28    5.59
   1  -8  -5  115.85    3.04
   1  -8  -5  124.47    2.83
   1  -8  -5  119.37    2.87
  -1   8   5  125.48    3.00
   1  -8  -6  168.37    3.90
   1  -8  -6  170.53    3.67
   1  -8  -6  180.10    3.85
  -1   8   6  167.21    3.86
   1  -8  -7   89.74    2.25
   1  -8  -7   89.65    2.50
  -1   8   7   93.44    2.49
   1  -8  -7   94.75    2.49
   1  -8  -8   92.60    2.24
   1  -8  -8   94.68    2.55
  -1   8   8   93.54    2.52
   1  -8  -8   96.82    2.63
  -1   8   9  128.36    3.32
   1  -8  -9  123.67    2.79
   1  -8  -9  130.07    3.14
   1  -8  -9  129.82    3.32
  -1   8   9  134.59    3.14
   1  -8 -10    0.78    0.94
   1  -8 -10    0.80    0.58
   1  -8 -10    1.67    1.32
  -1   8  10    0.14    1.22
  -1   8  11  255.54    5.74
   1  -8 -11  254.12    5.32
  -1   8  12    2.78    1.34
   1  -9  12   34.72    1.88
   1  -9  11   27.68    1.69
  -1   9 -11   29.44    1.97
  -1   9 -11   27.76    1.65
   1  -9  11   29.37    2.00
   1  -9  10   67.59    2.32
  -1   9 -10   69.46    2.32
  -1   9 -10   70.36    2.65
   1  -9  10   70.11    2.59
   1  -9   9   94.98    2.89
  -1   9  -9   95.57    2.90
  -1   9  -9   93.65    3.05
   1  -9   9   95.88    2.78
  -1   9  -9   93.07    2.73
  -1   9  -8   18.69    1.40
   1  -9   8   15.59    1.46
  -1   9  -8   17.31    1.42
   1  -9   8   20.44    1.48
  -1   9  -8   15.24    1.59
   1  -9   7  197.41    4.57
  -1   9  -7  196.76    4.54
   1  -9   7  196.48    4.59
  -1   9  -7  198.21    4.79
  -1   9  -7  196.66    4.55
   1  -9   6   17.94    1.28
   1  -9   6   18.63    1.36
  -1   9  -6   14.82    1.46
  -1   9  -6   17.43    1.32
   1  -9   5  411.77    8.25
  -1   9  -5  421.28    8.35
   1  -9   5  406.29    8.36
   1  -9   4   51.80    1.74
  -1   9  -4   51.78    1.91
   1  -9   4   52.60    1.93
   1  -9   3  790.21   14.88
  -1   9  -3  784.76   14.83
   1  -9   3  764.52   14.60
  -1   9  -2   49.96    1.84
   1  -9   2   46.14    1.56
   1  -9   1  331.55    6.58
   1  -9   0  218.07    4.80
   1  -9   0  211.20    4.46
   1  -9  -1  306.85    6.45
   1  -9  -1  308.32    6.09
   1  -9  -1  300.87    6.11
  -1   9   1  314.52    6.41
   1  -9  -2  232.06    5.08
  -1   9   2  235.27    5.04
   1  -9  -2  228.23    4.74
   1  -9  -2  229.20    4.92
   1  -9  -3  136.22    3.36
  -1   9   3  133.80    3.34
   1  -9  -3  137.92    3.07
   1  -9  -3  130.11    3.18
   1  -9  -4  209.09    4.74
  -1   9   4  215.61    4.71
   1  -9  -4  215.26    4.48
   1  -9  -4  207.38    4.51
   1  -9  -5   48.21    1.82
  -1   9   5   48.47    1.77
   1  -9  -5   44.86    1.59
   1  -9  -5   46.56    1.57
   1  -9  -6  269.13    5.50
   1  -9  -6  261.53    5.79
   1  -9  -6  279.20    5.64
  -1   9   6  273.13    5.73
   1  -9  -7    0.37    0.93
  -1   9   7    0.32    0.93
   1  -9  -7    1.51    0.98
   1  -9  -7    0.87    0.75
   1  -9  -8  201.58    4.52
  -1   9   8  206.10    4.48
   1  -9  -8  210.00    4.54
   1  -9  -8  187.38    4.10
   1  -9  -9    0.62    1.02
  -1   9   9    1.26    1.02
   1  -9  -9    0.83    0.64
   1  -9  -9    1.21    1.18
  -1   9  10   70.88    2.19
   1  -9 -10   76.19    2.46
   1  -9 -10   68.07    2.22
   1  -9 -11    0.63    0.95
   1 -10  12   34.13    1.97
   1 -10  11   15.67    1.57
   1 -10  10  101.83    3.23
   1 -10  10  101.71    3.03
  -1  10 -10  103.29    3.35
  -1  10  -9    2.00    1.50
   1 -10   9    1.91    1.35
  -1  10  -9    1.27    1.24
   1 -10   9   -0.08    1.35
  -1  10  -8  237.37    5.39
   1 -10   8  242.81    5.47
  -1  10  -8  232.09    5.67
   1 -10   8  243.74    5.48
   1 -10   7    0.61    1.16
  -1  10  -7    0.04    1.20
   1 -10   7    0.84    1.27
  -1  10  -7    1.58    1.37
   1 -10   6  230.71    5.26
  -1  10  -6  233.44    5.22
   1 -10   6  227.48    5.11
   1 -10   5   91.81    2.76
  -1  10  -5   92.77    2.71
   1 -10   5   88.66    2.53
   1 -10   4  202.98    4.68
   1 -10   4  194.45    4.41
  -1  10  -4  203.14    4.65
  -1  10  -3  162.18    3.95
   1 -10   3  158.78    3.95
   1 -10   3  158.96    3.67
  -1  10  -2  236.09    5.20
   1 -10   2  229.78    4.90
   1 -10   1  188.93    4.09
  -1  10   0   67.73    2.22
   1 -10   0   69.20    2.26
   1 -10   0   62.82    1.88
   1 -10  -1  320.45    6.62
   1 -10  -1  304.02    6.20
   1 -10  -1  304.06    6.19
  -1  10   1  318.26    6.56
  -1  10   2   71.87    2.28
   1 -10  -2   71.76    2.35
   1 -10  -2   69.42    1.96
  -1  10   3  313.76    6.47
   1 -10  -3  298.12    6.13
   1 -10  -3  307.66    6.52
  -1  10   4    7.44    1.17
   1 -10  -4    7.85    1.17
   1 -10  -4    5.86    0.90
  -1  10   5  250.53    5.45
   1 -10  -5  245.64    5.48
   1 -10  -5  254.81    5.21
   1 -10  -5  244.15    5.19
   1 -10  -6   10.79    1.27
   1 -10  -6    9.38    1.08
   1 -10  -6    9.41    1.01
  -1  10   6   11.25    1.22
  -1  10   7  190.43    4.39
   1 -10  -7  184.22    4.38
   1 -10  -7  191.05    4.26
   1 -10  -8   29.30    1.57
   1 -10  -8   28.98    1.63
  -1  10   8   34.19    1.63
   1 -10  -9  127.56    3.32
   1 -10  -9  126.29    3.31
  -1  10   9  127.26    3.26
   1 -10 -10   28.08    1.72
   1 -10 -10   27.16    1.58
  -1  10  10   29.84    1.57
   1 -11  10   16.90    1.73
   1 -11   9   52.46    2.25
   1 -11   9   49.45    2.23
   1 -11   8    2.10    1.34
   1 -11   8    4.24    1.44
  -1  11  -8    0.60    1.43
   1 -11   7   20.60    1.63
   1 -11   7   18.69    1.52
  -1  11  -6   59.59    2.28
   1 -11   6   60.33    2.16
   1 -11   6   61.48    2.33
  -1  11  -5   97.72    2.93
   1 -11   5   94.74    2.68
   1 -11   5   99.57    2.98
  -1  11  -4   82.02    2.66
   1 -11   4   79.66    2.36
   1 -11   4   79.57    2.63
  -1  11  -3   51.19    2.07
   1 -11   3   49.37    2.09
   1 -11   3   50.02    1.75
  -1  11  -2  246.81    5.48
   1 -11   2  238.37    5.11
   1 -11   1   26.50    1.31
   1 -11   0  309.84    6.70
   1 -11   0  308.56    6.23
  -1  11   0  311.22    6.62
   1 -11   0  306.29    6.23
   1 -11  -1   48.97    2.03
  -1  11   1   53.04    2.07
   1 -11  -1   49.19    1.65
   1 -11  -1   48.75    1.64
   1 -11  -2  311.79    6.46
   1 -11  -2  323.02    6.47
   1 -11  -2  328.91    6.94
  -1  11   2  335.89    6.92
  -1  11   3    1.05    1.14
   1 -11  -3    1.27    1.16
   1 -11  -3    1.71    0.88
   1 -11  -4  274.46    5.64
  -1  11   4  283.86    6.02
   1 -11  -4  263.89    6.01
  -1  11   5   11.37    1.36
   1 -11  -5   10.51    1.36
   1 -11  -5    9.80    1.07
   1 -11  -6  256.34    5.49
  -1  11   6  271.46    5.82
   1 -11  -6  263.36    5.83
  -1  11   7    1.47    1.17
   1 -11  -7    0.44    1.23
   1 -11  -7    2.12    1.07
  -1  11   8   92.64    2.73
   1 -11  -8   87.05    2.61
   1 -11  -8   86.82    2.74
  -1  11   9   31.07    1.72
   1 -11  -9   30.12    1.70
   1 -11  -9   29.74    1.74
   1 -12   9   32.78    2.07
   1 -12   8  123.57    3.50
   1 -12   8  121.75    3.62
   1 -12   7  173.12    4.30
   1 -12   7  179.62    4.57
   1 -12   6  125.41    3.57
   1 -12   6  114.80    3.21
   1 -12   5  102.10    3.13
   1 -12   5   97.67    2.80
   1 -12   4   41.21    2.06
   1 -12   4   41.63    1.72
   1 -12   3  143.94    3.80
   1 -12   3  134.31    3.37
   1 -12   2    3.80    1.02
   1 -12   1  221.41    4.74
   1 -12   1  219.52    5.22
  -1  12   0    2.00    1.24
   1 -12   0   -0.30    1.26
   1 -12   0   -0.20    0.85
   1 -12   0    0.44    0.88
   1 -12  -1  177.53    3.96
  -1  12   1  191.10    4.48
   1 -12  -1  183.00    4.53
   1 -12  -1  176.13    3.96
  -1  12   2   19.96    1.58
   1 -12  -2   19.70    1.17
   1 -12  -2   21.00    1.62
   1 -12  -2   17.84    1.14
   1 -12  -3   95.83    2.45
   1 -12  -3   94.27    2.92
   1 -12  -3   86.97    2.41
   1 -12  -4   47.49    1.66
   1 -12  -4   46.06    2.15
   1 -12  -5   88.29    2.39
   1 -12  -5   90.26    2.86
   1 -12  -6   69.16    2.50
   1 -12  -6   68.83    2.11
   1 -12  -7   12.95    1.58
   1 -12  -8  128.20    3.54
   1 -12  -9   23.41    1.76
   1 -13   8   26.19    1.89
   1 -13   7    1.68    1.39
   1 -13   6   53.68    2.17
   1 -13   5    0.86    1.51
   1 -13   5    1.17    1.20
   1 -13   4  167.56    4.36
   1 -13   4  159.08    3.86
   1 -13   3    3.17    1.43
   1 -13   3    2.06    1.11
   1 -13   2  221.26    4.85
   1 -13   1   13.87    1.14
   1 -13   1   11.51    1.56
   1 -13   1   10.67    1.14
   1 -13   0  116.51    2.88
   1 -13   0  121.64    3.55
   1 -13   0  115.70    2.92
   1 -13  -1   40.24    1.54
   1 -13  -1   43.02    2.19
   1 -13  -1   41.04    1.55
   1 -13  -2   58.27    1.82
   1 -13  -2   56.73    2.38
   1 -13  -2   55.90    1.81
   1 -13  -3   70.16    2.02
   1 -13  -3   72.36    2.69
   1 -13  -3   66.11    2.01
   1 -13  -4   52.19    1.73
   1 -13  -4   59.33    2.34
   1 -13  -4   51.19    1.74
   1 -13  -5   73.87    2.14
   1 -13  -5   75.90    2.79
   1 -13  -6   27.45    1.99
   1 -13  -7   74.13    2.79
   1 -14   6    2.25    1.37
   1 -14   5   97.81    2.92
   1 -14   4    6.73    1.26
   1 -14   3   60.61    2.07
   1 -14   2   25.74    1.43
   1 -14   1   67.50    2.10
   1 -14   0   36.48    1.48
   1 -14  -1   45.47    1.62
  -2 -14  -2   34.25    1.89
   2  14  -1   31.10    2.05
  -2 -13  -8   69.70    2.51
  -2 -13  -7    2.26    1.42
  -2 -13  -6   79.19    2.73
  -2 -13  -5   36.23    2.03
  -2 -13  -4   72.60    2.23
  -2 -13  -4   73.68    2.73
  -2 -13  -3   67.96    2.27
  -2 -13  -3   68.72    2.59
  -2 -13  -2   54.09    2.09
  -2 -13  -2   52.85    2.36
  -2 -13  -1   63.11    2.32
  -2 -13  -1   61.50    2.49
  -2 -13   0   14.36    1.60
   2  13   0   12.36    1.48
  -2 -13   0   15.39    1.73
   2  13  -1  130.10    3.64
  -2 -13   1  128.03    3.75
   2  13  -2    3.68    1.43
  -2 -13   2    3.05    1.56
   2  13  -3  239.08    5.72
   2  13  -4    3.04    1.60
  -2 -12  -8   27.91    1.70
   2  12   8   32.78    1.69
  -2 -12  -7   56.67    2.23
   2  12   7   60.82    2.18
  -2 -12  -6  118.30    3.33
   2  12   6  125.88    3.32
  -2 -12  -5   53.63    1.71
   2  12   5   56.84    2.18
  -2 -12  -5   52.42    2.19
   2  12   4  132.80    3.48
  -2 -12  -4  126.90    3.55
  -2 -12  -4  125.39    3.09
   2  12   3   41.28    1.98
  -2 -12  -3   41.64    2.02
  -2 -12  -3   39.27    1.72
   2  12   2  119.04    3.31
  -2 -12  -2  114.45    3.40
  -2 -12  -2  114.83    3.07
  -2 -12  -1   20.94    1.51
  -2 -12  -1   19.10    1.68
   2  12   1   21.81    1.59
   2  12   1   20.61    1.49
  -2 -12   0  123.79    3.34
  -2 -12   0  125.88    3.56
   2  12   0  123.08    3.38
  -2 -12   1    0.38    0.38
  -2 -12   1    0.87    1.33
  -2 -12   1    0.45    1.34
   2  12  -1    1.02    1.23
  -2 -12   1    0.35    0.41
  -2 -12   2  114.54    3.36
  -2 -12   2  111.71    3.24
   2  12  -2  113.58    3.26
  -2 -12   2  102.95    2.32
   2  12  -3    8.32    1.54
  -2 -12   3    8.78    0.77
   2  12  -4   62.42    2.47
  -2 -12   4   60.65    2.52
  -2 -12   4   61.03    1.77
  -2 -12   5    8.66    0.97
   2  12  -5    9.23    1.64
  -2 -12   5    8.87    1.54
  -2 -12   6   50.26    1.81
  -2 -12   7   30.86    1.64
  -2 -12   8   18.15    1.51
   2  11   9   53.08    1.95
  -2 -11  -9   53.65    1.93
   2  11   8   34.79    1.64
  -2 -11  -8   35.54    1.70
   2  11   7  146.44    3.52
  -2 -11  -7  139.09    3.57
  -2 -11  -6   31.72    1.69
   2  11   6   33.86    1.60
  -2 -11  -6   29.40    1.09
  -2 -11  -5  162.35    4.05
   2  11   5  173.30    4.01
  -2 -11  -5  165.63    3.62
   2  11   4    5.53    1.21
  -2 -11  -4    3.68    1.20
  -2 -11  -4    4.19    0.91
  -2 -11  -3  178.92    4.32
  -2 -11  -3  176.13    4.01
   2  11   3  181.11    4.24
  -2 -11  -2   57.08    2.21
   2  11   2   57.38    1.94
  -2 -11  -2   55.35    1.94
   2  11   2   58.41    2.16
  -2 -11  -1  326.86    6.97
   2  11   1  326.43    6.75
  -2 -11  -1  314.52    6.72
   2  11   1  326.68    6.89
  -2 -11   0   61.50    2.38
   2  11   0   69.51    2.32
  -2 -11   0   62.94    2.24
   2  11   0   73.19    2.36
   2  11  -1  138.89    3.49
  -2 -11   1  139.14    3.58
  -2 -11   1  128.94    3.36
  -2 -11   1  117.94    2.53
   2  11  -1  131.75    3.38
  -2 -11   2   21.17    1.62
  -2 -11   2   19.14    1.59
  -2 -11   2   18.58    0.83
   2  11  -2   18.34    1.47
  -2 -11   3   62.34    2.33
  -2 -11   3   57.72    1.62
   2  11  -3   61.99    2.32
  -2 -11   4   53.44    2.21
  -2 -11   4   46.27    1.55
   2  11  -4   44.51    2.14
  -2 -11   4   47.48    2.16
   2  11  -5   18.95    1.68
  -2 -11   5   18.64    1.63
  -2 -11   5   19.11    1.22
   2  11  -6   96.98    3.13
   2  11  -6  100.90    2.62
  -2 -11   6   95.52    3.11
  -2 -11   6   94.83    2.62
   2  11  -7    6.11    1.54
   2  11  -7    5.42    1.17
  -2 -11   7    6.93    1.23
  -2 -11   7    5.44    1.53
  -2 -11   8   39.98    1.88
   2  11  -8   39.95    1.81
  -2 -11   8   34.83    2.09
  -2 -11   9    7.61    1.47
  -2 -11  10   12.73    1.62
  -2 -10 -10   96.19    2.45
   2  10   9    7.40    1.03
  -2 -10  -9    7.32    1.03
  -2 -10  -9    6.30    0.68
  -2 -10  -8  180.08    3.96
  -2 -10  -8  162.07    3.44
   2  10   8  186.00    3.93
  -2 -10  -7   15.43    1.23
  -2 -10  -7   14.45    0.63
   2  10   7   18.41    1.23
   2  10   6  286.81    5.20
  -2 -10  -6  256.43    4.63
  -2 -10  -6  266.03    5.23
  -2 -10  -5    0.61    0.70
   2  10   5   -0.03    0.97
  -2 -10  -5   -0.10    0.95
   2  10   4  242.07    5.14
  -2 -10  -4  231.56    5.18
  -2 -10  -4  231.45    4.83
  -2 -10  -3   15.25    1.08
   2  10   3   14.29    1.26
  -2 -10  -3   14.67    1.32
  -2 -10  -2  367.76    7.58
   2  10   2  380.57    7.55
  -2 -10  -2  361.19    7.32
   2  10   2  358.35    7.33
   2  10   1    2.13    1.00
  -2 -10  -1    2.92    1.16
   2  10   1    1.50    1.06
  -2 -10  -1    1.22    0.98
  -2 -10   0  123.80    3.08
  -2 -10   0  111.78    2.21
  -2 -10   0  128.75    3.24
   2  10   0  126.15    3.09
   2  10   0  133.03    3.18
  -2 -10   0  109.64    2.21
  -2 -10   1  130.09    3.33
  -2 -10   1  128.55    3.43
   2  10  -1  134.79    3.39
   2  10  -1  131.96    3.33
  -2 -10   1  126.47    2.62
  -2 -10   2  171.12    3.52
   2  10  -2  176.53    4.17
  -2 -10   2  175.59    4.18
  -2 -10   3  172.85    3.71
   2  10  -3  180.00    4.30
  -2 -10   3  183.77    4.33
  -2 -10   4    7.72    1.33
  -2 -10   4    5.94    0.87
   2  10  -4    6.23    1.26
   2  10  -4    6.67    0.83
   2  10  -4    7.15    1.28
  -2 -10   4    5.39    1.28
  -2 -10   5  158.36    3.65
   2  10  -5  163.64    3.64
   2  10  -5  158.52    4.13
   2  10  -5  171.94    4.11
  -2 -10   5  165.86    4.20
  -2 -10   5  163.08    4.17
   2  10  -6   29.41    1.82
   2  10  -6   30.28    1.75
  -2 -10   6   28.84    1.43
   2  10  -6   30.63    1.43
  -2 -10   6   29.57    1.83
  -2 -10   7   69.30    2.24
  -2 -10   7   69.87    2.59
   2  10  -7   70.67    2.21
   2  10  -8    1.92    1.19
   2  10  -8    0.96    1.48
  -2 -10   8    0.65    1.20
  -2 -10   8   -0.18    1.38
  -2 -10   9   54.98    2.37
  -2 -10   9   53.42    2.19
  -2 -10  10    8.05    1.58
   2   9  11  115.92    2.88
   2   9  10    5.04    0.94
  -2  -9 -10    3.49    0.80
   2   9  10    4.37    0.80
  -2  -9 -10    4.95    0.81
  -2  -9  -9  183.61    3.99
   2   9   9  189.75    3.95
  -2  -9  -9  179.96    3.84
  -2  -9  -8    0.19    0.88
   2   9   8    0.20    0.82
  -2  -9  -8    0.70    0.57
   2   9   7  307.53    5.86
  -2  -9  -7  294.80    5.91
  -2  -9  -7  269.71    5.42
  -2  -9  -6   25.53    0.76
  -2  -9  -6   24.40    0.86
   2   9   6   27.35    1.32
  -2  -9  -6   25.42    1.33
  -2  -9  -5  320.90    6.74
  -2  -9  -5  328.34    6.34
   2   9   5  337.83    6.68
  -2  -9  -4  103.06    2.79
   2   9   4  110.69    2.79
  -2  -9  -4  107.25    2.51
  -2  -9  -3  277.92    6.04
   2   9   3  288.09    5.78
   2   9   3  300.13    6.04
  -2  -9  -3  286.33    5.79
  -2  -9  -2  210.33    4.73
   2   9   2  213.41    4.52
   2   9   2  215.48    4.71
  -2  -9  -2  208.26    4.51
  -2  -9  -1   85.88    2.49
   2   9   1   84.90    2.30
   2   9   1   89.32    2.46
  -2  -9  -1   80.73    2.32
  -2  -9   0  315.07    6.26
  -2  -9   0  290.47    5.52
  -2  -9   0  319.14    6.42
   2   9   0  317.32    6.34
   2   9   0  312.46    6.26
  -2  -9   1   66.84    2.14
  -2  -9   1   61.90    1.47
  -2  -9   1   62.83    2.14
   2   9  -1   65.75    2.04
   2   9  -1   69.37    2.15
  -2  -9   2  303.49    6.31
   2   9  -2  305.51    6.31
  -2  -9   2  291.94    5.72
  -2  -9   3    7.87    0.77
   2   9  -3    7.00    1.14
   2   9  -3    7.62    0.74
  -2  -9   3    8.27    1.20
   2   9  -3    7.94    1.18
  -2  -9   4  202.87    4.74
   2   9  -4  205.41    4.26
  -2  -9   4  197.26    4.27
   2   9  -4  210.02    4.73
  -2  -9   4  207.73    4.80
  -2  -9   5   11.16    1.03
   2   9  -5   10.43    0.95
   2   9  -5   11.97    1.29
  -2  -9   5   10.71    1.41
  -2  -9   5   11.75    1.31
   2   9  -6  105.87    3.03
  -2  -9   6  102.27    2.74
   2   9  -6  107.14    2.71
  -2  -9   6  105.82    3.12
  -2  -9   6  110.71    3.11
   2   9  -7   18.06    1.30
   2   9  -7   20.30    1.56
  -2  -9   7   20.85    1.35
  -2  -9   7   16.98    1.53
   2   9  -8   53.56    2.30
   2   9  -8   54.27    2.17
   2   9  -8   58.08    2.07
  -2  -9   8   55.34    2.30
  -2  -9   8   54.90    2.10
  -2  -9   9    2.88    1.34
   2   9  -9    2.14    1.49
  -2  -9   9    2.34    1.36
   2   9  -9    3.15    1.23
  -2  -9  10   43.15    2.08
  -2  -9  10   43.10    2.18
  -2  -9  11   15.30    1.71
  -2  -9  11   14.58    1.62
   2   8  13    1.84    1.18
   2   8  12  109.64    2.89
  -2  -8 -12  108.71    2.89
  -2  -8 -11    1.20    0.49
   2   8  11    0.96    0.96
  -2  -8 -11    0.64    0.94
  -2  -8 -10  165.44    3.50
   2   8  10  165.15    3.45
  -2  -8 -10  170.40    3.71
   2   8  10  169.74    3.72
  -2  -8  -9   44.09    1.45
   2   8   9   43.41    1.38
  -2  -8  -9   44.29    1.40
   2   8   9   42.55    1.44
  -2  -8  -8  252.58    4.96
   2   8   8  256.94    5.05
  -2  -8  -8  246.91    5.07
   2   8   8  239.24    4.95
   2   8   7   25.02    1.12
  -2  -8  -7   22.91    1.15
  -2  -8  -7   22.81    0.88
  -2  -8  -6    1.30    0.81
   2   8   6    1.80    0.80
  -2  -8  -6    1.07    0.42
  -2  -8  -5  220.40    4.24
  -2  -8  -5  206.22    4.02
  -2  -8  -5  221.73    4.62
   2   8   5  231.93    4.59
  -2  -8  -4   71.47    2.10
  -2  -8  -4   70.63    1.78
   2   8   4   70.66    2.00
  -2  -8  -3  285.58    5.96
   2   8   3  292.37    5.71
  -2  -8  -3  282.35    5.70
   2   8   3  296.50    5.93
  -2  -8  -2  110.32    2.78
   2   8   2  108.63    2.60
  -2  -8  -2  103.86    2.57
   2   8   2  112.92    2.77
  -2  -8  -1  367.98    7.33
   2   8   1  365.26    7.15
  -2  -8  -1  352.52    7.14
   2   8   1  362.46    7.27
   2   8   0   24.66    1.27
  -2  -8   0   23.44    0.63
  -2  -8   0   26.28    1.33
   2   8   0   25.30    1.19
  -2  -8   0   23.23    1.26
  -2  -8   1  354.39    7.09
  -2  -8   1  348.69    6.99
   2   8  -1  354.67    7.04
  -2  -8   1  337.82    6.43
   2   8  -2    0.33    0.48
  -2  -8   2    0.91    0.54
  -2  -8   2    1.43    0.95
  -2  -8   3  191.93    4.03
  -2  -8   3  198.35    4.49
   2   8  -3  202.01    4.47
   2   8  -3  201.23    4.04
   2   8  -4   13.62    0.91
   2   8  -4   12.70    1.18
  -2  -8   4   13.10    1.28
  -2  -8   4   15.63    1.30
  -2  -8   4   13.98    0.93
   2   8  -5  369.98    7.61
  -2  -8   5  373.17    7.69
  -2  -8   5  363.34    7.30
  -2  -8   5  365.66    7.67
   2   8  -5  378.02    7.30
   2   8  -6   34.71    1.69
  -2  -8   6   35.98    1.48
  -2  -8   6   36.98    1.73
   2   8  -6   36.81    1.49
   2   8  -7   47.88    1.94
   2   8  -7   48.25    1.80
  -2  -8   7   46.27    1.81
  -2  -8   7   46.44    1.98
   2   8  -8  127.47    3.29
  -2  -8   8  127.38    3.53
  -2  -8   8  129.10    3.44
   2   8  -8  131.82    3.43
  -2  -8   8  121.71    3.30
  -2  -8   9   52.50    2.17
  -2  -8   9   54.44    2.15
   2   8  -9   52.80    2.15
   2   8  -9   52.22    2.09
  -2  -8  10   75.56    2.67
  -2  -8  10   82.57    2.70
  -2  -8  11    4.33    1.47
  -2  -8  11    3.44    1.46
  -2  -8  12   32.52    1.94
   2   7  14    0.81    1.30
  -2  -7 -13   99.45    2.88
   2   7  13   97.81    2.83
  -2  -7 -12   11.69    1.28
   2   7  12   12.94    1.28
  -2  -7 -11  126.11    2.52
   2   7  11  144.15    3.28
  -2  -7 -11  143.35    3.26
  -2  -7 -10   62.78    1.51
  -2  -7 -10   64.21    1.94
   2   7  10   64.08    1.92
   2   7  10   62.16    1.52
  -2  -7  -9  165.85    3.43
  -2  -7  -9  157.38    3.60
   2   7   9  170.44    3.41
   2   7   9  166.60    3.63
  -2  -7  -8  123.25    2.83
  -2  -7  -8  129.79    2.87
   2   7   8  128.51    2.87
   2   7   8  131.67    2.81
  -2  -7  -7  255.98    5.10
   2   7   7  261.44    5.06
  -2  -7  -7  244.95    4.96
   2   7   7  251.58    4.96
  -2  -7  -6 1055.43   19.30
   2   7   6 1061.95   19.02
  -2  -7  -6 1012.74   19.01
   2   7   6 1089.10   19.28
   2   7   5  868.15   15.49
  -2  -7  -5  851.24   15.54
  -2  -7  -5  819.74   15.10
  -2  -7  -5  832.01   15.16
   2   7   4  505.55    9.17
  -2  -7  -4  474.22    9.16
  -2  -7  -4  469.54    8.89
   2   7   4  468.36    8.87
   2   7   3   12.50    0.90
  -2  -7  -3   12.38    0.94
  -2  -7  -3   12.50    0.76
   2   7   3   12.80    0.76
   2   7   2  655.11   12.10
  -2  -7  -2  645.87   12.14
   2   7   2  636.95   11.93
  -2  -7  -2  628.07   11.94
   2   7   1    8.66    0.91
  -2  -7  -1    7.61    0.90
  -2  -7  -1    8.71    0.85
   2   7   0  572.09   10.54
  -2  -7   0  539.15    9.90
  -2  -7   0  569.23   10.59
  -2  -7   0  555.69   10.47
  -2  -7   1   22.62    0.73
  -2  -7   1   24.11    1.21
  -2  -7   1   23.28    1.21
   2   7  -2  526.65    9.56
  -2  -7   2  522.77   10.01
  -2  -7   2  502.58    9.56
  -2  -7   3  109.66    2.45
  -2  -7   3  105.52    2.82
   2   7  -3  109.85    2.80
   2   7  -3  111.27    2.44
   2   7  -4  108.03    2.52
   2   7  -4  110.38    2.84
  -2  -7   4  108.75    2.55
  -2  -7   4  107.79    2.88
  -2  -7   4  105.00    2.83
   2   7  -5  157.26    3.71
  -2  -7   5  152.79    3.47
  -2  -7   5  151.68    3.70
   2   7  -5  154.63    3.43
   2   7  -6   27.08    1.48
  -2  -7   6   29.46    1.53
  -2  -7   6   28.50    1.40
   2   7  -6   27.09    1.30
  -2  -7   7   91.25    2.59
   2   7  -7   93.69    2.55
   2   7  -7   95.42    2.69
  -2  -7   7   94.95    2.80
  -2  -7   7   91.85    2.69
   2   7  -8  160.56    3.88
   2   7  -8  161.11    3.84
  -2  -7   8  160.83    3.94
  -2  -7   8  158.87    4.02
  -2  -7   8  153.26    3.83
   2   7  -9    6.50    1.27
  -2  -7   9    6.57    1.34
  -2  -7   9    7.32    1.29
   2   7  -9    5.94    1.26
   2   7 -10    2.28    1.25
  -2  -7  10    2.03    1.29
   2   7 -10    1.52    1.21
  -2  -7  10    2.46    1.27
   2   7 -11   28.46    1.73
  -2  -7  11   26.30    1.66
  -2  -7  11   25.39    1.79
  -2  -7  12   -0.22    1.31
  -2  -7  13   23.22    1.75
   2   6  14   82.70    2.72
   2   6  13   34.11    1.80
  -2  -6 -13   34.00    1.75
   2   6  12   86.17    2.56
  -2  -6 -12   86.88    2.58
   2   6  11  102.54    2.75
  -2  -6 -11  102.10    2.74
  -2  -6 -10   77.43    1.61
   2   6  10   78.37    2.21
  -2  -6 -10   80.02    2.22
  -2  -6  -9  208.55    4.02
   2   6   9  202.92    3.99
  -2  -6  -9  205.62    4.37
   2   6   9  208.50    4.38
  -2  -6  -8   51.80    1.55
  -2  -6  -8   51.10    1.37
   2   6   8   52.52    1.35
   2   6   8   52.78    1.57
  -2  -6  -7  246.28    4.93
   2   6   7  244.11    4.93
  -2  -6  -7  248.32    4.92
   2   6   7  257.09    4.89
  -2  -6  -6    0.51    0.49
   2   6   6    0.01    0.47
  -2  -6  -6   -0.03    0.56
   2   6   6    0.28    0.62
  -2  -6  -5  123.45    2.75
  -2  -6  -5  118.37    2.48
   2   6   5  130.27    2.75
   2   6   5  125.14    2.49
   2   6   4   37.92    1.23
  -2  -6  -4   38.56    1.28
   2   6   4   37.53    1.02
  -2  -6  -4   36.70    1.01
   2   6   3  712.79   13.10
   2   6   3  723.16   12.92
  -2  -6  -3  684.52   13.13
  -2  -6  -3  691.97   12.92
  -2  -6  -2   47.35    1.48
   2   6   2   47.00    1.45
  -2  -6  -2   43.08    1.30
  -2  -6  -1  729.17   13.59
   2   6   1  728.39   13.55
  -2  -6  -1  721.38   13.45
  -2  -6   0  155.61    3.45
  -2  -6   0  149.74    3.36
   2   6   0  155.67    3.41
  -2  -6   1  445.51    8.31
  -2  -6   1  459.78    8.82
   2   6  -1  458.97    8.31
  -2  -6   1  451.42    8.73
   2   6  -2  344.69    6.51
  -2  -6   2  351.23    6.89
  -2  -6   2  343.91    6.52
  -2  -6   3  182.51    3.76
  -2  -6   3  186.55    4.10
   2   6  -3  183.64    4.05
   2   6  -3  184.68    3.75
  -2  -6   4  251.91    5.34
  -2  -6   4  242.24    5.08
   2   6  -4  259.13    5.33
  -2  -6   4  248.10    5.34
   2   6  -4  261.28    5.09
   2   6  -5  149.40    3.37
  -2  -6   5  151.80    3.58
   2   6  -5  150.62    3.53
  -2  -6   5  152.61    3.40
   2   6  -6  244.72    5.04
   2   6  -6  237.32    5.11
  -2  -6   6  240.84    5.19
  -2  -6   6  231.73    5.03
  -2  -6   7    2.76    0.98
   2   6  -7    2.22    0.95
  -2  -6   7    1.86    1.09
  -2  -6   7    2.62    1.00
   2   6  -7    1.82    0.99
   2   6  -8  182.07    4.21
  -2  -6   8  176.51    4.20
   2   6  -8  178.23    4.16
  -2  -6   8  181.04    4.24
   2   6  -9   23.66    1.55
  -2  -6   9   23.71    1.54
   2   6  -9   22.41    1.50
  -2  -6   9   24.23    1.49
   2   6 -10  121.56    3.38
  -2  -6  10  120.78    3.24
   2   6 -10  129.34    3.26
  -2  -6  10  117.39    3.36
  -2  -6  11    4.14    1.22
  -2  -6  11    3.70    1.44
   2   6 -11    4.81    1.20
   2   6 -12   42.28    1.89
  -2  -6  12   38.89    1.84
  -2  -6  12   37.24    2.09
   2   5  14   31.73    1.92
   2   5  13   31.11    1.78
  -2  -5 -13   33.40    1.79
   2   5  12  134.32    3.43
  -2  -5 -12  132.89    3.42
   2   5  11   70.43    2.25
  -2  -5 -11   72.84    2.23
   2   5  10  143.29    3.40
  -2  -5 -10  143.30    3.39
   2   5   9   21.93    1.18
  -2  -5  -9   23.05    1.16
  -2  -5  -9   21.74    0.62
   2   5   8  490.05    9.32
  -2  -5  -8  486.08    8.97
   2   5   8  492.30    8.95
  -2  -5  -8  480.07    9.29
  -2  -5  -7    0.02    0.59
   2   5   7   -0.40    0.62
   2   5   7    0.42    0.45
  -2  -5  -7    0.17    0.45
  -2  -5  -6  536.85    9.99
   2   5   6  547.17   10.02
  -2  -5  -6  510.35   10.00
   2   5   6  562.90    9.99
  -2  -5  -5   30.87    1.02
   2   5   5   33.45    1.03
   2   5   5   31.94    0.91
  -2  -5  -5   30.03    0.90
  -2  -5  -4  728.00   13.87
   2   5   4  765.16   13.63
   2   5   4  769.44   13.86
   2   5   4  746.37   13.59
  -2  -5  -4  754.47   13.60
  -2  -5  -3  341.08    6.38
   2   5   3  345.23    6.54
  -2  -5  -3  334.45    6.56
  -2  -5  -2  748.91   14.03
  -2  -5  -2  758.65   13.89
   2   5   2  768.46   14.01
  -2  -5  -1  161.71    3.46
   2   5   1  160.27    3.44
  -2  -5  -1  162.21    3.35
   2   5   0  290.88    5.29
  -2  -5   0  289.10    5.71
  -2  -5   0  291.05    5.80
   2   5   0  291.41    5.76
  -2  -5   1  693.52   12.82
  -2  -5   1  694.96   12.45
   2   5  -1  706.74   12.45
  -2  -5   2  124.32    2.85
  -2  -5   2  121.99    2.54
   2   5  -2  120.01    2.52
   2   5  -3  607.57   11.13
  -2  -5   3  597.50   11.40
  -2  -5   3  595.79   11.14
   2   5  -3  602.25   11.37
  -2  -5   3  596.41   11.39
   2   5  -4  219.26    4.42
  -2  -5   4  212.65    4.41
   2   5  -4  214.33    4.58
  -2  -5   4  219.09    4.62
   2   5  -5  750.42   13.93
  -2  -5   5  769.31   14.09
   2   5  -5  737.73   14.03
  -2  -5   5  727.98   13.93
   2   5  -6    6.19    0.96
   2   5  -6    6.39    0.94
  -2  -5   6    7.33    0.98
  -2  -5   6    7.18    1.02
  -2  -5   6    7.04    0.95
   2   5  -7  203.44    4.47
  -2  -5   7  198.61    4.48
  -2  -5   7  201.08    4.49
   2   5  -7  203.96    4.45
   2   5  -8    6.95    1.14
  -2  -5   8    5.21    1.05
  -2  -5   8    4.72    1.06
   2   5  -8    6.89    1.10
   2   5  -9  128.80    3.36
  -2  -5   9  126.58    3.37
   2   5  -9  129.74    3.24
  -2  -5   9  131.91    3.29
   2   5 -10   20.77    1.60
  -2  -5  10   21.17    1.40
  -2  -5  10   23.03    1.58
   2   5 -10   24.61    1.42
  -2  -5  11   73.23    2.32
  -2  -5  11   72.86    2.63
   2   5 -11   73.03    2.33
  -2  -5  12   18.33    1.71
   2   5 -12   17.68    1.48
   2   4  14   16.16    1.57
   2   4  13  145.28    3.76
  -2  -4 -13  145.22    3.76
   2   4  12    8.24    1.29
  -2  -4 -12   10.17    1.29
   2   4  11  264.66    5.73
  -2  -4 -11  274.72    5.79
   2   4  10   57.86    1.92
  -2  -4 -10   60.52    1.89
  -2  -4  -9  572.92   11.03
   2   4   9  582.48   11.03
  -2  -4  -8   46.95    1.44
   2   4   8   38.68    0.87
   2   4   8   47.98    1.48
  -2  -4  -7  554.37   10.32
  -2  -4  -7  571.64   10.65
   2   4   7  576.39   10.31
   2   4   7  573.49   10.66
  -2  -4  -6  200.06    3.94
  -2  -4  -6  203.88    4.11
   2   4   6  212.12    3.94
   2   4   6  205.24    4.11
  -2  -4  -5  833.28   14.93
   2   4   5  846.56   14.91
  -2  -4  -5  792.48   14.92
   2   4   5  808.70   14.92
  -2  -4  -4  657.52   11.82
   2   4   4  659.74   11.72
   2   4   4  638.16   11.81
   2   4   4  639.30   11.94
  -2  -4  -4  653.59   11.97
   2   4   3  485.16    8.75
  -2  -4  -3  475.37    8.78
   2   4   3  463.18    8.47
  -2  -4  -2  423.24    8.09
   2   4   2  435.71    8.07
  -2  -4  -1  163.01    3.36
  -2  -4  -1  165.28    3.45
   2   4   1  171.56    3.45
   2   4   0  785.42   14.56
  -2  -4   0  779.34   14.59
   2   4   0  798.45   14.19
  -2  -4   0  780.90   14.53
  -2  -4   1   68.35    1.49
  -2  -4   1   70.39    1.82
   2   4  -1   70.74    1.49
  -2  -4   2  624.46   11.64
  -2  -4   2  639.24   11.89
   2   4  -2  644.30   11.64
   2   4  -3   17.12    0.82
  -2  -4   3   16.72    0.94
   2   4  -3   17.06    0.94
  -2  -4   3   16.73    0.79
   2   4  -4   53.37    1.55
  -2  -4   4   53.23    1.55
  -2  -4   4   55.10    1.65
   2   4  -4   56.98    1.66
   2   4  -5  311.01    6.27
  -2  -4   5  324.30    6.31
   2   4  -5  318.44    6.34
  -2  -4   5  313.13    6.37
   2   4  -6  115.22    2.87
  -2  -4   6  120.11    2.89
   2   4  -6  120.51    2.85
  -2  -4   6  118.67    2.88
   2   4  -7   16.33    1.11
  -2  -4   7   14.08    1.11
   2   4  -7   16.34    1.05
  -2  -4   7   14.13    1.03
   2   4  -8  213.78    4.65
  -2  -4   8  203.05    4.67
   2   4  -8  209.70    4.52
  -2  -4   8  202.40    4.52
   2   4  -9   79.51    2.47
  -2  -4   9   81.91    2.52
   2   4  -9   78.81    2.29
  -2  -4   9   79.05    2.33
   2   4 -10   58.10    2.17
   2   4 -10   57.32    1.91
  -2  -4  10   54.88    2.15
  -2  -4  10   59.35    1.97
  -2  -4  11   27.16    1.79
   2   4 -11   28.22    1.48
  -2  -4  12    1.96    1.36
   2   4 -12    2.88    1.14
   2   3  14   98.06    3.05
  -2  -3 -13    1.03    1.28
   2   3  13    0.57    1.30
  -2  -3 -12  208.57    4.73
   2   3  12  200.19    4.73
  -2  -3 -11   -0.28    1.00
   2   3  11    0.35    1.00
   2   3  10  264.44    5.51
  -2  -3 -10  252.19    5.46
   2   3   9   14.09    1.07
  -2  -3  -9   15.50    1.09
   2   3   8  279.49    5.70
  -2  -3  -8  283.02    5.68
   2   3   7  237.10    4.77
  -2  -3  -7  232.23    4.74
  -2  -3  -6  233.09    4.39
   2   3   6  238.57    4.38
   2   3   6  246.67    4.73
  -2  -3  -6  237.38    4.71
  -2  -3  -5  663.52   12.33
   2   3   5  687.12   12.32
  -2  -3  -5  680.24   12.48
   2   3   5  698.37   12.48
  -2  -3  -4  338.50    6.30
   2   3   4  339.55    6.29
  -2  -3  -4  338.40    6.29
   2   3   4  337.18    6.28
  -2  -3  -3  622.58   11.10
   2   3   3  592.51   11.10
   2   3   3  629.14   11.23
   2   3   3  626.38   11.11
  -2  -3  -3  603.24   11.24
   2   3   2   14.17    0.68
   2   3   2   13.68    0.35
  -2  -3  -2   13.67    0.67
   2   3   2   12.64    0.53
   2   3   1 1727.12   31.28
  -2  -3  -1 1742.73   31.30
   2   3   1 1742.92   31.23
  -2  -3   0   17.39    0.79
   2   3   0   16.63    0.79
   2   3   0   17.23    0.79
  -2  -3   0   16.67    0.49
   2   3   0   17.89    0.50
  -2  -3   1 1751.04   31.39
   2   3  -1 1745.93   31.61
   2   3  -1 1754.71   31.38
   2   3  -2   19.62    0.74
  -2  -3   2   17.61    0.71
   2   3  -2   14.71    0.86
  -2  -3   3  991.40   18.50
   2   3  -3 1012.73   18.38
  -2  -3   3 1013.31   18.39
   2   3  -3 1015.94   18.51
   2   3  -4  260.68    5.11
  -2  -3   4  250.83    5.04
  -2  -3   4  248.91    5.10
   2   3  -4  254.65    5.02
   2   3  -4  245.08    5.15
   2   3  -5 1137.73   20.75
  -2  -3   5 1098.62   20.74
  -2  -3   5 1144.81   20.77
   2   3  -5 1139.43   20.77
   2   3  -5 1132.66   20.84
  -2  -3   6   70.68    2.00
   2   3  -6   73.69    2.05
  -2  -3   6   72.73    2.06
   2   3  -6   76.72    2.01
  -2  -3   7  169.61    3.78
   2   3  -7  172.49    3.89
  -2  -3   7  172.52    3.91
   2   3  -7  166.91    3.76
  -2  -3   8  262.80    5.49
   2   3  -8  263.73    5.67
   2   3  -8  266.12    5.48
  -2  -3   8  265.91    5.69
   2   3  -9   60.57    2.16
  -2  -3   9   62.67    2.19
   2   3  -9   63.98    1.95
  -2  -3   9   61.01    1.95
   2   3 -10   25.40    1.29
  -2  -3  10   26.22    1.60
   2   3 -10   24.96    1.57
   2   3 -11    4.78    0.99
   2   3 -11    5.06    1.27
  -2  -3  11    3.27    1.27
  -2  -3  12  111.87    3.40
   2   3 -12  117.18    2.94
   2   3 -13    0.33    0.99
   2   3 -13    1.52    1.03
   2   2  14   19.72    1.77
  -2  -2 -13  111.77    3.20
   2   2  13  107.16    3.15
  -2  -2 -12   69.30    2.41
   2   2  12   73.51    2.42
  -2  -2 -11  138.54    3.53
   2   2  11  142.77    3.54
  -2  -2 -10  168.24    3.88
   2   2  10  163.79    3.89
  -2  -2  -9  216.29    4.62
   2   2   9  209.77    4.59
  -2  -2  -8  530.38   10.02
   2   2   8  516.17   10.01
  -2  -2  -7  118.22    2.76
   2   2   7  121.61    2.77
   2   2   6  566.49   10.95
  -2  -2  -6  606.79   10.96
   2   2   5   78.88    1.51
  -2  -2  -5   80.19    1.83
   2   2   5   73.55    1.80
  -2  -2  -4  890.75   16.28
   2   2   4  890.24   16.40
  -2  -2  -4  927.80   16.41
   2   2   4  913.92   16.27
  -2  -2  -3    0.06    0.32
   2   2   3   -0.17    0.27
  -2  -2  -3    0.21    0.36
   2   2   3    0.08    0.27
   2   2   2 1699.52   30.44
   2   2   2 1703.63   30.32
  -2  -2  -2 1679.59   30.44
   2   2   1  238.84    4.39
  -2  -2  -1  236.82    4.58
   2   2   1  243.21    4.60
  -2  -2   0 2485.19   43.90
   2   2   0 2469.35   43.71
  -2  -2   0 2420.07   43.71
   2   2   0 2425.25   43.87
   2   2  -1 1122.15   20.05
  -2  -2   1 1104.40   20.06
  -2  -2   2  553.15    9.99
   2   2  -2  517.86   10.07
   2   2  -2  549.11    9.98
  -2  -2   3  387.38    7.57
  -2  -2   3  400.51    7.51
   2   2  -3  401.96    7.57
   2   2  -3  396.84    7.50
   2   2  -4  313.95    6.32
  -2  -2   4  323.10    6.26
  -2  -2   4  321.30    6.26
   2   2  -4  324.59    6.28
   2   2  -4  321.01    6.25
   2   2  -5  378.52    7.52
  -2  -2   5  384.57    7.44
  -2  -2   5  378.27    7.48
   2   2  -5  393.79    7.45
   2   2  -5  387.42    7.49
   2   2  -6   68.39    1.98
  -2  -2   6   69.18    1.88
  -2  -2   6   70.71    1.99
   2   2  -6   68.19    1.87
   2   2  -6   70.80    1.97
   2   2  -7  306.84    6.29
  -2  -2   7  302.66    6.32
  -2  -2   7  307.23    6.16
   2   2  -7  311.03    6.32
   2   2  -7  309.72    6.15
   2   2  -8    3.10    1.03
   2   2  -8    2.68    0.85
  -2  -2   8    2.00    0.94
   2   2  -9  164.79    3.69
  -2  -2   9  159.25    3.97
   2   2  -9  168.67    3.99
  -2  -2  10    2.72    1.20
   2   2 -10    2.63    0.92
   2   2 -10    2.77    1.20
   2   2 -11  100.64    2.98
  -2  -2  11   95.91    2.99
   2   2 -11  101.34    2.58
  -2  -2  12   -0.59    1.33
   2   2 -12   -0.02    0.94
   2   2 -12    0.59    0.92
  -2  -2  13   38.93    2.09
   2   2 -13   39.28    1.51
   2   2 -13   37.90    1.53
   2   1  14  230.38    5.46
   2   1  13   35.66    1.91
  -2  -1 -13   33.26    1.87
   2   1  12  103.47    2.99
  -2  -1 -12  103.00    2.97
   2   1  11  243.73    5.37
  -2  -1 -11  240.04    5.36
   2   1  10   20.98    1.33
  -2  -1 -10   21.73    1.30
   2   1   9  592.25   11.45
  -2  -1  -9  600.05   11.46
   2   1   8   22.20    0.72
  -2  -1  -8   24.79    1.17
   2   1   8   24.81    1.18
   2   1   7  624.11   11.38
   2   1   7  627.33   11.80
  -2  -1  -7  636.80   11.81
  -2  -1  -6   15.31    0.84
   2   1   6   15.89    0.87
  -2  -1  -5 1483.22   26.60
   2   1   5 1458.76   26.60
   2   1   4  264.77    4.58
  -2  -1  -4  251.05    4.56
   2   1   4  252.57    4.31
   2   1   4  261.36    4.37
  -2  -1  -3  657.73   11.98
   2   1   3  662.89   11.99
   2   1   3  655.91   11.89
  -2  -1  -2  313.60    5.90
   2   1   2  312.81    5.89
   2   1   2  327.78    5.89
   2   1   1 2738.83   49.36
  -2  -1  -1 2782.70   49.37
  -2  -1   0 2361.45   42.81
   2   1   0 2408.70   42.71
  -2  -1   1   22.74    0.75
   2   1  -1   24.11    0.77
   2   1  -2   49.54    1.31
  -2  -1   2   46.27    1.23
   2   1  -2   45.91    1.25
   2   1  -3  608.29   11.37
  -2  -1   3  600.10   11.34
   2   1  -3  620.93   11.34
  -2  -1   3  617.94   11.34
   2   1  -3  609.35   11.32
   2   1  -4  959.13   17.66
  -2  -1   4  951.69   17.60
   2   1  -4  964.78   17.60
   2   1  -4  970.45   17.63
  -2  -1   4  959.43   17.64
   2   1  -5   26.31    1.12
   2   1  -5   27.00    1.06
   2   1  -5   26.99    1.13
  -2  -1   5   25.50    1.11
   2   1  -6  323.05    6.38
   2   1  -6  324.88    6.28
   2   1  -6  315.77    6.40
  -2  -1   6  310.34    6.40
   2   1  -7   22.43    1.17
   2   1  -7   21.05    1.08
   2   1  -7   21.65    1.20
  -2  -1   7   19.93    1.17
  -2  -1   8  308.07    6.48
   2   1  -8  310.23    6.38
   2   1  -8  314.86    6.46
   2   1  -8  310.96    6.22
   2   1  -9    2.99    0.94
   2   1  -9    2.47    0.81
  -2  -1   9    2.29    1.01
   2   1 -10  230.46    4.80
  -2  -1  10  224.26    5.19
   2   1 -10  227.33    4.80
   2   1 -11   55.39    1.74
   2   1 -11   52.11    1.70
  -2  -1  11   50.65    2.15
   2   1 -12   97.64    2.49
   2   1 -12   93.79    2.47
   2   1 -13   10.98    0.99
   2   1 -13   12.28    1.02
   2   0  14   29.72    1.89
   2   0  13    0.12    1.26
   2   0  12  175.35    4.34
  -2   0 -12  182.07    4.34
   2   0  11   79.32    2.48
  -2   0 -11   76.21    2.44
   2   0  10  294.52    5.80
   2   0  10  305.51    6.35
  -2   0 -10  310.73    6.33
   2   0   9    9.35    0.67
   2   0   9   10.25    1.07
  -2   0  -9    8.74    0.99
   2   0   8  632.52   12.10
  -2   0  -8  642.49   12.11
   2   0   8  636.25   11.71
  -2   0  -7   49.07    1.56
   2   0   7   49.19    1.56
  -2   0  -6  844.61   15.54
   2   0   6  837.66   15.54
  -2   0  -5  367.27    7.05
   2   0   5  360.76    6.64
   2   0   5  372.36    6.64
   2   0   5  376.80    7.06
   2   0   5  381.67    6.83
  -2   0  -4  836.42   15.12
   2   0   4  826.76   14.86
   2   0   4  838.76   14.98
   2   0   4  806.12   15.13
   2   0   3  430.07    7.90
   2   0   3  419.29    8.04
  -2   0  -3  455.96    8.06
   2   0   2 1316.41   23.43
   2   0   2 1290.49   23.48
   2   0   1 3959.16   70.66
   2   0   0  786.60   14.26
   2   0  -1 9999.00  177.80
  -2   0   1 9966.33  177.81
  -2   0   2  326.85    6.19
   2   0  -2  327.53    6.17
   2   0  -2  321.60    6.19
  -2   0   3  963.69   17.78
   2   0  -3  981.16   17.74
  -2   0   4    5.04    0.65
   2   0  -4    3.97    0.62
   2   0  -5  593.83   10.82
  -2   0   5  558.57   10.90
   2   0  -5  577.03   10.87
   2   0  -6    3.14    0.76
  -2   0   6    1.91    0.78
   2   0  -6    2.11    0.70
   2   0  -7  504.36    9.55
   2   0  -7  500.79    9.56
   2   0  -7  501.05    9.65
   2   0  -8   95.41    2.38
   2   0  -8   94.47    2.38
   2   0  -8   99.59    2.52
   2   0  -9  128.50    2.91
   2   0  -9  121.79    3.05
   2   0  -9  119.84    2.88
   2   0 -10    5.78    1.04
   2   0 -10    5.06    0.88
   2   0 -10    5.82    0.87
   2   0 -11   32.09    1.36
   2   0 -11   32.84    1.41
   2   0 -12   22.00    1.18
   2   0 -12   25.14    1.21
   2   0 -13   21.39    1.12
   2   0 -13   20.12    1.10
   2  -1  14   14.17    1.72
   2  -1  13  199.73    4.89
   2  -1  12    1.73    1.16
  -2   1 -12    1.50    1.23
   2  -1  11  303.31    6.52
   2  -1  11  306.22    6.03
  -2   1 -11  303.46    6.52
   2  -1  10    4.97    0.75
   2  -1  10    6.39    1.11
  -2   1 -10    5.82    1.03
   2  -1   9  352.63    6.80
  -2   1  -9  355.72    7.18
   2  -1   9  356.64    7.19
  -2   1  -9  346.12    6.82
   2  -1   8   96.09    2.55
  -2   1  -8   98.12    2.51
   2  -1   7  466.53    8.93
   2  -1   7  459.92    8.34
  -2   1  -7  465.11    8.91
   2  -1   6  364.43    7.24
   2  -1   6  373.75    6.79
  -2   1  -6  376.09    7.25
   2  -1   5  407.69    7.79
  -2   1  -5  384.52    7.77
   2  -1   5  416.63    7.62
   2  -1   5  409.21    7.44
  -2   1  -5  411.35    7.45
   2  -1   4  810.06   14.82
  -2   1  -4  787.91   14.80
   2  -1   4  807.17   14.56
   2  -1   4  828.77   14.71
  -2   1  -4  802.41   14.57
   2  -1   3  323.43    6.26
  -2   1  -3  326.56    6.26
   2  -1   3  334.22    6.11
  -2   1  -3  333.80    6.12
   2  -1   2  885.10   15.87
  -2   1  -2  870.03   15.87
  -2   1  -1  339.49    6.36
   2  -1   1  342.18    6.37
  -2   1   0  381.80    7.13
   2  -1  -2  916.83   16.72
   2  -1  -3   19.65    0.83
   2  -1  -4  611.74   11.37
   2  -1  -4  611.67   11.37
   2  -1  -5  122.16    2.69
   2  -1  -5  119.43    2.68
   2  -1  -6  327.77    6.34
   2  -1  -6  319.88    6.33
   2  -1  -7  154.04    3.38
   2  -1  -7  157.29    3.45
   2  -1  -7  152.52    3.37
   2  -1  -8  128.75    3.03
   2  -1  -8  140.42    3.19
   2  -1  -8  136.81    3.35
   2  -1  -8  138.59    3.09
   2  -1  -9   85.50    2.22
   2  -1  -9   85.79    2.22
   2  -1  -9   88.13    2.58
   2  -1  -9   86.91    2.37
   2  -1 -10   57.00    1.74
   2  -1 -10   56.73    1.77
   2  -1 -10   60.61    1.94
   2  -1 -10   57.13    2.16
  -2   1  11  102.08    3.10
   2  -1 -11  102.52    2.58
   2  -1 -11  113.79    3.15
   2  -1 -11  104.39    2.61
   2  -1 -12    3.66    0.89
   2  -1 -12    3.41    0.87
  -2   1  12    4.28    1.40
  -2   1  13   33.17    2.04
   2  -1 -13   30.76    1.27
   2  -2  14   72.96    2.71
   2  -2  13   10.79    1.53
  -2   2 -12  218.14    5.03
   2  -2  12  205.03    4.51
   2  -2  12  220.23    5.07
  -2   2 -11   22.20    1.48
   2  -2  11   26.20    1.21
  -2   2 -11   23.78    1.24
   2  -2  11   23.43    1.58
  -2   2 -10  111.26    2.65
   2  -2  10   96.58    2.07
  -2   2 -10  115.72    2.96
   2  -2  10  110.24    2.61
  -2   2 -10  110.99    2.08
   2  -2  10  114.09    3.00
   2  -2   9  399.68    7.94
  -2   2  -9  388.44    7.87
  -2   2  -9  393.52    7.62
   2  -2   9  392.33    7.18
  -2   2  -9  388.87    7.17
   2  -2   9  382.77    7.57
  -2   2  -8  213.11    4.52
   2  -2   8  195.10    4.49
  -2   2  -8  204.50    4.28
   2  -2   8  206.74    3.92
  -2   2  -8  206.59    3.93
  -2   2  -7  191.73    4.09
   2  -2   7  175.72    4.05
   2  -2   7  188.86    3.61
  -2   2  -7  187.54    3.61
  -2   2  -7  189.54    3.92
  -2   2  -6  258.39    5.34
  -2   2  -6  266.82    4.98
   2  -2   6  262.66    4.98
   2  -2   5 1479.17   26.53
   2  -2   5 1483.54   26.70
  -2   2  -5 1480.65   26.54
  -2   2  -5 1452.86   26.82
   2  -2   4  891.66   15.83
   2  -2   4  908.00   15.96
  -2   2  -4  894.92   15.83
   2  -2   3 1306.95   23.45
  -2   2  -3 1294.88   23.44
   2  -2   3 1301.65   23.55
  -2   2  -2   14.30    0.66
   2  -2   2   15.74    0.67
   2  -2   1 2081.02   37.40
  -2   2  -1 2085.93   37.39
   2  -2  -2   69.19    1.68
  -2   2   2   68.49    1.68
   2  -2  -3  559.51    9.49
  -2   2   3  540.79    9.47
   2  -2  -4  602.18   11.22
   2  -2  -4  594.17   11.14
   2  -2  -5  455.91    8.57
   2  -2  -5  444.57    8.67
   2  -2  -6  325.41    6.37
   2  -2  -6  326.00    6.52
   2  -2  -6  322.21    6.37
   2  -2  -7   67.64    1.84
   2  -2  -7   68.52    1.86
  -2   2   7   65.91    2.03
   2  -2  -7   71.94    2.11
   2  -2  -8  250.97    5.46
   2  -2  -8  252.03    5.15
   2  -2  -8  254.29    5.18
  -2   2   8  250.38    5.45
   2  -2  -8  258.67    5.24
   2  -2  -9    4.64    0.78
   2  -2  -9    5.36    0.89
  -2   2   9    4.12    1.05
   2  -2  -9    3.94    0.80
   2  -2  -9    4.20    1.13
   2  -2 -10  297.93    6.05
  -2   2  10  294.00    6.53
   2  -2 -10  296.43    6.17
   2  -2 -10  317.39    6.57
   2  -2 -10  307.30    6.07
   2  -2 -11    2.05    0.97
  -2   2  11    2.87    1.25
   2  -2 -11    2.70    0.85
   2  -2 -11    1.58    1.29
   2  -2 -11    1.73    0.84
   2  -2 -12  123.46    2.87
   2  -2 -12  117.48    2.84
  -2   2  12  121.78    3.52
   2  -2 -13   -0.04    0.75
  -2   2  13    1.26    1.48
   2  -3  13   83.02    2.84
   2  -3  13   84.79    2.44
  -2   3 -12   44.84    1.05
  -2   3 -12   47.84    2.05
  -2   3 -12   47.20    1.79
   2  -3  12   50.32    2.15
   2  -3  12   48.21    1.75
  -2   3 -11   69.65    1.56
  -2   3 -11   69.61    2.38
  -2   3 -11   67.85    2.13
   2  -3  11   67.26    1.56
   2  -3  11   74.87    2.44
   2  -3  11   72.93    2.11
  -2   3 -10  250.42    5.58
  -2   3 -10  256.62    4.90
   2  -3  10  257.89    4.91
  -2   3 -10  257.43    5.39
   2  -3  10  252.96    5.34
  -2   3  -9  139.26    3.21
  -2   3  -9  136.59    3.37
   2  -3   9  128.12    2.79
  -2   3  -9  139.80    2.79
   2  -3   8  524.58    9.86
  -2   3  -8  547.08   10.22
  -2   3  -8  534.01    9.87
  -2   3  -7   60.84    1.79
   2  -3   7   63.99    1.54
  -2   3  -7   65.13    1.55
   2  -3   6  984.07   17.82
  -2   3  -6  975.77   17.81
  -2   3  -5   69.68    1.66
   2  -3   5   69.59    1.65
  -2   3  -4   34.90    1.06
   2  -3   4   35.26    1.07
   2  -3   4   34.81    1.17
  -2   3  -3  706.67   12.93
   2  -3   3  705.05   12.93
   2  -3   3  700.30   13.02
  -2   3  -2 1342.53   24.18
   2  -3   2 1331.44   24.18
   2  -3   1  377.00    7.49
  -2   3  -1  420.32    7.52
   2  -3  -1  380.65    8.04
   2  -3  -1  486.92    8.14
   2  -3  -2  368.22    7.49
   2  -3  -2  404.32    7.50
  -2   3   2  406.24    7.49
   2  -3  -3  725.49   13.59
   2  -3  -3  755.78   13.63
  -2   3   3  733.04   13.63
  -2   3   3  726.84   13.59
   2  -3  -4  338.63    6.49
   2  -3  -4  327.31    6.54
  -2   3   4  326.36    6.53
  -2   3   4  337.46    6.49
   2  -3  -5  400.86    7.90
   2  -3  -5  422.00    8.03
  -2   3   5  415.35    8.05
   2  -3  -6  167.67    3.58
  -2   3   6  161.01    3.73
   2  -3  -6  168.90    3.76
   2  -3  -7  347.36    6.83
   2  -3  -7  356.65    7.09
  -2   3   7  341.70    7.06
   2  -3  -8   13.88    0.97
   2  -3  -8   14.61    0.94
   2  -3  -8   15.05    1.23
  -2   3   8   14.46    1.21
   2  -3  -9  197.37    4.21
   2  -3  -9  198.28    4.27
  -2   3   9  190.90    4.55
   2  -3  -9  204.27    4.58
   2  -3  -9  198.58    4.21
   2  -3 -10   19.01    1.14
   2  -3 -10   20.00    1.14
   2  -3 -10   21.73    1.21
   2  -3 -10   21.02    1.50
  -2   3  10   22.07    1.55
   2  -3 -11   27.66    1.28
   2  -3 -11   27.86    1.37
   2  -3 -11   26.32    1.27
   2  -3 -11   27.24    1.74
  -2   3  11   28.79    1.77
   2  -3 -12    4.14    0.89
   2  -3 -12    3.24    0.83
  -2   3  12    4.16    1.43
  -2   3  13   58.28    2.43
   2  -3 -13   51.69    1.63
   2  -4  14   29.23    1.68
   2  -4  13   42.92    1.84
   2  -4  12   55.32    1.48
   2  -4  12   56.02    2.01
  -2   4 -12   61.85    2.10
  -2   4 -12   59.53    1.46
   2  -4  11  232.54    4.65
  -2   4 -11  237.76    5.18
  -2   4 -11  233.92    4.63
   2  -4  11  240.85    5.14
   2  -4  10   36.25    1.19
  -2   4 -10   34.51    1.54
  -2   4 -10   36.50    1.17
   2  -4  10   36.71    1.54
  -2   4  -9  325.61    6.64
   2  -4   9  320.31    6.23
  -2   4  -9  322.08    6.23
  -2   4  -8    7.57    0.73
   2  -4   8    6.69    0.69
  -2   4  -8    7.22    0.92
  -2   4  -7  545.46    9.63
   2  -4   7  535.56    9.61
  -2   4  -7  543.14    9.92
   2  -4   6   38.91    1.44
   2  -4   6   40.29    1.22
  -2   4  -6   39.35    1.24
  -2   4  -6   40.61    1.45
   2  -4   5 1176.06   22.05
  -2   4  -5 1218.19   21.87
   2  -4   5 1204.21   21.88
   2  -4   4   30.75    1.08
   2  -4   4   33.64    1.21
  -2   4  -4   32.17    1.12
   2  -4   4   32.25    1.18
   2  -4   3 1784.17   31.98
  -2   4  -3 1750.68   31.96
   2  -4   3 1775.24   32.03
   2  -4   2  436.71    8.11
  -2   4  -2  429.54    8.10
   2  -4   2  414.12    8.10
  -2   4  -1  508.98    9.56
   2  -4  -1  113.79    2.63
   2  -4  -1  120.15    2.62
   2  -4  -2 1243.46   22.20
   2  -4  -2 1186.87   22.21
  -2   4   2 1222.35   22.20
   2  -4  -3  139.40    3.03
   2  -4  -3  135.87    3.00
  -2   4   3  131.97    2.99
   2  -4  -4  479.56    9.14
   2  -4  -4  469.55    9.16
  -2   4   4  479.90    9.19
  -2   4   4  487.27    9.14
  -2   4   5    8.96    0.87
   2  -4  -5    9.78    0.92
  -2   4   5    9.99    0.82
   2  -4  -5    9.94    0.81
   2  -4  -6  424.51    8.45
   2  -4  -6  435.10    8.35
  -2   4   6  432.54    8.48
   2  -4  -7   15.71    1.02
  -2   4   7   16.16    1.15
   2  -4  -7   16.18    1.17
   2  -4  -8  260.31    5.28
   2  -4  -8  256.13    5.53
  -2   4   8  247.44    5.51
   2  -4  -9   26.53    1.23
   2  -4  -9   25.93    1.22
  -2   4   9   26.40    1.51
   2  -4  -9   25.60    1.54
   2  -4  -9   25.20    1.21
   2  -4 -10  118.04    2.82
   2  -4 -10  116.75    2.84
   2  -4 -10  115.87    2.84
   2  -4 -10  121.14    3.27
  -2   4  10  114.36    3.27
   2  -4 -11   89.16    2.37
   2  -4 -11   89.83    2.35
   2  -4 -11   88.00    2.37
   2  -4 -11   92.50    2.89
  -2   4  11   88.49    2.85
   2  -4 -12   67.10    1.98
   2  -4 -12   67.80    1.93
   2  -4 -12   65.82    1.93
  -2   4  12   66.62    2.54
   2  -5  13    1.82    0.72
   2  -5  13    2.23    1.33
   2  -5  12  173.03    4.04
  -2   5 -12  167.52    3.47
   2  -5  12  153.58    3.46
  -2   5 -12  172.34    4.08
   2  -5  12  162.02    4.27
   2  -5  11    0.99    1.21
  -2   5 -11    0.11    0.66
   2  -5  11    0.73    0.74
  -2   5 -11   -0.24    1.11
   2  -5  11    0.61    1.08
   2  -5  10  224.73    5.06
   2  -5  10  216.76    4.47
  -2   5 -10  216.83    4.87
   2  -5  10  211.42    4.79
  -2   5 -10  214.29    4.46
   2  -5   9   -0.20    0.75
   2  -5   9    0.14    1.04
  -2   5  -9   -0.03    1.00
  -2   5  -9    0.94    0.72
  -2   5  -9   -0.03    1.02
   2  -5   8  201.83    4.26
   2  -5   8  204.91    4.61
  -2   5  -8  202.59    4.26
  -2   5  -8  208.13    4.60
  -2   5  -8  209.18    4.61
   2  -5   7   52.07    1.57
   2  -5   7   53.97    1.80
  -2   5  -7   53.22    1.60
  -2   5  -7   53.06    1.83
  -2   5  -7   54.18    1.80
   2  -5   6  356.60    7.27
  -2   5  -6  368.35    7.09
   2  -5   6  367.86    7.08
  -2   5  -6  357.14    7.26
   2  -5   5  296.00    5.98
   2  -5   5  305.48    6.13
  -2   5  -5  306.80    6.12
  -2   5  -5  302.27    5.98
   2  -5   4  549.89   10.21
   2  -5   4  528.68   10.28
   2  -5   4  538.99   10.29
  -2   5  -4  541.12   10.20
   2  -5   3  713.84   13.29
   2  -5   3  720.68   13.31
  -2   5  -3  705.73   13.27
   2  -5   2  213.85    4.46
   2  -5   2  215.40    4.44
  -2   5  -2  221.07    4.47
   2  -5   1  567.87   10.64
  -2   5  -1  557.75   10.60
   2  -5  -1 1157.68   20.90
   2  -5  -1 1127.34   20.95
   2  -5  -2   25.70    1.07
   2  -5  -2   27.66    1.13
  -2   5   2   25.18    1.10
  -2   5   3  842.13   15.69
   2  -5  -3  854.87   15.68
   2  -5  -3  840.24   15.70
  -2   5   4   13.31    0.92
   2  -5  -4   12.30    0.89
   2  -5  -4   13.44    0.93
  -2   5   5  198.18    4.12
  -2   5   5  189.96    4.19
   2  -5  -5  190.81    4.17
   2  -5  -5  188.66    4.11
   2  -5  -6  258.97    5.47
  -2   5   6  264.46    5.58
  -2   5   6  272.51    5.46
   2  -5  -6  269.77    5.58
   2  -5  -7  105.60    2.63
   2  -5  -7  108.42    2.83
  -2   5   7  103.09    2.81
   2  -5  -8  100.49    2.58
   2  -5  -8  108.83    2.85
  -2   5   8   95.07    2.78
   2  -5  -9   94.67    2.50
   2  -5  -9   98.83    2.79
  -2   5   9   94.43    2.77
   2  -5 -10   75.76    2.51
  -2   5  10   73.59    2.50
   2  -5 -10   76.00    2.11
   2  -5 -10   77.06    2.17
   2  -5 -10   71.83    2.07
  -2   5  11   24.65    1.75
   2  -5 -11   24.00    1.23
   2  -5 -11   26.94    1.34
   2  -5 -11   26.27    1.29
  -2   5  12   42.13    2.17
   2  -5 -12   44.50    1.56
   2  -5 -12   40.82    1.49
   2  -5 -12   43.25    1.55
   2  -6  13   98.66    2.45
   2  -6  12    7.58    0.94
  -2   6 -12    7.76    0.88
   2  -6  12    7.35    1.45
   2  -6  12    6.40    1.50
   2  -6  11  132.45    3.61
  -2   6 -11  128.25    3.01
   2  -6  11  126.94    3.03
  -2   6 -11  131.56    3.55
   2  -6  11  131.59    3.46
  -2   6 -10   66.50    2.33
   2  -6  10   66.56    2.37
  -2   6 -10   65.72    1.91
  -2   6 -10   64.48    2.32
   2  -6  10   63.60    1.94
  -2   6  -9  143.99    3.63
   2  -6   9  145.02    3.68
   2  -6   9  140.57    3.26
  -2   6  -9  141.48    3.27
  -2   6  -9  139.07    3.60
   2  -6   8  436.28    8.49
   2  -6   8  437.40    8.80
  -2   6  -8  431.12    8.49
  -2   6  -8  432.96    8.82
  -2   6  -8  451.78    8.81
   2  -6   7  420.80    8.31
  -2   6  -7  440.42    8.56
   2  -6   7  435.69    8.56
  -2   6  -7  422.38    8.32
  -2   6  -7  420.67    8.57
   2  -6   6  347.58    6.96
   2  -6   6  355.10    7.12
  -2   6  -6  351.16    6.96
  -2   6  -6  349.24    7.10
  -2   6  -5   59.12    1.76
   2  -6   5   59.00    1.76
   2  -6   5   55.98    1.79
   2  -6   4  366.95    7.36
  -2   6  -4  372.09    7.34
   2  -6   4  379.58    7.35
   2  -6   3   26.81    1.13
   2  -6   3   27.87    1.19
  -2   6  -3   28.51    1.24
   2  -6   2  786.68   14.40
   2  -6   2  774.40   14.46
  -2   6  -2  761.11   14.42
   2  -6   2  765.96   14.43
   2  -6   1   16.40    0.94
   2  -6   1   17.42    1.04
  -2   6  -1   18.64    1.04
   2  -6   0 1008.71   18.63
   2  -6  -1   44.02    1.51
   2  -6  -1   47.02    1.46
   2  -6  -1   46.60    1.52
   2  -6  -2  387.77    7.40
   2  -6  -2  372.31    7.47
  -2   6   2  377.67    7.45
   2  -6  -3   18.88    1.04
   2  -6  -3   17.44    1.05
  -2   6   3   20.04    1.07
   2  -6  -4  444.23    8.63
  -2   6   4  441.47    8.60
   2  -6  -4  439.52    8.56
   2  -6  -5  246.40    5.26
   2  -6  -5  258.99    5.28
  -2   6   5  249.96    5.22
  -2   6   6 1239.47   23.26
   2  -6  -6 1238.44   23.18
   2  -6  -6 1283.06   23.23
  -2   6   6 1270.72   23.14
   2  -6  -7   16.65    1.12
  -2   6   7   16.71    1.14
  -2   6   7   15.49    1.24
   2  -6  -7   16.15    1.22
  -2   6   8  130.19    3.38
   2  -6  -8  133.51    3.23
   2  -6  -8  135.36    3.39
  -2   6   9  151.15    3.87
   2  -6  -9  153.93    3.61
   2  -6  -9  162.46    3.92
  -2   6  10   19.07    1.57
   2  -6 -10   20.32    1.64
   2  -6 -10   17.17    1.19
   2  -6 -11   62.89    2.00
  -2   6  11   62.15    2.41
   2  -6 -11   61.73    1.83
   2  -6 -11   64.09    1.98
  -2   6  12    6.34    1.49
   2  -6 -12    5.58    1.00
  -2   7 -12  107.99    2.68
   2  -7  12  103.42    2.69
   2  -7  12  106.13    3.30
  -2   7 -11   34.37    1.48
   2  -7  11   33.09    1.47
   2  -7  11   36.52    1.94
   2  -7  11   35.70    1.96
  -2   7 -10   80.91    2.64
   2  -7  10   83.00    2.71
  -2   7 -10   85.75    2.33
  -2   7 -10   80.35    2.72
   2  -7  10   78.43    2.34
  -2   7  -9   79.63    2.51
   2  -7   9   74.49    2.52
   2  -7   9   76.36    2.25
  -2   7  -9   75.80    2.22
  -2   7  -9   75.12    2.55
   2  -7   8  160.43    3.70
  -2   7  -8  160.13    3.92
   2  -7   8  159.97    3.92
  -2   7  -8  161.05    3.70
  -2   7  -8  160.61    3.98
   2  -7   7  142.78    3.38
  -2   7  -7  142.08    3.36
  -2   7  -7  142.30    3.51
   2  -7   7  143.03    3.56
   2  -7   6   17.05    1.12
   2  -7   6   16.61    1.19
  -2   7  -6   17.07    1.18
  -2   7  -6   15.86    1.11
  -2   7  -5  541.69   10.46
   2  -7   5  538.98   10.46
   2  -7   5  545.41   10.51
  -2   7  -4   59.41    1.84
   2  -7   4   57.07    1.84
   2  -7   4   56.62    1.81
   2  -7   3  544.34   10.48
   2  -7   3  544.33   10.55
  -2   7  -3  553.96   10.54
   2  -7   2   61.74    1.83
  -2   7  -2   62.28    1.90
   2  -7   2   65.47    1.96
   2  -7   2   62.96    1.91
   2  -7   1  575.30   10.77
  -2   7  -1  547.02   10.81
   2  -7   1  574.34   10.86
   2  -7   0  104.13    2.64
   2  -7  -1  525.95   10.01
   2  -7  -1  523.61   10.07
  -2   7   1  512.37   10.04
   2  -7  -1  517.06    9.90
   2  -7  -2  266.91    5.38
   2  -7  -2  261.01    5.30
   2  -7  -2  252.30    5.42
  -2   7   2  255.99    5.40
   2  -7  -3  327.53    6.69
   2  -7  -3  326.75    6.55
  -2   7   3  329.96    6.65
   2  -7  -4  294.01    6.14
  -2   7   4  301.99    6.12
   2  -7  -4  297.50    6.06
   2  -7  -5   18.36    1.23
   2  -7  -5   19.40    1.21
  -2   7   5   20.93    1.23
   2  -7  -6   87.57    2.47
  -2   7   6   86.85    2.43
   2  -7  -6   89.58    2.46
  -2   7   7   50.97    1.80
   2  -7  -7   51.55    1.89
   2  -7  -7   50.00    1.78
   2  -7  -8  251.55    5.53
   2  -7  -8  271.06    5.69
  -2   7   8  263.67    5.53
  -2   7   8  259.06    5.72
   2  -7  -9    8.79    1.37
  -2   7   9    8.61    1.32
   2  -7  -9    9.01    1.09
  -2   7  10   94.44    2.88
   2  -7 -10   95.49    2.90
   2  -7 -10   92.73    2.61
   2  -7 -11    3.52    0.81
   2  -7 -11    4.64    1.07
  -2   7  11    3.41    1.41
   2  -7 -11    4.36    1.05
  -2   7  12   66.55    2.64
   2  -8  12   33.90    1.67
  -2   8 -11   40.03    1.73
   2  -8  11   41.17    1.75
   2  -8  11   44.49    2.11
  -2   8 -10  146.79    3.60
   2  -8  10  150.87    3.64
   2  -8  10  151.63    4.00
  -2   8  -9   18.40    1.33
  -2   8  -9   17.00    1.44
   2  -8   9   18.31    1.34
   2  -8   9   18.30    1.53
   2  -8   8  294.76    6.36
   2  -8   8  303.59    6.55
  -2   8  -8  311.87    6.38
  -2   8  -8  309.14    6.54
   2  -8   7    0.06    0.95
   2  -8   7    0.66    0.99
  -2   8  -7    0.66    1.00
   2  -8   6  271.48    5.79
   2  -8   6  264.50    5.81
  -2   8  -6  279.99    5.78
  -2   8  -5   32.03    1.51
   2  -8   5   33.30    1.56
   2  -8   5   31.70    1.47
  -2   8  -4  767.54   14.34
   2  -8   4  745.03   14.35
   2  -8   4  752.03   14.28
  -2   8  -3  140.92    3.39
   2  -8   3  138.13    3.28
   2  -8   3  138.36    3.39
   2  -8   2  438.79    8.64
  -2   8  -2  434.75    8.61
   2  -8   2  434.38    8.61
   2  -8   2  429.32    8.49
   2  -8   1  181.30    4.11
   2  -8   1  181.01    3.98
   2  -8   0  320.84    6.56
   2  -8  -1  211.79    4.66
   2  -8  -1  210.69    4.59
  -2   8   1  209.11    4.60
   2  -8  -1  207.35    4.45
   2  -8  -2  103.75    2.73
   2  -8  -2   97.85    2.64
  -2   8   2  102.78    2.71
   2  -8  -2  100.87    2.53
   2  -8  -3  294.31    6.20
   2  -8  -3  312.82    6.35
   2  -8  -3  305.22    6.14
  -2   8   3  298.33    6.27
   2  -8  -4   90.38    2.48
   2  -8  -4   91.50    2.61
   2  -8  -4   95.27    2.48
  -2   8   4   99.93    2.61
   2  -8  -5  299.11    6.33
   2  -8  -5  295.63    6.15
   2  -8  -5  309.94    6.26
  -2   8   5  306.76    6.32
   2  -8  -6   24.83    1.44
   2  -8  -6   23.61    1.28
  -2   8   6   26.56    1.42
   2  -8  -6   26.14    1.43
  -2   8   7  219.32    4.80
   2  -8  -7  221.76    4.84
   2  -8  -7  208.85    4.81
   2  -8  -8    0.37    0.99
  -2   8   8    0.56    1.02
   2  -8  -8    1.13    1.17
  -2   8   9  145.43    3.52
   2  -8  -9  141.42    3.54
   2  -8  -9  145.09    3.73
   2  -8 -10    4.10    1.11
  -2   8  11   64.86    2.48
   2  -8 -11   69.14    2.21
   2  -9  12  106.59    2.99
   2  -9  11  114.14    3.17
   2  -9  11  116.62    3.52
  -2   9 -11  117.29    3.16
   2  -9  10    0.79    1.43
  -2   9 -10    2.21    1.21
   2  -9  10    2.10    1.23
  -2   9  -9  124.91    3.26
   2  -9   9  126.30    3.30
   2  -9   9  114.60    3.40
  -2   9  -8    2.95    1.19
   2  -9   8    3.12    1.21
   2  -9   8    2.91    1.21
   2  -9   7  197.88    4.58
   2  -9   7  193.10    4.50
  -2   9  -7  194.20    4.49
   2  -9   6   71.68    2.30
   2  -9   6   72.36    2.29
  -2   9  -6   69.26    2.31
   2  -9   5  308.15    6.60
  -2   9  -5  317.93    6.63
   2  -9   5  321.27    6.68
  -2   9  -4   38.91    1.67
   2  -9   4   35.83    1.66
   2  -9   4   38.36    1.59
  -2   9  -3  126.61    3.23
   2  -9   3  128.12    3.27
   2  -9   3  120.72    3.08
  -2   9  -2  147.82    3.58
   2  -9   2  143.09    3.41
   2  -9   2  145.27    3.60
   2  -9   1  336.69    6.98
   2  -9   1  340.50    6.85
   2  -9   0  356.77    7.07
   2  -9   0  331.47    7.22
   2  -9   0  367.25    7.23
   2  -9  -1   17.23    1.31
   2  -9  -1   16.70    1.22
   2  -9  -1   12.01    1.04
  -2   9   1   11.45    1.20
   2  -9  -2  681.95   13.02
   2  -9  -2  664.81   12.87
  -2   9   2  690.23   12.98
   2  -9  -2  663.10   12.75
   2  -9  -3   22.89    1.38
  -2   9   3   23.58    1.40
   2  -9  -3   21.45    1.36
   2  -9  -3   21.62    1.18
   2  -9  -4  321.53    6.71
  -2   9   4  318.41    6.66
   2  -9  -4  316.02    6.48
   2  -9  -4  314.97    6.50
   2  -9  -5   10.90    1.21
   2  -9  -5   11.03    1.10
  -2   9   5   11.09    1.18
   2  -9  -5   11.68    1.09
   2  -9  -6  248.54    5.64
   2  -9  -6  251.64    5.39
   2  -9  -6  264.28    5.54
  -2   9   6  267.57    5.63
  -2   9   7   19.99    1.38
   2  -9  -7   21.65    1.43
   2  -9  -7   21.09    1.22
   2  -9  -7   19.43    1.45
  -2   9   8  151.82    3.65
   2  -9  -8  148.44    3.70
   2  -9  -8  141.05    3.35
   2  -9  -8  144.73    3.68
  -2   9   9   27.72    1.61
   2  -9  -9   27.76    1.60
   2  -9  -9   29.34    1.74
   2  -9  -9   24.59    1.24
   2  -9 -10   23.32    1.55
   2  -9 -11   23.93    1.56
   2 -10  11   66.97    2.47
   2 -10  10   73.16    2.57
   2 -10  10   77.20    2.79
   2 -10   9   56.10    2.22
  -2  10  -9   53.67    2.19
   2 -10   9   52.31    2.23
  -2  10  -8  126.81    3.37
   2 -10   8  126.43    3.38
   2 -10   8  116.68    3.37
  -2  10  -7   51.58    2.12
   2 -10   7   53.94    2.15
   2 -10   7   56.71    2.14
  -2  10  -6  124.40    3.32
   2 -10   6  123.68    3.36
   2 -10   6  124.09    3.29
  -2  10  -5   90.55    2.74
   2 -10   5   97.87    2.88
   2 -10   5   92.97    2.72
   2 -10   4   50.73    1.88
   2 -10   4   51.58    2.07
  -2  10  -4   55.14    2.05
   2 -10   3  277.50    6.00
  -2  10  -3  292.19    6.21
   2 -10   3  292.72    6.25
   2 -10   2    2.73    0.98
  -2  10  -2    5.80    1.22
   2 -10   2    5.55    1.24
   2 -10   1  367.96    7.42
   2 -10   0    1.46    0.91
   2 -10   0    2.37    1.12
   2 -10   0    1.73    1.12
   2 -10  -1  190.61    4.52
  -2  10   1  190.75    4.48
   2 -10  -1  193.25    4.24
   2 -10  -1  189.39    4.40
   2 -10  -1  186.63    4.19
   2 -10  -2   21.85    1.44
  -2  10   2   19.56    1.47
   2 -10  -2   18.70    1.16
   2 -10  -2   19.66    1.38
   2 -10  -3  109.17    3.12
  -2  10   3  113.91    3.10
   2 -10  -3  114.61    2.87
   2 -10  -3  110.85    2.94
   2 -10  -4   37.64    1.78
  -2  10   4   35.93    1.75
   2 -10  -4   38.68    1.56
   2 -10  -4   38.02    1.63
   2 -10  -5  146.16    3.80
  -2  10   5  147.89    3.69
   2 -10  -5  148.97    3.55
   2 -10  -5  149.15    3.57
   2 -10  -6   60.45    2.25
  -2  10   6   61.59    2.22
   2 -10  -6   59.92    1.96
   2 -10  -6   60.02    2.09
   2 -10  -7  100.27    2.97
   2 -10  -7  101.57    2.71
   2 -10  -7  104.55    2.92
  -2  10   7  104.49    2.93
   2 -10  -8   43.63    1.95
   2 -10  -8   44.39    1.61
  -2  10   8   42.45    1.90
   2 -10  -8   46.36    1.95
  -2  10   9   31.55    1.73
   2 -10  -9   30.48    1.72
   2 -10 -10   68.74    2.41
   2 -11  11   18.93    1.76
   2 -11  10   28.88    1.84
   2 -11   9   34.76    1.99
   2 -11   9   34.63    1.93
   2 -11   8   73.51    2.57
   2 -11   8   72.57    2.59
   2 -11   7   47.33    2.04
   2 -11   7   46.19    2.10
   2 -11   6  154.72    3.87
   2 -11   6  150.30    3.98
   2 -11   5   18.97    1.61
  -2  11  -5   22.54    1.67
   2 -11   5   19.13    1.38
  -2  11  -4  261.69    5.93
   2 -11   4  266.32    5.79
   2 -11   4  272.36    6.02
  -2  11  -3    2.12    1.17
   2 -11   3    0.54    0.89
   2 -11   3    1.48    1.24
  -2  11  -2  275.52    5.97
   2 -11   2  262.55    5.97
   2 -11   2  268.29    5.74
   2 -11   1    4.26    0.97
   2 -11   0  258.55    5.53
   2 -11   0  262.28    5.87
   2 -11   0  256.94    5.52
  -2  11   0  267.06    5.82
   2 -11  -1   60.94    1.97
   2 -11  -1   59.95    2.29
  -2  11   1   64.24    2.26
   2 -11  -1   58.26    1.96
  -2  11   2  259.09    5.79
   2 -11  -2  260.99    5.51
   2 -11  -2  261.56    5.70
   2 -11  -2  260.19    5.88
  -2  11   3  106.08    3.03
   2 -11  -3  104.14    2.76
   2 -11  -3  102.26    2.89
   2 -11  -3  103.16    3.08
  -2  11   4  134.95    3.54
   2 -11  -4  132.09    3.28
   2 -11  -4  130.00    3.34
   2 -11  -4  132.77    3.59
  -2  11   5   67.02    2.40
   2 -11  -5   71.12    2.46
   2 -11  -5   67.82    2.24
   2 -11  -5   67.59    2.21
   2 -11  -6   60.73    2.37
   2 -11  -6   56.89    2.07
   2 -11  -6   55.80    2.00
  -2  11   6   62.55    2.25
   2 -11  -7   41.93    2.00
   2 -11  -7   41.56    1.89
   2 -11  -7   42.63    1.72
   2 -11  -8    8.70    1.42
   2 -11  -8   11.41    1.52
   2 -11  -9   71.54    2.53
   2 -12   8   36.69    2.01
   2 -12   8   39.42    2.16
   2 -12   7   85.84    2.92
   2 -12   7   81.62    2.71
   2 -12   6    0.77    1.23
   2 -12   6    0.18    1.43
   2 -12   5  180.70    4.40
   2 -12   5  191.34    4.68
   2 -12   4    3.33    1.36
   2 -12   4    3.92    1.14
   2 -12   3  275.72    6.00
   2 -12   3  286.74    6.38
   2 -12   2    2.09    1.08
   2 -12   1  197.76    4.49
   2 -12   0   42.13    1.70
   2 -12   0   42.09    1.70
   2 -12   0   41.31    2.05
   2 -12  -1   83.94    2.44
   2 -12  -1   90.18    2.90
   2 -12  -1   85.82    2.48
   2 -12  -2  119.41    3.05
   2 -12  -2  117.09    3.41
   2 -12  -2  118.92    3.06
   2 -12  -3   53.15    2.30
   2 -12  -3   56.06    1.97
   2 -12  -4  106.66    3.29
   2 -12  -4  108.65    2.88
   2 -12  -5   25.88    1.82
   2 -12  -5   21.76    1.47
   2 -12  -6  114.97    3.12
   2 -12  -6  118.09    3.50
   2 -12  -7    1.15    1.30
   2 -12  -7    0.34    1.33
   2 -12  -8  106.79    3.26
   2 -13   7   -0.81    1.43
   2 -13   6   59.15    2.30
   2 -13   5   15.74    1.53
   2 -13   4   61.06    2.54
   2 -13   4   58.92    2.20
   2 -13   3   33.33    1.70
   2 -13   3   30.90    1.96
   2 -13   2    7.44    1.22
   2 -13   1  206.03    4.78
   2 -13   1  220.46    4.82
   2 -13   0   52.59    1.94
   2 -13   0   56.49    2.39
   2 -13   0   54.47    1.98
   2 -13  -1   62.76    2.12
   2 -13  -1   68.16    2.60
   2 -13  -1   64.12    2.14
   2 -13  -2   19.23    1.77
   2 -13  -2   18.63    1.35
   2 -13  -2   19.42    1.39
   2 -13  -3  124.80    3.20
   2 -13  -3  125.55    3.22
   2 -13  -3  125.78    3.71
   2 -13  -4    2.47    1.17
   2 -13  -4    4.83    1.59
   2 -13  -4    3.13    1.10
   2 -14   6   35.14    1.96
   2 -14   5   69.93    2.48
   2 -14   4   43.63    2.00
   2 -14   3   54.31    2.15
   2 -14   2   86.89    2.66
   2 -14   2   81.99    2.55
   2 -14   1   35.69    1.70
   2 -14   0   88.26    2.62
   2 -14  -1    4.94    1.20
   2 -14  -2  155.79    3.80
   3  14   1   -0.12    1.49
   3  14   0   61.80    2.49
   3  14  -1    0.04    1.55
  -3 -13  -7   13.92    1.64
  -3 -13  -6    8.18    1.59
  -3 -13  -5   64.39    2.55
  -3 -13  -4   10.27    1.59
  -3 -13  -3   84.17    2.96
  -3 -13  -2   -0.30    1.24
  -3 -13  -2    0.38    1.50
   3  13   2    0.37    1.20
  -3 -13  -1   71.38    2.69
  -3 -13  -1   67.46    2.48
   3  13   1   71.77    2.45
  -3 -13   0    3.08    1.48
   3  13   0    1.07    1.32
   3  13  -1   89.10    2.96
   3  13  -2    6.77    1.63
   3  13  -3   41.76    2.24
  -3 -12  -8  112.97    3.11
  -3 -12  -7    7.72    1.37
   3  12   7    7.55    1.33
  -3 -12  -6  250.91    5.77
   3  12   6  266.03    5.73
  -3 -12  -5   13.94    1.47
   3  12   5   14.87    1.42
  -3 -12  -4  144.95    3.96
   3  12   4  159.12    3.91
  -3 -12  -3    0.17    1.26
  -3 -12  -3   -0.40    1.04
  -3 -12  -2  119.87    3.21
   3  12   2  125.11    3.22
  -3 -12  -2  122.98    3.50
   3  12   1    9.01    1.34
  -3 -12  -1    9.32    1.51
  -3 -12  -1    8.72    1.37
  -3 -12   0  148.16    3.81
   3  12   0  148.57    3.82
  -3 -12   0  144.62    3.98
  -3 -12   1   25.51    1.80
   3  12  -1   25.81    1.72
  -3 -12   1   25.20    1.86
   3  12  -2   35.13    1.95
  -3 -12   2   32.04    2.00
   3  12  -3   17.16    1.72
  -3 -12   3   15.73    0.71
   3  12  -4    9.30    1.55
  -3 -11  -9   91.65    2.54
  -3 -11  -8    6.07    1.20
   3  11   8    6.92    1.11
   3  11   7   90.96    2.55
  -3 -11  -7   85.38    2.62
   3  11   6    0.96    1.10
  -3 -11  -6   -0.83    1.23
   3  11   5  102.85    2.83
  -3 -11  -5   93.28    2.83
   3  11   4   23.58    1.49
  -3 -11  -4   19.93    1.53
  -3 -11  -3  132.31    3.49
   3  11   3  135.46    3.48
   3  11   3  127.90    3.14
  -3 -11  -3  123.71    3.15
  -3 -11  -2   56.60    2.20
   3  11   2   54.68    2.13
  -3 -11  -2   53.48    1.94
   3  11   2   56.54    1.97
  -3 -11  -1  106.08    3.13
   3  11   1  107.81    3.10
   3  11   1  106.11    2.92
  -3 -11  -1  106.35    2.95
  -3 -11   0   76.42    2.65
  -3 -11   0   73.58    2.49
   3  11   0   75.93    2.49
   3  11   0   80.77    2.59
   3  11  -1   16.25    1.48
   3  11  -1   16.30    1.43
  -3 -11   1   14.30    1.48
  -3 -11   1   15.92    1.53
  -3 -11   2   79.35    2.65
  -3 -11   2   65.90    1.50
  -3 -11   2   76.12    2.54
   3  11  -2   75.25    2.51
   3  11  -3   17.36    1.59
  -3 -11   3   15.62    0.78
  -3 -11   3   17.57    1.67
  -3 -11   4   57.78    1.65
   3  11  -4   60.90    2.38
   3  11  -5    3.77    1.44
   3  11  -5    1.77    0.86
  -3 -11   5    2.51    1.42
  -3 -11   5    1.13    0.79
   3  11  -6   30.15    1.39
  -3 -11   6   28.28    1.95
   3  11  -6   26.96    1.86
  -3 -11   6   27.64    1.40
   3  11  -7    0.17    1.01
  -3 -11   7    0.03    1.10
  -3 -11   8   46.60    1.95
   3  10   9   14.60    1.12
  -3 -10  -9   13.73    1.05
   3  10   8  140.39    3.25
  -3 -10  -8  132.70    3.27
  -3 -10  -7    8.08    1.19
   3  10   7    7.79    1.12
  -3 -10  -6  105.99    2.90
   3  10   6  111.50    2.85
  -3 -10  -5   55.83    2.04
   3  10   5   57.54    2.00
  -3 -10  -4   99.91    2.88
   3  10   4  101.96    2.53
   3  10   4  105.15    2.85
  -3 -10  -3  132.94    3.48
  -3 -10  -3  132.47    3.19
   3  10   3  138.23    3.21
   3  10   3  141.64    3.48
  -3 -10  -2   46.59    1.92
  -3 -10  -2   46.22    1.73
   3  10   2   47.93    1.70
   3  10   2   49.32    1.91
  -3 -10  -1  136.26    3.54
   3  10   1  133.59    3.30
  -3 -10  -1  132.57    3.31
   3  10   1  135.15    3.46
  -3 -10   0   53.28    2.12
   3  10   0   50.48    1.88
  -3 -10   0   51.32    1.94
   3  10   0   52.99    2.03
  -3 -10   1  108.80    3.15
   3  10  -1  109.90    3.00
  -3 -10   1  107.31    3.03
   3  10  -1  115.03    3.10
  -3 -10   2    0.25    1.23
  -3 -10   2    0.12    0.43
  -3 -10   2   -0.16    1.17
  -3 -10   3  482.41    9.15
  -3 -10   3  504.75    9.93
   3  10  -4    0.46    0.72
   3  10  -4    0.72    1.23
  -3 -10   4   -0.61    1.28
  -3 -10   4   -0.06    0.71
  -3 -10   4    1.17    1.28
  -3 -10   5  196.16    4.30
   3  10  -5  204.98    4.28
  -3 -10   5  201.94    4.93
   3  10  -6    4.68    0.98
  -3 -10   6    5.27    1.05
  -3 -10   6    4.45    1.41
  -3 -10   7   55.15    1.99
   3  10  -7   58.51    2.02
  -3 -10   7   58.77    2.45
  -3 -10   8   14.65    1.43
  -3 -10   8   15.85    1.75
   3  10  -8   16.16    1.39
  -3 -10   9   13.09    1.54
  -3 -10  10   25.30    1.85
  -3  -9 -10    4.49    0.70
   3   9  10    4.33    0.79
   3   9   9  114.60    2.64
  -3  -9  -9  105.31    2.34
  -3  -9  -9  114.79    2.66
   3   9   8   87.90    2.19
  -3  -9  -8   75.93    1.68
  -3  -9  -8   88.75    2.26
   3   9   7  157.73    3.52
  -3  -9  -7  151.01    3.57
   3   9   6  239.42    5.01
  -3  -9  -6  233.43    5.07
   3   9   5  100.16    2.58
  -3  -9  -5   91.33    2.61
   3   9   4  257.78    5.42
   3   9   4  252.73    5.10
  -3  -9  -4  250.00    5.45
   3   9   3   66.06    2.07
   3   9   3   63.31    1.83
  -3  -9  -3   58.98    2.11
   3   9   2  230.31    4.90
  -3  -9  -2  217.60    4.92
   3   9   2  219.61    4.67
  -3  -9  -2  214.71    4.69
   3   9   1   11.43    1.23
   3   9   1   11.28    1.05
  -3  -9  -1   10.06    1.04
  -3  -9  -1   10.19    1.19
   3   9   0  269.22    5.71
  -3  -9   0  256.66    5.59
  -3  -9   0  266.65    5.79
   3   9  -1   18.67    1.40
  -3  -9   1   19.52    1.42
  -3  -9   1   18.67    1.35
  -3  -9   1   17.18    0.54
  -3  -9   2  130.37    3.43
  -3  -9   2  135.68    3.41
  -3  -9   2  125.53    2.64
   3   9  -3   53.51    1.46
  -3  -9   3   51.01    1.46
  -3  -9   3   56.04    2.10
   3   9  -4   67.99    2.34
  -3  -9   4   67.94    2.38
   3   9  -4   67.94    1.81
  -3  -9   4   64.46    1.82
  -3  -9   4   67.90    2.37
   3   9  -5   43.96    1.94
  -3  -9   5   43.77    2.02
   3   9  -5   43.04    1.51
  -3  -9   5   43.66    1.57
  -3  -9   5   42.58    2.00
  -3  -9   6   27.49    1.72
   3   9  -6   29.50    1.35
   3   9  -6   26.46    1.70
  -3  -9   6   27.57    1.38
  -3  -9   7   26.21    1.48
  -3  -9   7   28.24    1.77
   3   9  -7   30.39    1.50
  -3  -9   8   16.69    1.47
  -3  -9   8   14.22    1.58
   3   9  -8   13.68    1.34
  -3  -9   9   31.80    1.78
  -3  -9   9   33.69    2.04
   3   9  -9   33.48    1.76
  -3  -9  10    3.51    1.48
   3   8  12   67.74    2.07
   3   8  11   41.74    1.52
  -3  -8 -11   42.62    1.47
  -3  -8 -10   40.40    1.20
   3   8  10   41.38    1.42
  -3  -8 -10   41.83    1.37
   3   8  10   43.06    1.23
  -3  -8  -9  154.90    3.27
   3   8   9  145.20    3.19
  -3  -8  -9  150.24    3.18
   3   8   9  155.18    3.23
  -3  -8  -8   65.67    1.85
   3   8   8   64.36    1.58
   3   8   8   71.52    1.84
  -3  -8  -8   65.16    1.57
   3   8   7  142.36    3.02
  -3  -8  -7  125.22    2.54
  -3  -8  -7  130.90    3.05
   3   8   6   63.14    1.83
  -3  -8  -6   57.39    1.83
   3   8   5  290.81    5.72
   3   8   5  275.54    5.36
  -3  -8  -5  271.59    5.76
   3   8   4   18.61    1.12
   3   8   4   18.63    0.91
  -3  -8  -4   16.51    1.11
   3   8   3  265.80    5.51
  -3  -8  -3  266.47    5.61
   3   8   3  261.14    5.28
  -3  -8  -2    4.22    0.94
  -3  -8  -2    3.44    0.83
   3   8   2    4.15    0.98
   3   8   1  364.25    7.16
  -3  -8  -1  339.59    7.00
  -3  -8  -1  352.56    7.21
   3   8   0   23.35    1.33
  -3  -8   0   24.44    1.31
  -3  -8   0   22.65    1.37
   3   8  -1  254.76    5.48
  -3  -8   1  263.49    5.56
  -3  -8   1  251.82    4.74
  -3  -8   1  254.61    5.43
  -3  -8   2   71.81    2.33
   3   8  -2   77.79    1.74
  -3  -8   2   78.63    2.39
  -3  -8   2   75.31    1.75
   3   8  -3  266.42    5.19
  -3  -8   3  260.27    5.20
  -3  -8   3  268.39    5.75
   3   8  -4  434.99    8.65
  -3  -8   4  427.61    8.68
   3   8  -4  427.40    8.14
  -3  -8   4  413.97    8.16
  -3  -8   4  425.31    8.65
   3   8  -5  254.04    5.20
  -3  -8   5  248.44    5.21
  -3  -8   5  249.35    5.66
   3   8  -5  258.99    5.62
  -3  -8   6   72.60    2.46
  -3  -8   6   69.58    2.12
   3   8  -6   72.64    2.45
   3   8  -6   74.38    2.13
   3   8  -7   17.20    1.57
   3   8  -7   14.71    1.24
  -3  -8   7   14.85    1.26
  -3  -8   7   15.17    1.48
  -3  -8   8   57.22    2.33
  -3  -8   8   54.34    2.09
   3   8  -8   61.52    2.35
   3   8  -8   59.80    2.10
   3   8  -9    5.07    1.29
  -3  -8   9    5.22    1.25
  -3  -8   9    4.36    1.52
  -3  -8  10   20.93    1.77
  -3  -8  10   23.06    1.82
  -3  -8  11    0.73    1.39
   3   7  13   36.52    1.69
  -3  -7 -12   55.36    1.86
   3   7  12   56.71    1.92
  -3  -7 -11   72.37    2.04
   3   7  11   70.76    2.11
   3   7  10  141.03    3.12
  -3  -7 -10  135.65    2.69
   3   7  10  128.97    2.66
  -3  -7 -10  141.59    3.10
  -3  -7  -9   24.88    0.92
   3   7   9   25.51    0.94
  -3  -7  -9   25.44    1.04
   3   7   9   24.34    1.07
  -3  -7  -8  257.69    5.10
   3   7   8  266.82    5.07
   3   7   8  254.30    5.02
  -3  -7  -8  249.44    5.02
  -3  -7  -7   28.77    0.88
   3   7   7   28.89    0.90
   3   7   7   29.39    1.12
  -3  -7  -7   28.78    1.15
   3   7   6  252.94    4.87
  -3  -7  -6  235.64    4.90
  -3  -7  -6  234.42    4.43
  -3  -7  -5   14.20    0.98
   3   7   5   12.43    0.64
   3   7   5   15.41    0.99
  -3  -7  -4  474.07    9.24
   3   7   4  475.77    8.93
   3   7   4  484.66    9.20
   3   7   3   28.94    1.28
  -3  -7  -3   28.14    1.26
   3   7   2  334.33    6.59
  -3  -7  -2  318.24    6.61
   3   7   1  311.54    6.24
  -3  -7  -1  298.03    6.27
   3   7   0  190.29    4.19
  -3  -7   0  185.83    4.11
  -3  -7   0  187.43    4.22
   3   7  -1  182.13    3.47
  -3  -7   1  184.53    4.14
   3   7  -1  182.62    4.09
  -3  -7   1  172.39    4.04
  -3  -7   1  181.47    3.48
   3   7  -2   89.40    1.99
  -3  -7   2   90.14    2.50
  -3  -7   2   90.49    2.00
   3   7  -3  189.86    4.60
  -3  -7   3  215.25    4.28
  -3  -7   3  218.29    4.75
   3   7  -3  216.51    4.27
  -3  -7   4   16.52    1.26
   3   7  -4   16.32    0.94
   3   7  -4   17.47    1.31
  -3  -7   4   15.14    0.94
   3   7  -5   94.64    2.34
  -3  -7   5   90.11    2.67
   3   7  -5   90.11    2.60
  -3  -7   5   85.93    2.32
   3   7  -6    9.48    1.03
  -3  -7   6    8.23    1.00
   3   7  -6    9.91    1.21
  -3  -7   6    9.06    1.23
   3   7  -7   92.47    2.51
  -3  -7   7   86.75    2.71
   3   7  -7   91.38    2.73
  -3  -7   7   83.56    2.51
   3   7  -8    4.45    1.18
  -3  -7   8    3.83    1.12
  -3  -7   8    3.74    1.28
   3   7  -8    3.68    1.27
  -3  -7   9   53.86    2.24
   3   7  -9   54.46    2.10
   3   7  -9   58.00    2.26
  -3  -7   9   54.29    2.15
  -3  -7  10    2.80    1.41
  -3  -7  10    1.71    1.29
  -3  -7  11   30.74    1.92
  -3  -7  11   32.04    1.99
  -3  -7  12    2.44    1.49
   3   6  14  157.78    3.94
  -3  -6 -13   92.46    2.74
   3   6  13   97.17    2.75
  -3  -6 -12    8.50    1.19
   3   6  12   10.69    1.19
  -3  -6 -11  148.66    3.47
   3   6  11  147.34    3.46
   3   6  10    0.51    0.86
  -3  -6 -10    1.48    0.83
  -3  -6  -9  273.81    5.22
   3   6   9  277.75    5.56
  -3  -6  -9  284.72    5.57
   3   6   9  276.69    5.20
  -3  -6  -8    0.34    0.60
   3   6   8    0.34    0.52
   3   6   8    0.46    0.64
  -3  -6  -8    0.29    0.49
  -3  -6  -7  346.64    6.62
   3   6   7  358.74    6.68
  -3  -6  -7  345.58    6.70
   3   6   7  346.87    6.62
  -3  -6  -6  103.68    2.17
   3   6   6  109.04    2.40
  -3  -6  -6  102.47    2.42
   3   6   6  105.01    2.17
   3   6   5  316.64    5.84
   3   6   5  286.90    5.39
  -3  -6  -5  297.64    5.86
   3   6   5  297.96    5.50
  -3  -6  -4   98.81    2.42
   3   6   4   99.47    2.38
  -3  -6  -3  186.02    4.03
   3   6   3  188.79    3.98
  -3  -6  -2  249.08    5.20
   3   6   2  253.85    5.16
  -3  -6  -1  708.86   13.51
   3   6   1  726.71   13.49
  -3  -6   0   32.28    1.35
   3   6   0   33.02    1.32
   3   6   0   29.61    0.66
  -3  -6   1  117.37    2.82
   3   6  -1  109.13    2.74
   3   6  -1  110.15    2.24
  -3  -6   1  110.43    2.25
  -3  -6   2  313.90    5.98
   3   6  -2  313.74    5.96
  -3  -6   3   13.42    0.78
   3   6  -3   14.96    0.80
   3   6  -3   13.07    1.10
  -3  -6   4  146.27    3.28
  -3  -6   4  150.08    3.60
   3   6  -4  151.08    3.57
   3   6  -4  152.34    3.29
   3   6  -5    6.29    0.92
  -3  -6   5    7.10    1.06
  -3  -6   5    6.70    0.87
   3   6  -5    7.49    1.11
  -3  -6   6  163.39    3.92
   3   6  -6  161.12    3.86
  -3  -6   6  157.18    3.69
   3   6  -6  162.46    3.67
  -3  -6   7   26.12    1.49
   3   6  -7   25.68    1.50
  -3  -6   7   24.72    1.42
   3   6  -7   25.48    1.43
  -3  -6   8   77.15    2.53
   3   6  -8   84.03    2.52
  -3  -6   8   76.87    2.47
   3   6  -8   80.61    2.45
  -3  -6   9   24.34    1.61
   3   6  -9   24.59    1.60
  -3  -6   9   22.28    1.60
   3   6  -9   23.76    1.62
  -3  -6  10   34.22    1.75
   3   6 -10   37.60    1.87
  -3  -6  10   33.07    1.91
  -3  -6  11   33.49    1.91
  -3  -6  11   34.57    1.96
   3   5  15    6.79    1.53
   3   5  14    5.34    1.37
   3   5  13    2.06    1.23
  -3  -5 -13    2.10    1.23
   3   5  12  154.24    3.74
  -3  -5 -12  154.39    3.73
   3   5  11    1.10    0.99
  -3  -5 -11    0.71    0.91
   3   5  10  315.38    6.30
  -3  -5 -10  303.79    6.25
  -3  -5  -9   29.93    1.24
   3   5   9   31.98    1.27
  -3  -5  -8  232.18    4.78
  -3  -5  -8  240.41    4.50
   3   5   8  240.06    4.48
   3   5   8  227.65    4.78
   3   5   7  150.94    2.97
  -3  -5  -7  143.77    3.07
   3   5   7  146.06    3.08
  -3  -5  -7  143.98    2.98
  -3  -5  -6  349.90    6.55
  -3  -5  -6  340.92    6.64
   3   5   6  363.59    6.63
   3   5   6  340.21    6.55
  -3  -5  -5  299.06    5.47
  -3  -5  -5  289.63    5.72
   3   5   5  288.50    5.45
   3   5   5  303.71    5.69
   3   5   5  289.43    5.40
   3   5   4  423.86    7.27
  -3  -5  -4  395.82    7.28
   3   5   4  363.90    6.82
  -3  -5  -3  487.59    9.40
   3   5   3  503.80    9.39
  -3  -5  -2   29.88    1.16
   3   5   2   29.33    1.15
  -3  -5  -1  661.07   12.43
   3   5   1  661.79   12.40
  -3  -5   0  128.83    3.02
   3   5   0  129.93    2.50
   3   5   0  136.18    3.01
  -3  -5   1  852.91   15.41
   3   5  -1  834.32   15.80
  -3  -5   1  858.87   15.89
   3   5  -1  852.15   15.41
  -3  -5   2    1.33    0.48
   3   5  -2    0.77    0.50
   3   5  -3  492.40    9.50
  -3  -5   3  481.15    9.22
   3   5  -3  495.72    9.21
   3   5  -4    5.10    0.77
  -3  -5   4    4.31    0.77
   3   5  -4    6.25    0.94
  -3  -5   4    4.86    0.92
  -3  -5   5  174.30    3.96
  -3  -5   5  165.02    3.72
   3   5  -5  170.43    3.90
   3   5  -5  167.40    3.72
  -3  -5   6  122.69    3.05
  -3  -5   6  112.90    2.92
   3   5  -6  117.02    3.01
   3   5  -6  115.85    2.89
  -3  -5   7  124.34    3.26
  -3  -5   7  125.08    3.20
   3   5  -7  129.24    3.23
   3   5  -7  129.83    3.19
  -3  -5   8   32.04    1.55
  -3  -5   8   30.15    1.62
   3   5  -8   28.92    1.50
   3   5  -8   29.29    1.56
  -3  -5   9   55.76    2.06
  -3  -5   9   52.99    2.13
   3   5  -9   59.05    2.06
   3   5  -9   55.74    2.14
  -3  -5  10   23.86    1.57
   3   5 -10   23.37    1.59
  -3  -5  10   21.84    1.70
   3   5 -10   23.01    1.63
  -3  -5  11    4.46    1.37
   3   5 -11    5.45    1.36
   3   4  15  117.57    3.43
   3   4  14    2.66    1.35
   3   4  13  139.23    3.55
  -3  -4 -13  130.94    3.49
  -3  -4 -12   23.34    1.49
   3   4  12   24.29    1.51
  -3  -4 -11  213.99    4.74
   3   4  11  217.23    4.77
  -3  -4 -10   56.13    1.85
   3   4  10   60.17    1.90
  -3  -4  -9  129.01    3.04
   3   4   9  131.85    3.07
  -3  -4  -8  173.32    3.29
   3   4   8  172.68    3.30
   3   4   7  235.08    4.28
  -3  -4  -7  219.42    4.28
   3   4   7  225.56    4.56
  -3  -4  -7  226.03    4.56
   3   4   6  505.72    9.17
   3   4   6  487.32    9.26
  -3  -4  -6  495.28    9.26
  -3  -4  -6  499.87    9.19
  -3  -4  -5  155.43    3.07
  -3  -4  -5  148.46    3.15
   3   4   5  159.95    3.13
   3   4   5  152.32    3.06
  -3  -4  -4  656.92   12.36
   3   4   4  659.09   12.13
   3   4   4  704.41   12.36
   3   4   3   59.00    1.52
   3   4   3   56.72    1.37
   3   4   3   56.05    1.15
  -3  -4  -3   55.98    1.53
   3   4   2  812.50   14.71
   3   4   2  851.77   15.16
  -3  -4  -2  837.08   15.18
   3   4   2  842.54   15.07
   3   4   2  821.91   14.71
  -3  -4  -1    6.59    0.73
   3   4   1    6.45    0.29
   3   4   1    5.95    0.74
   3   4   1    5.94    0.69
  -3  -4   0  565.13   10.56
   3   4   0  555.98   10.14
   3   4   0  547.33   10.49
   3   4   0  571.76   10.56
   3   4  -1    2.33    0.73
  -3  -4   1    1.42    0.68
   3   4  -1    1.84    0.46
  -3  -4   1    1.75    0.44
  -3  -4   2  614.65   11.46
   3   4  -2  609.67   11.73
   3   4  -2  633.55   11.46
   3   4  -3  174.23    3.59
  -3  -4   3  170.70    3.59
   3   4  -3  172.46    3.80
  -3  -4   4  175.99    3.97
   3   4  -4  178.57    3.97
  -3  -4   4  176.36    3.80
   3   4  -4  181.00    3.78
  -3  -4   5  208.13    4.44
  -3  -4   5  207.24    4.57
   3   4  -5  203.25    4.60
   3   4  -5  211.71    4.54
   3   4  -5  209.74    4.42
  -3  -4   6   91.40    2.48
  -3  -4   6   91.23    2.53
   3   4  -6   89.49    2.59
   3   4  -6   94.80    2.53
   3   4  -6   93.71    2.47
   3   4  -7   83.35    2.43
  -3  -4   7   87.01    2.46
   3   4  -7   85.30    2.44
  -3  -4   7   83.04    2.42
   3   4  -8   41.29    1.68
  -3  -4   8   40.58    1.71
  -3  -4   8   38.57    1.77
   3   4  -8   41.38    1.75
  -3  -4   9   33.26    1.73
  -3  -4   9   32.68    1.61
   3   4  -9   33.09    1.72
   3   4  -9   35.38    1.68
   3   4 -10   25.20    1.67
  -3  -4  10   24.19    1.71
   3   4 -10   23.73    1.49
  -3  -4  11   31.23    1.94
   3   4 -11   34.51    1.69
   3   4 -12    1.11    1.25
  -3  -4  12    1.57    1.37
   3   3  14  118.05    3.38
  -3  -3 -13   45.87    1.98
   3   3  13   46.59    2.03
  -3  -3 -12  125.92    3.30
   3   3  12  129.23    3.38
  -3  -3 -11   87.17    2.48
   3   3  11   85.11    2.49
  -3  -3 -10   56.82    1.87
   3   3  10   58.34    1.92
  -3  -3  -9  251.74    5.28
   3   3   9  257.17    5.30
  -3  -3  -8  112.37    2.66
   3   3   8  110.67    2.65
  -3  -3  -7  535.54    9.33
   3   3   7  480.24    8.84
   3   3   7  489.00    8.84
   3   3   7  502.81    9.32
  -3  -3  -6   23.81    0.90
   3   3   6   23.35    0.67
  -3  -3  -6   21.87    0.69
   3   3   6   24.00    0.90
   3   3   5   66.70    1.57
  -3  -3  -5   64.62    1.51
  -3  -3  -5   69.86    1.59
   3   3   5   67.59    1.50
   3   3   5   66.63    1.38
   3   3   4   58.20    1.33
  -3  -3  -4   58.31    1.44
   3   3   4   55.92    1.40
   3   3   4   61.39    1.32
   3   3   3  563.86   10.08
  -3  -3  -3  531.84   10.08
   3   3   3  537.33    9.98
   3   3   3  541.84    9.88
  -3  -3  -2   75.99    1.87
   3   3   2   79.69    1.89
   3   3   2   78.24    1.80
   3   3   2   77.54    1.59
  -3  -3  -1  932.20   17.36
   3   3   1  951.74   17.04
   3   3   1  966.05   17.36
   3   3   1  932.35   17.30
  -3  -3   0   32.12    1.13
   3   3   0   28.69    0.82
   3   3   0   30.24    1.12
   3   3   0   32.72    1.16
  -3  -3   1  692.96   12.52
   3   3  -1  676.70   12.76
  -3  -3   1  667.36   12.78
   3   3  -1  690.50   12.52
   3   3  -2  277.73    5.43
  -3  -3   2  284.08    5.44
   3   3  -3   58.01    1.70
   3   3  -3   56.64    1.55
  -3  -3   3   56.12    1.56
  -3  -3   4  153.83    3.40
   3   3  -4  159.23    3.52
   3   3  -4  156.30    3.40
  -3  -3   4  157.39    3.53
   3   3  -5  170.99    4.02
  -3  -3   5  183.11    3.93
   3   3  -5  180.81    3.99
   3   3  -5  182.25    3.93
  -3  -3   5  177.28    3.99
   3   3  -6  349.26    7.10
  -3  -3   6  342.21    6.98
   3   3  -6  348.18    6.98
   3   3  -6  346.35    6.96
  -3  -3   6  342.33    6.98
   3   3  -7   34.92    1.61
  -3  -3   7   35.21    1.54
   3   3  -7   33.08    1.50
   3   3  -7   33.67    1.53
  -3  -3   7   34.43    1.52
  -3  -3   8   81.97    2.49
   3   3  -8   81.67    2.39
   3   3  -8   84.35    2.50
   3   3  -8   83.00    2.53
   3   3  -9  208.16    4.57
   3   3  -9  197.12    4.70
  -3  -3   9  198.73    4.74
   3   3 -10  206.67    4.64
  -3  -3  10  203.87    4.91
   3   3 -10  209.30    4.92
   3   3 -11   55.21    2.01
  -3  -3  11   51.80    2.24
   3   3 -12   33.22    1.74
   3   3 -12   33.75    1.70
  -3  -3  12   31.89    1.98
   3   3 -13    5.27    1.25
   3   2  14   38.26    2.01
   3   2  13   51.52    2.10
  -3  -2 -13   49.14    2.11
   3   2  12  115.95    3.16
  -3  -2 -12  117.62    3.14
   3   2  11   37.93    1.72
  -3  -2 -11   35.99    1.67
   3   2  10  367.66    7.40
  -3  -2 -10  362.22    7.36
   3   2   9    7.84    1.00
  -3  -2  -9    7.18    0.94
   3   2   8  606.46   11.80
  -3  -2  -8  643.49   11.83
  -3  -2  -7    2.94    0.70
   3   2   7    3.54    0.74
  -3  -2  -6  860.54   15.44
   3   2   6  842.61   15.44
   3   2   6  839.62   15.08
   3   2   6  832.42   15.08
   3   2   6  835.63   15.08
   3   2   5  199.64    3.99
  -3  -2  -5  201.52    4.00
   3   2   5  200.25    3.81
   3   2   4 2620.37   47.64
   3   2   4 2692.63   47.59
  -3  -2  -3  171.49    3.49
   3   2   3  174.93    3.47
   3   2   3  176.09    3.40
  -3  -2  -2  351.92    6.67
   3   2   2  344.87    6.51
   3   2   2  361.06    6.67
   3   2   1  708.37   12.91
   3   2   1  699.94   12.71
  -3  -2  -1  691.17   12.91
   3   2   0  350.31    6.48
   3   2   0  348.19    6.69
  -3  -2   0  340.42    6.68
   3   2  -1  463.91    8.91
  -3  -2   1  495.96    8.92
   3   2  -2   76.48    1.84
  -3  -2   2   77.49    1.85
   3   2  -3  603.24   11.38
  -3  -2   3  603.52   11.28
  -3  -2   3  579.18   11.36
   3   2  -3  623.53   11.27
   3   2  -4   87.69    2.24
  -3  -2   4   84.30    2.17
  -3  -2   4   86.49    2.24
   3   2  -4   84.83    2.26
   3   2  -4   87.23    2.17
   3   2  -5  396.34    7.75
  -3  -2   5  383.14    7.64
   3   2  -5  392.61    7.66
  -3  -2   5  390.37    7.68
   3   2  -5  383.34    7.62
   3   2  -6   12.18    1.07
  -3  -2   6   11.37    1.03
   3   2  -6   11.48    1.02
   3   2  -6   11.66    1.05
   3   2  -7  110.70    2.92
   3   2  -7  106.03    2.76
   3   2  -7  112.13    2.89
  -3  -2   7  108.97    2.87
  -3  -2   8    4.80    1.08
   3   2  -8    3.87    1.08
   3   2  -8    5.17    0.98
   3   2  -8    3.93    1.06
  -3  -2   9  321.46    7.00
   3   2  -9  333.32    6.82
   3   2  -9  336.93    7.02
   3   2  -9  334.30    6.99
  -3  -2  10  136.15    3.66
   3   2 -10  137.27    3.38
   3   2 -10  134.36    3.63
   3   2 -11   10.89    1.26
  -3  -2  11   10.37    1.48
   3   2 -11    9.47    1.21
   3   2 -12    7.66    1.24
   3   2 -12    7.55    1.20
  -3  -2  12    6.86    1.51
   3   2 -13   16.66    1.36
   3   1  14   17.17    1.73
  -3  -1 -13  115.48    3.28
   3   1  13  115.35    3.30
   3   1  12   10.60    1.43
  -3  -1 -12   10.11    1.27
   3   1  11  293.80    6.24
  -3  -1 -11  287.63    6.20
  -3  -1 -10    8.02    1.03
   3   1  10    9.07    1.11
   3   1  10    8.14    0.53
   3   1   9  422.49    7.87
   3   1   9  438.52    8.46
  -3  -1  -9  430.41    8.44
   3   1   8   51.14    1.67
  -3  -1  -8   48.14    1.60
   3   1   7  379.93    7.34
  -3  -1  -7  370.04    7.29
   3   1   6  163.10    3.11
   3   1   6  173.19    3.26
  -3  -1  -6  172.90    3.55
   3   1   6  173.55    3.55
   3   1   6  165.30    3.11
  -3  -1  -5  408.73    7.72
   3   1   5  406.19    7.45
   3   1   5  399.25    7.70
   3   1   5  408.18    7.44
   3   1   4  226.37    4.57
   3   1   4  235.60    4.44
   3   1   4  236.59    4.45
   3   1   3  245.59    4.65
   3   1   3  237.77    4.66
   3   1   2  633.07   11.65
   3   1   1  151.57    3.16
   3   1   0  733.73   13.29
   3   1   0  709.46   13.15
  -3  -1   1    3.00    0.56
   3   1  -1    4.63    0.58
   3   1  -2  846.09   15.45
  -3  -1   2  838.69   15.46
   3   1  -3   12.92    0.87
   3   1  -3   12.36    0.83
  -3  -1   3   12.49    0.83
   3   1  -4  536.23   10.10
  -3  -1   4  530.14   10.08
   3   1  -4  524.32   10.08
   3   1  -5   15.86    1.04
   3   1  -5   15.47    1.00
   3   1  -5   18.39    1.09
  -3  -1   5   15.57    1.06
   3   1  -6  302.89    6.19
   3   1  -6  304.00    6.11
   3   1  -6  299.97    6.16
  -3  -1   6  292.81    6.15
   3   1  -7   59.59    1.94
   3   1  -7   59.26    1.86
   3   1  -7   62.49    2.01
  -3  -1   7   57.67    1.96
   3   1  -8  122.25    3.15
   3   1  -8  121.07    3.00
   3   1  -8  125.35    3.22
  -3  -1   8  115.84    3.15
  -3  -1   9  143.21    3.69
   3   1  -9  147.41    3.64
   3   1  -9  145.91    3.48
   3   1  -9  143.09    3.71
   3   1  -9  148.22    3.48
   3   1 -10    2.55    0.92
  -3  -1  10    1.75    1.21
   3   1 -10    0.74    1.18
   3   1 -10    1.40    1.24
   3   1 -10    1.63    1.00
   3   1 -11  119.22    3.04
  -3  -1  11  111.40    3.34
   3   1 -11  115.59    2.99
   3   1 -12   17.29    1.31
  -3  -1  12   17.55    1.68
   3   1 -12   17.15    1.38
   3   1 -13   31.25    1.56
   3   0  14  156.55    4.18
   3   0  13    0.86    1.39
   3   0  12  154.47    3.94
  -3   0 -12  154.96    3.88
   3   0  11   29.65    1.07
   3   0  11   33.23    1.65
  -3   0 -11   29.80    1.57
   3   0  10  365.87    7.42
  -3   0 -10  365.23    7.40
   3   0  10  358.45    6.87
  -3   0  -9   66.59    2.05
   3   0   9   68.63    2.09
  -3   0  -8  300.30    6.09
   3   0   8  297.69    6.12
  -3   0  -7  199.75    4.28
   3   0   7  203.90    4.29
  -3   0  -6  387.34    7.39
   3   0   6  378.27    6.94
   3   0   6  377.06    6.95
   3   0   6  379.84    7.14
   3   0   6  400.96    7.43
   3   0   5  644.42   11.79
  -3   0  -5  657.50   11.80
   3   0   5  628.47   11.49
   3   0   5  643.60   11.61
   3   0   5  612.93   11.48
   3   0   4  250.40    4.89
   3   0   4  243.69    4.70
   3   0   4  250.90    4.71
   3   0   3  800.81   14.58
   3   0   3  800.91   14.50
   3   0   3  787.56   14.49
   3   0   2   30.52    0.94
   3   0   2   30.41    0.93
   3   0   1 1508.68   27.12
   3   0   1 1493.51   27.12
   3   0   0  235.35    4.56
   3   0   0  228.96    4.61
   3   0  -1 1497.03   27.07
  -3   0   2  314.81    5.92
   3   0  -2  308.33    5.90
   3   0  -2  284.56    5.92
   3   0  -3  691.00   12.99
  -3   0   3  699.26   13.00
   3   0  -3  705.00   13.02
   3   0  -4   45.90    1.47
  -3   0   4   44.96    1.49
   3   0  -4   44.58    1.46
   3   0  -5   34.25    1.33
   3   0  -5   35.46    1.32
   3   0  -5   35.91    1.38
  -3   0   5   32.94    1.34
   3   0  -6  164.24    3.71
   3   0  -6  164.49    3.70
   3   0  -6  169.12    3.77
   3   0  -6  168.66    3.79
  -3   0   6  162.16    3.78
   3   0  -7   81.78    2.27
   3   0  -7   85.34    2.36
   3   0  -7   84.96    2.31
   3   0  -7   87.87    2.43
  -3   0   7   80.60    2.38
  -3   0   8   87.03    2.60
   3   0  -8   88.79    2.51
   3   0  -8   94.85    2.64
   3   0  -8   91.14    2.40
   3   0  -8   88.24    2.42
  -3   0   9   21.01    1.46
   3   0  -9   20.17    1.26
   3   0  -9   20.08    1.24
   3   0  -9   19.54    1.39
  -3   0  10   57.64    2.23
   3   0 -10   60.94    2.11
   3   0 -10   58.19    1.92
   3   0 -10   62.11    1.97
   3   0 -11    4.61    1.25
   3   0 -11    3.74    1.00
  -3   0  11    4.34    1.36
   3   0 -11    4.89    1.05
   3   0 -12   40.54    1.73
   3   0 -12   38.06    1.66
   3   0 -13    2.20    1.06
   3  -1  14    3.46    1.51
   3  -1  13  123.15    3.50
   3  -1  12   68.17    2.41
   3  -1  12   61.54    1.76
  -3   1 -12   62.10    2.29
   3  -1  11  150.88    3.28
  -3   1 -11  155.29    3.78
   3  -1  11  147.05    3.80
  -3   1 -10  301.17    6.29
   3  -1  10  291.18    5.84
   3  -1  10  304.13    6.32
   3  -1   9    5.90    1.02
  -3   1  -9    4.74    0.94
   3  -1   8 1853.04   29.92
   3  -1   8 1606.46   29.08
   3  -1   8 1606.69   29.08
  -3   1  -8 1831.39   29.90
  -3   1  -7   93.91    2.36
   3  -1   7   92.67    2.35
   3  -1   7   89.18    1.81
   3  -1   6  399.28    7.43
   3  -1   6  408.14    7.65
   3  -1   6  406.33    7.86
  -3   1  -6  409.00    7.85
  -3   1  -5   64.60    1.45
   3  -1   5   62.42    1.59
   3  -1   5   62.88    1.42
   3  -1   5   63.36    1.72
  -3   1  -5   62.66    1.73
   3  -1   4  840.78   15.33
  -3   1  -4  845.76   15.34
   3  -1   4  843.35   15.52
   3  -1   3   14.71    0.65
  -3   1  -3   15.31    0.71
   3  -1   3   16.40    0.82
   3  -1   2 1335.30   24.15
   3  -1   1   36.02    1.12
   3  -1   0  706.09   13.01
   3  -1  -1   30.40    1.09
   3  -1  -2  317.46    6.04
   3  -1  -2  303.68    6.04
  -3   1   2  301.36    6.03
   3  -1  -3   40.55    1.34
   3  -1  -3   37.79    1.28
  -3   1   3   36.65    1.28
   3  -1  -4  463.17    8.75
   3  -1  -4  456.90    8.75
  -3   1   4  444.06    8.77
   3  -1  -5  924.61   17.03
   3  -1  -5  935.77   17.02
  -3   1   5  890.59   17.08
   3  -1  -6  430.84    8.03
   3  -1  -6  440.99    8.05
   3  -1  -7  187.45    4.10
   3  -1  -7  186.13    4.17
   3  -1  -7  186.46    4.10
   3  -1  -8   29.00    1.32
   3  -1  -8   31.93    1.46
   3  -1  -8   29.35    1.35
   3  -1  -9  121.68    3.03
   3  -1  -9  121.77    3.14
   3  -1  -9  127.54    3.08
   3  -1 -10    1.81    1.06
   3  -1 -10    0.77    0.97
   3  -1 -10    2.03    0.92
   3  -1 -11   94.83    2.74
   3  -1 -11   89.41    2.53
   3  -1 -11   96.24    2.60
   3  -1 -12    1.90    1.09
   3  -1 -12    1.00    1.01
   3  -1 -13   24.72    1.38
   3  -2  14   61.96    2.52
   3  -2  13   68.94    2.54
   3  -2  13   67.73    2.02
   3  -2  12   66.45    1.97
  -3   2 -12   65.04    2.35
   3  -2  12   66.95    2.46
   3  -2  11  106.85    2.61
   3  -2  11  105.04    3.04
  -3   2 -11  103.24    2.98
   3  -2  10  229.21    5.15
  -3   2 -10  229.14    5.10
   3  -2   9  200.68    4.49
  -3   2  -9  199.94    3.70
   3  -2   9  189.32    3.69
  -3   2  -9  204.88    4.46
   3  -2   8  276.44    5.83
  -3   2  -8  281.44    5.24
   3  -2   8  273.08    5.22
  -3   2  -8  291.78    5.86
   3  -2   7  269.57    5.50
  -3   2  -7  266.29    5.48
   3  -2   7  260.35    5.00
  -3   2  -7  263.93    5.01
   3  -2   6    1.91    0.70
   3  -2   6    2.91    0.44
  -3   2  -6    1.66    0.74
   3  -2   6    1.53    0.67
  -3   2  -6    1.50    0.43
   3  -2   5 1014.43   18.74
   3  -2   5 1004.72   18.45
  -3   2  -5 1021.24   18.75
   3  -2   5 1037.19   18.63
  -3   2  -5 1015.87   18.46
   3  -2   4  111.93    2.68
  -3   2  -4  117.27    2.49
   3  -2   4  120.62    2.49
   3  -2   3  653.78   12.48
  -3   2  -3  667.12   12.36
   3  -2   3  689.62   12.38
  -3   2  -2   94.73    2.17
   3  -2   2   96.99    2.18
  -3   2  -1  575.28   10.56
   3  -2   1  557.26   10.55
  -3   2   0  597.86   11.15
   3  -2  -2  652.81   12.21
   3  -2  -3  186.58    3.94
   3  -2  -4  320.00    6.37
   3  -2  -5    0.85    0.71
   3  -2  -5    0.30    0.72
   3  -2  -6   67.36    1.98
   3  -2  -6   70.28    1.99
   3  -2  -7    3.16    0.87
   3  -2  -7    2.56    0.86
   3  -2  -8  216.07    4.66
   3  -2  -8  219.17    4.67
   3  -2  -8  213.77    4.72
   3  -2  -8  213.12    4.86
   3  -2  -9   10.07    1.18
   3  -2  -9    9.33    1.01
   3  -2  -9   10.48    1.03
   3  -2  -9   11.87    1.35
   3  -2 -10  123.83    3.09
   3  -2 -10  130.59    3.48
   3  -2 -10  127.13    3.22
  -3   2  10  121.83    3.44
   3  -2 -10  125.39    3.11
   3  -2 -11    3.00    1.17
   3  -2 -11    1.61    0.99
  -3   2  11    2.34    1.32
   3  -2 -11    1.20    0.94
   3  -2 -12   26.56    1.60
  -3   2  12   25.74    1.87
   3  -2 -12   26.15    1.42
   3  -2 -12   25.00    1.40
   3  -2 -13   20.47    1.28
   3  -3  14  104.29    2.79
   3  -3  13   73.30    2.65
   3  -3  13   68.01    2.13
   3  -3  12  178.73    4.47
   3  -3  12  178.06    4.02
   3  -3  11    2.55    1.19
   3  -3  11    2.23    0.41
   3  -3  11    3.14    0.99
  -3   3 -11    1.53    1.11
  -3   3 -11    2.81    0.37
   3  -3  10  299.55    5.74
   3  -3  10  307.42    6.55
  -3   3 -10  313.56    6.53
  -3   3 -10  307.58    5.74
   3  -3   9    1.59    0.50
  -3   3  -9    1.88    0.48
  -3   3  -9    2.78    1.00
   3  -3   9    2.14    0.97
  -3   3  -8  452.69    9.12
   3  -3   8  469.19    8.62
   3  -3   8  447.36    9.14
  -3   3  -8  466.62    8.62
  -3   3  -7   26.57    1.26
  -3   3  -7   26.05    0.91
   3  -3   7   25.15    0.92
   3  -3   7   26.32    1.26
   3  -3   6  431.45    8.05
   3  -3   6  431.61    8.24
  -3   3  -6  424.06    8.05
  -3   3  -6  422.64    8.35
   3  -3   5  453.69    8.47
  -3   3  -5  436.68    8.45
   3  -3   5  464.46    8.65
   3  -3   4  778.50   14.27
  -3   3  -4  774.99   14.27
   3  -3   4  772.90   14.40
  -3   3  -3  294.29    5.82
   3  -3   3  303.52    5.82
  -3   3  -2  358.75    6.98
   3  -3   2  367.61    6.99
  -3   3  -1  702.82   12.99
   3  -3   1  697.13   13.00
  -3   3   0   77.65    1.95
  -3   3   2   13.96    0.90
   3  -3  -2   12.34    0.86
   3  -3  -3  817.18   15.90
  -3   3   3  889.50   15.94
   3  -3  -3  868.73   15.93
   3  -3  -4    1.34    0.71
   3  -3  -4    2.20    0.77
   3  -3  -5  349.19    7.06
   3  -3  -5  355.36    7.01
   3  -3  -6    3.01    0.91
  -3   3   6    1.95    0.87
   3  -3  -6    1.17    0.76
   3  -3  -7  249.15    5.39
   3  -3  -7  252.20    5.22
  -3   3   7  243.13    5.39
   3  -3  -7  245.55    5.22
   3  -3  -8   53.74    1.83
   3  -3  -8   57.06    2.05
  -3   3   8   56.64    2.07
   3  -3  -8   55.47    1.84
   3  -3  -9   70.63    2.12
   3  -3  -9   68.76    2.12
   3  -3  -9   74.36    2.42
  -3   3   9   70.81    2.42
   3  -3  -9   68.19    2.16
   3  -3 -10   24.29    1.33
   3  -3 -10   22.95    1.67
   3  -3 -10   22.28    1.33
  -3   3  10   24.93    1.66
   3  -3 -10   24.35    1.41
  -3   3  11   15.39    1.60
   3  -3 -11   14.64    1.26
   3  -3 -11   15.99    1.24
   3  -3 -11   15.32    1.32
  -3   3  12   17.48    1.74
   3  -3 -12   21.36    1.49
   3  -3 -12   22.32    1.38
   3  -3 -12   20.25    1.33
   3  -4  14    1.44    1.26
   3  -4  13   22.28    1.81
   3  -4  13   18.39    1.43
  -3   4 -12   21.52    0.75
   3  -4  12   20.05    0.79
   3  -4  12   23.67    1.72
   3  -4  12   25.28    1.48
  -3   4 -11  144.95    2.94
   3  -4  11  136.98    2.95
   3  -4  11  141.52    3.75
  -3   4 -11  151.02    3.79
   3  -4  10   12.33    0.79
  -3   4 -10   11.53    0.74
  -3   4 -10   11.79    1.29
  -3   4  -9  265.37    5.80
   3  -4   9  268.35    5.27
  -3   4  -9  271.01    5.28
   3  -4   8  188.84    3.86
  -3   4  -8  187.05    3.86
   3  -4   7  224.31    4.50
  -3   4  -7  220.86    4.49
   3  -4   6  241.26    4.87
  -3   4  -6  246.14    4.88
   3  -4   6  241.77    5.05
   3  -4   5  507.33    9.58
  -3   4  -5  507.62    9.58
   3  -4   5  506.83    9.73
   3  -4   4  268.72    5.36
  -3   4  -4  269.45    5.37
   3  -4   4  270.46    5.50
   3  -4   3  296.15    5.86
   3  -4   3  294.98    5.95
  -3   4  -3  297.89    5.85
   3  -4   2  803.83   14.07
  -3   4  -2  812.35   14.07
   3  -4   1  101.15    2.44
  -3   4  -1  104.99    2.46
  -3   4   0  669.74   12.54
   3  -4  -1  471.57    9.02
   3  -4  -2  211.07    4.35
   3  -4  -2  202.73    4.36
  -3   4   2  206.64    4.36
   3  -4  -3    2.52    0.72
  -3   4   3    2.58    0.79
   3  -4  -3    1.62    0.70
   3  -4  -4  491.57    9.64
   3  -4  -4  503.14    9.64
  -3   4   4  503.60    9.64
   3  -4  -5   80.27    2.26
   3  -4  -5   82.18    2.23
  -3   4   5   81.24    2.30
   3  -4  -6  248.39    5.22
   3  -4  -6  240.95    5.12
  -3   4   6  235.50    5.21
   3  -4  -7  100.31    2.67
   3  -4  -7  106.80    2.84
  -3   4   7  100.92    2.84
   3  -4  -8   92.73    2.46
   3  -4  -8   85.74    2.46
   3  -4  -8   93.97    2.70
  -3   4   8   85.36    2.66
   3  -4  -9   36.40    1.57
  -3   4   9   35.66    1.78
   3  -4  -9   36.29    1.56
   3  -4  -9   37.47    1.83
   3  -4 -10   38.15    1.68
  -3   4  10   39.80    1.96
   3  -4 -10   38.53    1.63
   3  -4 -10   41.23    1.96
   3  -4 -10   37.25    1.64
  -3   4  11   90.50    2.92
   3  -4 -11   89.40    2.53
   3  -4 -11   88.40    2.54
   3  -4 -11   85.89    2.47
   3  -4 -12    2.86    1.14
   3  -4 -12    2.91    1.15
   3  -4 -12    3.76    1.08
  -3   4  12    2.58    1.42
   3  -5  13    7.84    1.41
   3  -5  12  261.23    5.58
   3  -5  12  237.89    4.95
  -3   5 -12  262.20    4.97
   3  -5  11   11.88    0.88
  -3   5 -11   12.69    0.80
   3  -5  10  183.62    3.85
  -3   5 -10  180.96    3.83
  -3   5  -9  123.86    2.83
   3  -5   9  122.93    2.82
  -3   5  -8   93.57    2.31
   3  -5   8   93.82    2.32
   3  -5   7  227.38    5.21
  -3   5  -7  250.57    4.96
   3  -5   7  245.65    4.96
   3  -5   6  214.07    4.87
  -3   5  -6  226.49    4.67
   3  -5   6  227.75    4.85
   3  -5   6  235.36    4.70
   3  -5   5  495.38    9.65
   3  -5   5  495.68    9.48
  -3   5  -5  498.15    9.48
   3  -5   5  495.95    9.61
   3  -5   4    8.59    0.87
   3  -5   4    7.77    0.85
  -3   5  -4    8.85    0.86
   3  -5   4    6.01    0.93
   3  -5   3  481.45    9.23
  -3   5  -3  469.33    9.15
   3  -5   3  480.76    9.16
  -3   5  -2    7.77    0.82
   3  -5   2    6.50    0.79
   3  -5   2    6.43    0.78
   3  -5   1  780.46   14.87
  -3   5  -1  813.95   14.87
   3  -5  -1  401.91    7.85
   3  -5  -2  569.19   10.73
  -3   5   2  565.83   10.75
   3  -5  -2  552.31   10.75
   3  -5  -3  537.98   10.15
  -3   5   3  535.80   10.17
   3  -5  -3  508.40   10.14
   3  -5  -4  118.16    2.94
  -3   5   4  123.96    2.97
   3  -5  -4  119.85    2.96
   3  -5  -5   92.32    2.55
  -3   5   5   95.83    2.52
   3  -5  -5   95.54    2.52
  -3   5   6  241.25    5.34
   3  -5  -6  249.70    5.32
   3  -5  -6  245.39    5.23
   3  -5  -7  133.22    3.34
   3  -5  -7  129.00    3.17
  -3   5   7  124.39    3.30
   3  -5  -8  128.67    3.36
   3  -5  -8  124.54    3.16
  -3   5   8  124.42    3.34
  -3   5   9    3.78    1.22
   3  -5  -9    3.99    1.28
   3  -5  -9    3.70    1.02
   3  -5  -9    4.72    1.02
  -3   5  10   86.87    2.89
   3  -5 -10   90.63    2.54
   3  -5 -10   88.19    2.52
   3  -5 -11    1.22    1.06
   3  -5 -11    2.95    1.08
  -3   5  11    2.64    1.47
   3  -5 -11    1.55    1.07
   3  -5 -12   25.24    1.42
   3  -5 -12   25.48    1.55
  -3   6 -12   42.94    1.42
   3  -6  12   44.07    2.16
   3  -6  12   43.70    2.09
   3  -6  12   43.54    1.48
  -3   6 -11   47.85    1.57
   3  -6  11   50.44    2.21
   3  -6  11   49.59    1.62
  -3   6 -10  152.74    3.44
   3  -6  10  149.25    3.41
   3  -6  10  153.64    3.95
  -3   6 -10  155.36    3.95
   3  -6   9   79.67    2.19
  -3   6  -9   81.28    2.56
  -3   6  -9   83.88    2.21
   3  -6   9   85.68    2.62
   3  -6   8  257.59    5.39
  -3   6  -8  266.35    5.74
   3  -6   8  268.72    5.77
  -3   6  -8  260.33    5.41
   3  -6   7   72.76    2.28
   3  -6   7   70.53    2.04
  -3   6  -7   71.69    2.05
   3  -6   6  529.15   10.18
  -3   6  -6  527.35   10.17
   3  -6   6  536.25   10.39
   3  -6   5    8.94    0.91
   3  -6   5    9.66    0.95
  -3   6  -5    8.65    0.94
   3  -6   5   11.44    1.08
   3  -6   4  275.44    5.81
  -3   6  -4  278.89    5.75
   3  -6   4  284.34    5.85
   3  -6   4  286.63    5.77
   3  -6   3   75.78    2.12
   3  -6   3   74.76    2.13
  -3   6  -3   78.70    2.14
   3  -6   2  452.30    8.89
  -3   6  -2  449.35    8.87
   3  -6   2  466.47    8.89
   3  -6   1   92.46    2.46
   3  -6   1   88.69    2.37
  -3   6  -1   90.29    2.39
   3  -6  -1   93.85    2.52
   3  -6  -1  103.52    2.53
  -3   6   2  278.22    5.76
   3  -6  -2  284.45    5.80
   3  -6  -2  271.82    5.70
  -3   6   3  228.52    4.94
   3  -6  -3  233.37    4.91
   3  -6  -3  232.24    4.98
  -3   6   4  111.38    2.81
   3  -6  -4  108.92    2.80
   3  -6  -4  107.66    2.82
  -3   6   5  125.50    3.13
   3  -6  -5  127.15    3.14
   3  -6  -5  120.52    3.11
  -3   6   6   62.16    2.00
   3  -6  -6   62.87    2.10
   3  -6  -6   60.00    2.02
   3  -6  -7   94.73    2.70
   3  -6  -7   93.77    2.60
  -3   6   7   92.51    2.70
   3  -6  -8    1.67    1.16
  -3   6   8    3.23    1.18
   3  -6  -8    3.43    1.05
  -3   6   9  105.90    3.18
   3  -6  -9  116.71    3.23
   3  -6  -9  111.21    2.97
   3  -6 -10    1.02    1.11
   3  -6 -10    1.14    1.09
  -3   6  10    2.89    1.42
   3  -6 -11   75.95    2.36
  -3   6  11   77.05    2.76
   3  -6 -11   79.09    2.40
   3  -6 -11   74.02    2.28
   3  -6 -12    9.23    1.28
   3  -7  12   11.28    1.09
   3  -7  12   11.87    1.67
   3  -7  11  141.01    3.40
   3  -7  11  143.65    3.96
  -3   7 -11  147.45    3.36
   3  -7  10   15.29    1.16
   3  -7  10   14.96    1.53
  -3   7 -10   16.60    1.17
   3  -7   9  193.74    4.73
   3  -7   9  195.96    4.37
  -3   7  -9  204.73    4.74
  -3   7  -9  202.85    4.39
   3  -7   8    4.01    1.00
  -3   7  -8    4.67    0.93
   3  -7   8    3.50    1.14
   3  -7   7  273.55    5.89
   3  -7   7  264.11    5.66
  -3   7  -7  272.33    5.65
   3  -7   6    5.20    0.96
  -3   7  -6    5.31    0.94
   3  -7   6    4.76    1.02
   3  -7   5  324.49    6.64
   3  -7   5  321.43    6.73
  -3   7  -5  330.00    6.64
   3  -7   5  325.42    6.73
   3  -7   4  171.23    3.99
  -3   7  -4  180.05    4.01
   3  -7   4  179.05    4.03
   3  -7   3 1984.32   36.00
   3  -7   3 1949.32   35.98
  -3   7  -3 1991.30   35.98
   3  -7   2   75.88    2.26
   3  -7   2   75.76    2.28
  -3   7  -2   78.38    2.26
   3  -7   2   82.48    2.24
  -3   7  -1  330.73    6.64
   3  -7   1  319.29    6.65
   3  -7   0  373.28    7.52
   3  -7  -1  154.66    3.65
   3  -7  -1  156.38    3.56
   3  -7  -2  375.02    7.64
   3  -7  -2  382.48    7.53
  -3   7   2  374.91    7.60
   3  -7  -3   58.04    1.96
  -3   7   3   60.64    1.98
   3  -7  -3   58.53    1.89
   3  -7  -4  279.76    6.01
   3  -7  -4  284.79    5.95
  -3   7   4  286.45    5.98
   3  -7  -5    1.78    0.98
  -3   7   5    1.49    0.93
   3  -7  -5    1.34    0.94
   3  -7  -6  281.83    6.06
  -3   7   6  297.78    6.06
   3  -7  -6  275.27    6.06
   3  -7  -7   44.78    1.85
  -3   7   7   43.19    1.82
   3  -7  -7   42.10    1.76
   3  -7  -8   58.30    2.23
   3  -7  -8   54.31    2.05
   3  -7  -9   28.83    1.74
   3  -7  -9   28.32    1.59
  -3   7  10   74.74    2.64
   3  -7 -10   76.08    2.41
   3  -7 -11    1.40    1.17
  -3   7  11    1.71    1.51
   3  -7 -11   -0.14    0.95
   3  -7 -11    0.23    1.15
   3  -8  12   94.38    2.65
  -3   8 -11    1.08    1.06
   3  -8  11    0.46    1.06
   3  -8  11   -0.61    1.48
   3  -8  10   95.35    2.67
   3  -8  10   97.24    3.07
  -3   8 -10   96.29    2.66
  -3   8  -9   16.35    1.28
   3  -8   9   13.67    1.23
   3  -8   9   14.89    1.50
   3  -8   8  195.93    4.47
  -3   8  -8  198.03    4.46
   3  -8   8  199.13    4.72
   3  -8   7   41.21    1.76
   3  -8   7   46.56    1.92
  -3   8  -7   45.78    1.78
  -3   8  -6  203.48    4.55
   3  -8   6  206.53    4.69
   3  -8   6  198.57    4.57
  -3   8  -5  133.26    3.36
   3  -8   5  133.49    3.40
   3  -8   5  138.09    3.40
   3  -8   4   36.46    1.57
   3  -8   4   36.72    1.60
  -3   8  -4   35.86    1.61
   3  -8   3   13.47    1.18
   3  -8   3   13.88    1.14
   3  -8   3   14.03    1.23
  -3   8  -3   13.82    1.15
   3  -8   2  133.15    3.27
   3  -8   2  134.64    3.36
  -3   8  -2  131.58    3.34
   3  -8   2  138.09    3.40
   3  -8   1  453.84    9.04
  -3   8  -1  460.07    9.08
   3  -8   1  460.49    9.13
   3  -8   0   89.25    2.57
   3  -8  -1  346.33    7.10
   3  -8  -1  335.81    7.03
   3  -8  -1  346.80    6.96
  -3   8   2    1.35    0.97
   3  -8  -2   -0.23    0.96
   3  -8  -2    0.14    0.83
   3  -8  -2    0.15    0.99
  -3   8   3  290.13    6.12
   3  -8  -3  288.14    6.15
   3  -8  -3  286.31    6.02
   3  -8  -4   12.68    1.20
  -3   8   4   10.90    1.24
   3  -8  -4   12.35    1.12
  -3   8   5  213.69    4.81
   3  -8  -5  211.35    4.82
   3  -8  -5  209.08    4.75
   3  -8  -6   11.71    1.28
   3  -8  -6   12.59    1.31
  -3   8   6   12.53    1.31
  -3   8   7  218.53    4.87
   3  -8  -7  214.47    4.87
   3  -8  -7  204.58    4.83
   3  -8  -8   14.23    1.54
  -3   8   8   13.67    1.35
   3  -8  -8   10.93    1.36
   3  -8  -9   81.69    2.58
   3  -8 -10   54.01    2.13
   3  -8 -11    0.10    1.25
   3  -9  11  119.19    3.22
  -3   9 -11  121.59    3.22
   3  -9  10   27.76    1.58
  -3   9 -10   28.19    1.65
   3  -9  10   27.27    1.85
  -3   9  -9  116.08    3.09
   3  -9   9  112.82    3.09
   3  -9   9  112.31    3.34
  -3   9  -8   31.40    1.65
   3  -9   8   28.15    1.61
   3  -9   8   28.64    1.76
  -3   9  -7  111.48    3.04
   3  -9   7  116.46    3.13
   3  -9   7  109.42    3.18
   3  -9   6  173.82    4.23
   3  -9   6  174.04    4.19
  -3   9  -6  173.63    4.15
   3  -9   5  114.60    3.11
   3  -9   5  115.85    3.14
  -3   9  -5  120.14    3.13
   3  -9   4  367.18    7.65
  -3   9  -4  379.63    7.69
   3  -9   4  372.34    7.71
   3  -9   3  150.07    3.68
   3  -9   3  153.17    3.79
   3  -9   3  152.21    3.79
  -3   9  -3  158.51    3.82
   3  -9   2  513.97   10.22
   3  -9   2  525.01   10.32
   3  -9   2  525.00   10.34
  -3   9  -2  519.62   10.31
   3  -9   1   31.29    1.52
  -3   9  -1   33.93    1.69
   3  -9   1   36.16    1.67
   3  -9   0  359.92    7.44
  -3   9   1    7.97    1.19
   3  -9  -1    8.98    1.19
   3  -9  -1    8.67    1.03
   3  -9  -1    6.65    1.16
   3  -9  -2  242.02    5.49
   3  -9  -2  259.14    5.66
  -3   9   2  263.23    5.61
   3  -9  -2  255.43    5.46
   3  -9  -3   18.49    1.41
   3  -9  -3   23.24    1.38
   3  -9  -3   19.83    1.30
  -3   9   3   19.69    1.39
   3  -9  -4  177.95    4.26
   3  -9  -4  169.78    4.10
   3  -9  -4  175.99    4.12
  -3   9   4  178.63    4.21
   3  -9  -5   46.47    1.92
   3  -9  -5   45.10    1.83
   3  -9  -5   47.23    1.90
  -3   9   5   48.41    1.96
   3  -9  -6   83.28    2.65
   3  -9  -6   76.02    2.42
  -3   9   6   86.03    2.58
   3  -9  -6   82.57    2.54
   3  -9  -7   57.38    2.16
   3  -9  -7   60.30    2.21
  -3   9   7   59.19    2.18
   3  -9  -8   26.20    1.71
  -3   9   8   24.82    1.65
   3  -9  -9   51.92    2.20
   3  -9 -10   17.33    1.58
   3 -10  11   34.35    1.87
   3 -10  10   69.61    2.48
   3 -10   9   71.74    2.48
  -3  10  -9   69.18    2.40
   3 -10   9   71.20    2.61
   3 -10   8   11.30    1.43
  -3  10  -8   10.44    1.35
   3 -10   8   11.75    1.53
   3 -10   7  329.47    7.11
  -3  10  -7  334.89    7.09
   3 -10   7  336.60    7.21
  -3  10  -6    7.58    1.32
   3 -10   6    6.59    1.30
   3 -10   6    7.72    1.28
   3 -10   5  156.86    3.99
  -3  10  -5  160.75    4.00
   3 -10   5  157.88    3.95
  -3  10  -4    1.30    1.20
   3 -10   4    1.12    1.04
   3 -10   4    2.30    1.20
   3 -10   3  341.63    7.19
   3 -10   3  341.98    7.30
  -3  10  -3  352.10    7.30
   3 -10   2   22.79    1.42
   3 -10   2   23.73    1.58
   3 -10   2   25.55    1.61
  -3  10  -2   23.01    1.55
   3 -10   1  261.46    5.70
   3 -10   1  265.96    5.81
  -3  10  -1  262.77    5.81
   3 -10   0   14.88    1.28
   3 -10   0   15.99    1.29
   3 -10   0   17.43    1.39
   3 -10  -1   90.83    2.80
   3 -10  -1   91.75    2.76
  -3  10   1   92.62    2.76
   3 -10  -1   92.56    2.60
  -3  10   2   92.17    2.81
   3 -10  -2   90.40    2.58
   3 -10  -2   91.54    2.72
   3 -10  -2   92.89    2.82
  -3  10   3   96.62    2.87
   3 -10  -3   94.11    2.73
   3 -10  -3   99.76    2.86
   3 -10  -3  100.75    2.96
  -3  10   4   74.83    2.59
   3 -10  -4   83.55    2.44
   3 -10  -4   77.52    2.50
   3 -10  -4   77.90    2.61
  -3  10   5   45.78    1.98
   3 -10  -5   44.49    1.92
   3 -10  -5   43.46    1.85
   3 -10  -5   44.98    2.04
  -3  10   6   58.07    2.20
   3 -10  -6   60.49    2.27
   3 -10  -6   54.34    2.09
   3 -10  -6   60.15    2.15
   3 -10  -7    0.33    1.33
   3 -10  -7    0.59    1.16
   3 -10  -7   -0.04    1.35
   3 -10  -8   56.48    2.28
   3 -10  -8   53.34    2.02
   3 -10  -9    0.51    1.42
   3 -10 -10   57.35    2.36
   3 -11  11    4.24    1.58
   3 -11  10   44.53    2.16
   3 -11   9    8.29    1.52
   3 -11   8   70.16    2.58
   3 -11   8   72.71    2.63
   3 -11   7   48.83    2.17
   3 -11   7   50.89    2.21
   3 -11   6   38.09    1.94
   3 -11   6   38.05    2.01
   3 -11   5    1.43    1.19
   3 -11   5    1.76    1.34
  -3  11  -4  176.17    4.38
   3 -11   4  170.90    4.22
   3 -11   4  173.72    4.36
  -3  11  -3   38.75    1.90
   3 -11   3   38.70    1.77
   3 -11   3   38.30    1.98
  -3  11  -2  104.01    3.06
   3 -11   2  108.97    3.14
   3 -11   2  103.21    2.92
   3 -11   1   54.08    2.03
   3 -11   1   56.70    2.23
   3 -11   0  125.80    3.22
   3 -11   0  120.02    3.16
   3 -11   0  127.12    3.38
   3 -11   0  115.85    3.40
   3 -11  -1  168.88    4.27
   3 -11  -1  166.70    3.98
   3 -11  -1  165.84    4.03
  -3  11   1  171.98    4.27
   3 -11  -1  166.31    4.14
   3 -11  -2   69.33    2.52
   3 -11  -2   67.43    2.24
   3 -11  -2   70.86    2.43
   3 -11  -3  189.66    4.69
   3 -11  -3  189.96    4.42
   3 -11  -3  188.74    4.53
   3 -11  -4   21.00    1.65
   3 -11  -4   20.61    1.51
   3 -11  -4   20.76    1.52
   3 -11  -5  149.33    3.94
   3 -11  -5  143.89    3.73
   3 -11  -5  149.47    3.77
   3 -11  -6    1.82    1.26
   3 -11  -6    2.26    1.37
   3 -11  -6    0.96    1.32
   3 -11  -7  169.84    4.14
   3 -11  -7  175.54    4.44
   3 -11  -8   11.37    1.68
   3 -12   7  143.47    3.94
   3 -12   7  143.98    3.96
   3 -12   6   70.70    2.57
   3 -12   6   70.46    2.71
   3 -12   5  155.21    4.07
   3 -12   5  144.97    3.90
   3 -12   4   42.37    2.13
   3 -12   4   41.14    1.97
   3 -12   3   94.47    3.07
   3 -12   3   92.71    2.82
   3 -12   2   38.84    2.01
   3 -12   2   39.64    1.83
   3 -12   1   40.10    1.83
   3 -12   1   39.40    1.82
   3 -12   0  146.29    3.74
   3 -12   0  146.33    3.99
   3 -12   0  153.10    3.73
   3 -12  -1   22.46    1.53
   3 -12  -1   22.82    1.54
   3 -12  -1   22.95    1.76
   3 -12  -2  113.24    3.18
   3 -12  -2  117.58    3.16
   3 -12  -2  121.84    3.37
   3 -12  -2  121.47    3.50
   3 -12  -3    8.05    1.32
   3 -12  -3    8.10    1.41
   3 -12  -3    8.69    1.57
   3 -12  -4   84.61    2.64
   3 -12  -4   86.40    2.91
   3 -12  -4   86.98    2.73
   3 -12  -5    0.77    1.45
   3 -12  -5    2.49    1.34
   3 -13   6   35.55    2.00
   3 -13   5   46.65    2.16
   3 -13   4   29.96    1.79
   3 -13   3  141.46    3.73
   3 -13   2    7.34    1.40
   3 -13   1  159.21    3.99
   3 -13   1  156.38    3.94
   3 -13   0    0.10    1.23
   3 -13   0    0.07    1.24
   3 -13  -1  103.85    2.98
   3 -13  -1  103.33    2.99
   3 -13  -2    8.67    1.33
   3 -13  -2    6.59    1.30
   3 -13  -3   33.36    1.76
   3 -14   4  105.09    3.20
   3 -14   3    0.16    1.36
   3 -14   2   63.70    2.37
   3 -14   1    1.38    1.28
   3 -14   0  111.89    3.19
   3 -14  -1   10.36    1.44
   3 -14  -2   36.15    1.86
   3 -14  -3  205.81    4.84
   4  14   2   47.19    2.12
   4  14   1   10.84    1.64
  -4 -13  -6    4.48    1.54
  -4 -13  -5   61.18    2.46
  -4 -13  -4    1.44    1.45
  -4 -13  -3   55.37    2.43
   4  13   3   56.92    2.08
   4  13   2   13.26    1.50
   4  13   1   37.93    1.94
   4  13   0   12.87    1.62
   4  13  -1   20.04    1.85
  -4 -12  -7    0.11    1.26
  -4 -12  -6   62.33    2.35
  -4 -12  -5   25.22    1.79
  -4 -12  -4   59.00    2.44
   4  12   4   58.27    1.97
  -4 -12  -3   34.38    2.00
   4  12   3   35.90    1.65
  -4 -12  -2  104.55    3.28
   4  12   2  107.87    3.00
  -4 -12  -1   28.10    1.94
   4  12   1   27.47    1.67
  -4 -12   0   52.79    2.36
   4  12   0   57.28    2.27
  -4 -12   1   44.97    2.26
   4  12  -1   39.84    2.08
  -4 -12   2    4.25    1.49
   4  12  -2    3.21    1.49
   4  12  -3   45.19    2.27
   4  11   8    9.54    1.25
  -4 -11  -8    8.71    1.25
   4  11   7   56.39    2.04
  -4 -11  -7   55.62    2.06
   4  11   6   39.91    1.76
  -4 -11  -6   35.78    1.83
   4  11   5   40.27    1.81
  -4 -11  -5   37.63    1.89
   4  11   4   61.66    2.16
   4  11   4   53.21    1.81
  -4 -11  -4   54.35    2.16
   4  11   3   33.57    1.80
   4  11   3   28.88    1.47
  -4 -11  -3   31.35    1.80
   4  11   2   49.45    2.09
   4  11   2   47.86    1.85
  -4 -11  -2   49.47    2.20
   4  11   1   18.98    1.56
   4  11   1   20.21    1.45
  -4 -11  -1   18.34    1.64
   4  11   0  102.80    2.96
  -4 -11   0  103.10    3.21
   4  11  -1    3.96    1.28
  -4 -11   1    0.82    1.31
  -4 -11   2   49.89    2.25
  -4 -11   3   -0.24    1.40
  -4 -11   3    0.22    0.44
  -4 -11   4   37.10    1.19
  -4 -10  -9   28.32    1.29
  -4 -10  -8   37.31    1.64
   4  10   8   43.03    1.64
  -4 -10  -7   89.35    2.53
   4  10   7   89.60    2.51
  -4 -10  -6   41.79    1.77
   4  10   6   45.84    1.79
  -4 -10  -5  116.28    3.14
   4  10   5  113.18    2.69
   4  10   5  127.38    3.13
  -4 -10  -4   35.05    1.69
   4  10   4   36.79    1.42
   4  10   4   36.04    1.71
  -4 -10  -3  136.44    3.58
   4  10   3  135.63    3.24
   4  10   3  140.23    3.54
  -4 -10  -2    2.44    1.23
   4  10   2    1.73    1.02
   4  10   2    1.22    1.20
  -4 -10  -1  191.74    4.62
   4  10   1  190.34    4.54
   4  10   0   15.17    1.44
  -4 -10   0   13.92    1.41
  -4 -10   1  107.40    3.20
   4  10  -1  110.86    3.16
  -4 -10   2   19.00    0.60
  -4 -10   2   23.78    1.66
   4  10  -2   24.40    1.64
  -4 -10   3   63.24    1.58
   4  10  -3   68.14    1.62
  -4 -10   4    8.41    0.77
   4  10  -4    8.22    0.82
  -4 -10   5   12.91    0.98
  -4 -10   5   12.84    1.62
   4  10  -5   13.40    1.02
   4  10  -6   52.08    1.73
  -4 -10   6   51.10    2.40
  -4 -10   6   46.77    1.70
  -4 -10   7   18.73    1.31
   4  10  -7   18.55    1.44
  -4 -10   8   10.03    1.36
   4   9   9   51.50    1.59
  -4  -9  -9   49.96    1.57
   4   9   8  103.36    2.55
  -4  -9  -8   96.62    2.54
  -4  -9  -7   10.97    1.08
   4   9   7    9.53    1.03
  -4  -9  -6  324.54    6.88
   4   9   6  349.12    6.85
  -4  -9  -5    2.79    1.02
   4   9   5    2.11    0.71
   4   9   5    3.51    1.03
  -4  -9  -4  270.32    5.92
   4   9   4  277.24    5.57
   4   9   4  282.90    5.87
  -4  -9  -3   11.10    1.21
   4   9   3   10.54    1.01
   4   9   3   10.46    1.22
  -4  -9  -2  138.18    3.64
   4   9   2  150.65    3.62
  -4  -9  -1   19.87    1.43
   4   9   1   20.20    1.44
  -4  -9   0  106.45    3.09
   4   9   0  113.37    3.08
  -4  -9   1   82.31    2.66
   4   9  -1   82.24    2.61
  -4  -9   2   29.03    0.88
  -4  -9   2   33.50    1.78
   4   9  -2   32.03    0.91
   4   9  -2   33.14    1.72
   4   9  -3   77.70    1.84
  -4  -9   3   74.30    1.83
   4   9  -4   29.90    1.20
   4   9  -4   33.98    1.81
  -4  -9   4   30.80    1.20
  -4  -9   5   41.11    1.52
  -4  -9   5   39.03    2.01
   4   9  -5   41.01    1.48
  -4  -9   6    2.33    0.93
  -4  -9   6    2.43    1.38
   4   9  -6    3.50    1.02
  -4  -9   7   22.04    1.41
  -4  -9   7   25.07    1.86
   4   9  -7   22.29    1.43
  -4  -9   8   10.90    1.35
  -4  -9   8    9.83    1.64
   4   9  -8   11.44    1.33
  -4  -9   9   25.82    1.74
  -4  -9  10    1.24    1.38
  -4  -8 -10   15.51    0.73
   4   8  10   15.42    0.81
   4   8  10   14.20    0.85
  -4  -8 -10   14.45    0.77
  -4  -8  -9  132.02    2.86
   4   8   9  123.26    2.61
   4   8   9  132.36    2.85
   4   8   8    1.47    0.80
  -4  -8  -8    2.05    0.78
   4   8   7  163.92    3.58
  -4  -8  -7  159.99    3.64
   4   8   6   66.49    1.55
   4   8   6   69.90    2.00
  -4  -8  -6   68.59    2.04
   4   8   5    3.59    0.63
  -4  -8  -5    3.02    0.95
   4   8   5    3.10    0.89
  -4  -8  -4   19.99    1.21
   4   8   4   20.87    1.23
   4   8   3  156.47    3.58
  -4  -8  -3  143.05    3.59
   4   8   2   62.58    2.04
  -4  -8  -2   60.25    2.05
   4   8   1  149.42    3.59
  -4  -8  -1  140.93    3.59
   4   8   0   95.53    2.70
  -4  -8   0   91.25    2.71
   4   8  -1   50.93    1.96
  -4  -8   1   50.86    1.97
   4   8  -1   47.67    1.07
  -4  -8   2   58.02    1.44
   4   8  -2   60.36    1.44
  -4  -8   2   62.00    2.19
   4   8  -2   59.41    2.14
  -4  -8   3   41.19    1.28
   4   8  -3   42.87    1.29
   4   8  -4  122.85    3.32
   4   8  -4  121.27    2.79
  -4  -8   4  120.62    2.81
   4   8  -5    1.34    0.85
  -4  -8   5    1.89    0.88
  -4  -8   5    0.59    1.20
   4   8  -5    1.39    1.22
  -4  -8   6  130.01    3.26
  -4  -8   6  137.78    3.73
   4   8  -6  135.98    3.64
   4   8  -6  139.67    3.27
  -4  -8   7    0.97    1.29
  -4  -8   7    0.59    1.06
   4   8  -7    0.80    1.08
  -4  -8   8    3.76    1.44
  -4  -8   8    3.99    1.20
   4   8  -8    3.75    1.22
  -4  -8   9   52.53    2.40
  -4  -8   9   53.36    2.18
  -4  -8  10   10.18    1.56
   4   7  12   98.29    2.57
   4   7  11    0.69    0.83
  -4  -7 -11   -0.15    0.70
  -4  -7 -10  134.79    2.85
   4   7  10  118.37    2.47
   4   7  10  136.40    2.87
   4   7   9    1.44    0.61
  -4  -7  -9    0.62    0.54
  -4  -7  -9    0.83    0.53
   4   7   9    1.53    0.65
  -4  -7  -8  223.15    4.53
   4   7   8  217.54    4.29
   4   7   8  231.07    4.50
  -4  -7  -7   84.01    2.11
   4   7   7   84.45    2.07
   4   7   7   76.93    1.61
   4   7   6  243.92    4.73
  -4  -7  -6  253.46    5.18
   4   7   6  268.50    5.15
  -4  -7  -5  556.37   10.68
   4   7   5  558.56   10.62
  -4  -7  -4  513.19   10.14
   4   7   4  537.24   10.11
  -4  -7  -3  170.27    3.94
   4   7   3  174.08    3.89
  -4  -7  -2   50.90    1.80
   4   7   2   50.04    1.75
  -4  -7  -1  161.67    3.83
   4   7   1  163.56    3.80
  -4  -7   0   43.79    1.75
   4   7   0   47.04    1.76
  -4  -7   1  237.65    5.21
   4   7  -1  231.90    5.15
   4   7  -1  236.59    4.46
   4   7  -2    3.07    0.57
  -4  -7   2    2.78    1.02
  -4  -7   2    2.70    0.55
  -4  -7   3  162.20    3.47
   4   7  -3  167.57    3.47
   4   7  -4   -0.06    0.76
  -4  -7   4    0.08    1.06
  -4  -7   4    0.48    0.76
   4   7  -4    0.60    1.08
  -4  -7   5   25.24    1.25
  -4  -7   5   25.94    1.63
   4   7  -5   27.47    1.60
   4   7  -5   28.38    1.31
   4   7  -6    6.06    1.03
  -4  -7   6    8.37    1.36
  -4  -7   6    7.13    1.01
   4   7  -6    8.43    1.35
  -4  -7   7   42.00    1.72
  -4  -7   7   42.51    2.02
   4   7  -7   44.51    2.00
   4   7  -7   43.96    1.73
  -4  -7   8    8.78    1.46
  -4  -7   8   10.33    1.32
   4   7  -8    7.42    1.25
  -4  -7   9   97.69    2.94
   4   7  -9   97.55    2.89
  -4  -7   9  100.52    3.14
  -4  -7  10    1.46    1.45
  -4  -7  10   -0.08    1.31
   4   6  13  111.88    2.99
   4   6  12    2.88    1.04
  -4  -6 -12    2.22    0.98
  -4  -6 -11  102.26    2.56
   4   6  11   98.94    2.58
  -4  -6 -10   32.53    1.28
   4   6  10   33.30    1.34
  -4  -6  -9  150.36    3.17
   4   6   9  146.90    3.17
   4   6   9  143.74    2.91
  -4  -6  -8   68.30    1.67
   4   6   8   66.87    1.69
   4   6   8   68.27    1.65
  -4  -6  -8   68.15    1.68
   4   6   7  115.29    2.44
  -4  -6  -7  116.13    2.65
   4   6   7  124.44    2.65
  -4  -6  -6   64.75    1.77
   4   6   6   62.77    1.37
   4   6   6   67.01    1.74
   4   6   6   63.91    1.38
   4   6   5  114.59    2.62
  -4  -6  -5  105.09    2.61
   4   6   4  144.68    3.21
  -4  -6  -4  135.51    3.19
   4   6   3   33.41    1.35
  -4  -6  -3   29.88    1.34
   4   6   2  218.91    4.62
  -4  -6  -2  211.40    4.65
   4   6   1    3.84    0.86
  -4  -6  -1    3.31    0.87
  -4  -6   0  399.05    7.64
   4   6   0  386.13    7.56
   4   6   0  369.76    6.89
   4   6  -1    9.11    0.56
  -4  -6   1   10.75    1.07
   4   6  -1    9.60    1.02
  -4  -6   1    8.80    0.56
  -4  -6   2  156.14    3.74
  -4  -6   2  155.27    3.22
   4   6  -2  155.25    3.21
  -4  -6   3    7.66    0.78
   4   6  -3    7.85    0.76
   4   6  -4  104.83    2.86
   4   6  -4  100.78    2.48
  -4  -6   4  101.23    2.51
  -4  -6   4  104.03    2.88
   4   6  -5   25.89    1.57
   4   6  -5   27.32    1.28
  -4  -6   5   27.83    1.32
  -4  -6   5   26.91    1.57
   4   6  -6   38.77    1.75
   4   6  -6   35.87    1.53
  -4  -6   6   36.19    1.56
  -4  -6   6   39.21    1.80
   4   6  -7   29.13    1.69
  -4  -6   7   27.28    1.67
  -4  -6   7   25.57    1.45
   4   6  -7   28.17    1.49
  -4  -6   8   11.70    1.47
   4   6  -8   11.89    1.47
  -4  -6   8   11.67    1.26
   4   6  -8   10.79    1.30
  -4  -6   9   34.05    1.84
   4   6  -9   33.10    1.86
  -4  -6   9   34.52    1.95
  -4  -6  10   -0.13    1.34
  -4  -6  10    0.97    1.35
   4   5  14   83.90    2.67
   4   5  13    7.11    1.28
  -4  -5 -13    7.67    1.22
   4   5  12   64.21    2.09
  -4  -5 -12   61.60    2.10
   4   5  11   44.60    1.65
  -4  -5 -11   44.79    1.63
   4   5  10  252.65    5.21
  -4  -5 -10  249.54    5.18
  -4  -5  -9   68.53    1.75
   4   5   9   58.27    1.21
   4   5   9   69.04    1.77
  -4  -5  -8   81.82    2.01
   4   5   8   83.30    2.02
   4   5   8   79.55    1.78
   4   5   7  221.88    4.42
  -4  -5  -7  222.89    4.42
  -4  -5  -7  221.51    4.42
   4   5   7  228.62    4.41
   4   5   6   80.07    1.84
   4   5   6   89.47    2.02
  -4  -5  -6   84.24    2.03
   4   5   5  275.95    5.20
  -4  -5  -5  272.04    5.56
   4   5   5  293.36    5.55
   4   5   4   10.24    0.39
   4   5   4   12.90    0.68
   4   5   4    9.65    0.38
   4   5   4   13.35    0.88
  -4  -5  -4   11.90    0.89
   4   5   3  321.83    6.27
  -4  -5  -3  319.45    6.44
   4   5   3  325.25    6.39
  -4  -5  -2   10.51    0.93
   4   5   2   10.14    0.30
   4   5   2   12.51    0.82
   4   5   2   11.23    0.93
   4   5   2   10.19    0.31
   4   5   1  600.74   11.08
   4   5   1  570.78   10.55
   4   5   1  611.70   11.16
  -4  -5  -1  594.93   11.18
   4   5   0   45.93    1.61
   4   5   0   47.78    1.15
   4   5   0   49.14    1.67
  -4  -5   0   46.85    1.65
   4   5  -1  160.02    3.67
  -4  -5   1  158.48    3.21
   4   5  -1  156.77    3.21
   4   5  -1  160.80    3.67
  -4  -5   1  160.09    3.70
   4   5  -2   66.76    1.67
  -4  -5   2   65.14    1.67
   4   5  -2   65.34    2.06
   4   5  -3  144.77    3.53
  -4  -5   3  141.11    3.16
   4   5  -3  146.08    3.15
  -4  -5   4  367.17    7.22
  -4  -5   4  366.00    7.52
   4   5  -4  371.43    7.50
   4   5  -4  362.48    7.19
  -4  -5   5  131.54    3.15
  -4  -5   5  131.48    3.41
   4   5  -5  132.66    3.39
   4   5  -5  135.76    3.17
  -4  -5   6  144.79    3.60
  -4  -5   6  152.92    3.78
   4   5  -6  152.16    3.78
   4   5  -6  158.56    3.61
  -4  -5   7   28.77    1.51
  -4  -5   7   30.02    1.66
   4   5  -7   31.58    1.64
   4   5  -7   29.11    1.55
   4   5  -8   53.36    2.07
  -4  -5   8   52.83    2.05
   4   5  -8   58.35    2.19
  -4  -5   8   56.09    2.16
   4   5  -9    0.55    1.27
  -4  -5   9   -0.31    1.23
   4   5  -9    0.78    1.30
  -4  -5  10   17.33    1.59
  -4  -5  11    0.18    1.44
   4   4  15   67.99    2.55
   4   4  14   21.33    1.67
   4   4  13   85.89    2.62
  -4  -4 -13   84.52    2.59
   4   4  12  103.86    2.81
  -4  -4 -12   95.52    2.73
   4   4  11   21.13    1.36
  -4  -4 -11   21.24    1.30
   4   4  10  164.60    3.79
  -4  -4 -10  170.56    3.78
  -4  -4  -9    2.05    0.78
   4   4   9    3.06    0.83
  -4  -4  -8  363.46    6.90
   4   4   8  367.41    6.90
   4   4   8  341.62    6.50
   4   4   8  355.37    6.49
   4   4   7    2.61    0.43
  -4  -4  -7    2.42    0.61
   4   4   7    3.97    0.61
  -4  -4  -6  506.17    9.39
   4   4   6  495.67    9.17
   4   4   6  498.31    9.36
   4   4   6  517.98    9.37
   4   4   5   17.69    0.69
   4   4   5   20.32    0.82
   4   4   5   17.41    0.68
  -4  -4  -5   18.01    0.87
   4   4   4  402.29    7.43
  -4  -4  -4  403.26    7.73
   4   4   4  412.78    7.71
   4   4   4  393.57    7.57
  -4  -4  -3   91.64    2.28
   4   4   3   97.77    2.30
   4   4   3   95.82    1.92
   4   4   3   96.12    2.19
   4   4   3   91.48    1.91
   4   4   2  460.63    8.51
   4   4   2  466.34    8.51
   4   4   2  485.06    8.95
   4   4   2  464.30    8.86
  -4  -4  -2  460.42    8.95
   4   4   1   64.09    1.46
  -4  -4  -1   66.97    1.91
   4   4   1   71.30    1.92
   4   4   1   68.64    1.84
  -4  -4   0  277.72    5.76
   4   4   0  280.91    5.34
   4   4   0  288.58    5.77
   4   4   0  279.48    5.72
  -4  -4   1   61.10    1.89
   4   4  -1   64.71    1.90
   4   4  -1   63.19    1.90
  -4  -4   1   61.87    1.55
   4   4  -1   62.72    1.55
   4   4  -2  148.29    3.50
  -4  -4   2  151.47    3.20
   4   4  -2  149.63    3.18
  -4  -4   3  144.60    3.16
   4   4  -3  148.43    3.16
   4   4  -3  135.71    3.37
   4   4  -3  138.02    3.40
  -4  -4   4   73.92    2.23
   4   4  -4   74.99    2.26
   4   4  -4   73.99    2.05
  -4  -4   4   69.30    1.98
  -4  -4   5    3.21    0.91
   4   4  -5    1.80    0.99
  -4  -4   5    2.37    0.98
   4   4  -5    3.14    0.91
   4   4  -6    0.26    1.06
  -4  -4   6    1.33    0.95
  -4  -4   6    0.37    0.99
   4   4  -6    1.40    1.06
   4   4  -6    1.28    1.02
  -4  -4   7   92.65    2.67
   4   4  -7   94.08    2.73
  -4  -4   7   99.20    2.78
   4   4  -7   96.34    2.69
   4   4  -7   93.49    2.86
   4   4  -8   -0.07    1.13
   4   4  -8    1.22    1.12
  -4  -4   8    2.31    1.09
  -4  -4   9   24.54    1.63
   4   4  -9   29.57    1.70
   4   4  -9   25.02    1.67
   4   4 -10    9.72    1.47
  -4  -4  10    9.97    1.53
  -4  -4  11   31.25    2.00
   4   3  14   38.75    2.00
   4   3  13   98.58    2.91
  -4  -3 -13   98.23    2.94
   4   3  12   21.09    1.48
  -4  -3 -12   20.86    1.42
   4   3  11  208.76    4.64
  -4  -3 -11  204.62    4.60
   4   3  10   38.53    1.60
  -4  -3 -10   39.91    1.54
   4   3   9  319.47    6.52
  -4  -3  -9  327.88    6.52
   4   3   8    3.81    0.79
   4   3   8    1.92    0.23
  -4  -3  -8    2.56    0.75
   4   3   8    2.50    0.22
  -4  -3  -7  343.85    6.55
   4   3   7  327.16    6.24
   4   3   7  340.44    6.23
   4   3   7  330.50    6.14
   4   3   7  334.64    6.15
   4   3   7  351.35    6.58
   4   3   6   50.17    1.41
   4   3   6   53.16    1.30
   4   3   5  333.33    6.33
   4   3   5  329.20    6.32
   4   3   4  239.26    4.53
   4   3   4  234.70    4.65
  -4  -3  -4  225.93    4.67
   4   3   3  371.83    6.95
  -4  -3  -3  368.25    7.18
   4   3   3  378.22    7.19
   4   3   2  146.04    2.94
   4   3   2  151.05    2.95
  -4  -3  -2  140.12    3.22
   4   3   2  149.56    3.23
   4   3   1  142.74    2.95
  -4  -3  -1  147.33    3.27
   4   3   1  157.82    3.31
   4   3   0  314.94    5.93
   4   3   0  311.66    6.22
  -4  -3   0  304.08    6.23
  -4  -3   1   68.23    1.97
   4   3  -1   66.53    1.67
   4   3  -1   66.90    1.95
   4   3  -1   69.76    1.96
  -4  -3   2  433.75    8.18
   4   3  -2  421.31    8.42
   4   3  -2  429.80    8.18
   4   3  -3   16.52    1.10
   4   3  -3   16.30    0.99
  -4  -3   3   16.88    0.96
  -4  -3   4  330.45    6.51
   4   3  -4  322.68    6.67
  -4  -3   4  323.44    6.68
   4   3  -4  323.32    6.50
   4   3  -5   10.71    1.14
   4   3  -5    8.31    1.09
  -4  -3   5    8.58    0.94
  -4  -3   5   10.04    1.08
   4   3  -5   10.18    1.04
  -4  -3   6  270.55    5.98
   4   3  -6  293.76    6.07
   4   3  -6  285.89    6.17
   4   3  -6  296.06    6.02
   4   3  -7    4.70    1.17
  -4  -3   7    4.18    1.08
   4   3  -7    3.80    1.10
   4   3  -7    5.88    1.17
   4   3  -8   74.92    2.56
   4   3  -8   76.35    2.40
   4   3  -8   77.60    2.47
  -4  -3   8   75.29    2.48
   4   3  -9   22.13    1.67
  -4  -3   9   20.36    1.56
   4   3  -9   20.58    1.65
   4   3  -9   23.15    1.50
   4   3 -10   82.75    2.66
  -4  -3  10   85.65    2.84
  -4  -3  11    6.72    1.54
   4   3 -11    6.91    1.43
   4   3 -11    6.31    1.36
   4   3 -12    2.79    1.39
   4   3 -13   14.94    1.55
   4   2  14   34.12    1.97
  -4  -2 -13    1.29    1.29
   4   2  13    1.72    1.36
   4   2  12   98.83    2.87
  -4  -2 -12   96.17    2.82
  -4  -2 -11    0.38    0.97
   4   2  11    0.44    1.06
  -4  -2 -10  332.80    6.75
   4   2  10  324.45    6.75
   4   2   9   26.45    0.66
  -4  -2  -9   28.85    1.26
   4   2   9   27.52    1.35
  -4  -2  -8  251.15    5.13
   4   2   8  242.61    5.11
   4   2   7  104.91    2.53
  -4  -2  -7  108.90    2.53
   4   2   7  103.51    2.12
   4   2   7  105.58    2.12
   4   2   7  108.50    2.18
   4   2   6  305.27    5.75
   4   2   6  300.62    5.98
   4   2   6  306.93    5.76
   4   2   5  175.21    3.59
   4   2   5  173.87    3.51
   4   2   4  278.17    5.31
   4   2   4  266.41    5.26
   4   2   3  467.20    8.77
   4   2   3  462.53    8.66
   4   2   2  225.02    4.57
   4   2   1  491.12    9.34
   4   2   1  489.61    9.12
   4   2   0  477.08    8.83
   4   2   0  468.80    9.05
  -4  -2   0  465.88    9.05
   4   2  -1  633.00   11.58
  -4  -2   1  609.33   11.79
  -4  -2   2   72.74    1.90
   4   2  -2   75.21    1.91
  -4  -2   3  284.27    5.68
   4   2  -3  282.66    5.66
   4   2  -3  277.79    5.80
   4   2  -4   24.56    1.27
   4   2  -4   26.07    1.20
  -4  -2   4   23.74    1.17
   4   2  -4   17.98    1.24
   4   2  -5  144.20    3.40
   4   2  -5  142.36    3.32
  -4  -2   5  137.73    3.32
   4   2  -5  139.82    3.45
  -4  -2   6   38.68    1.59
   4   2  -6   39.90    1.61
   4   2  -6   42.24    1.68
   4   2  -6   37.99    1.66
  -4  -2   7   48.14    1.85
   4   2  -7   47.44    1.82
   4   2  -7   49.25    1.87
   4   2  -7   48.03    1.90
  -4  -2   8   34.13    1.75
   4   2  -8   36.72    1.68
   4   2  -8   38.15    1.74
   4   2  -8   34.55    1.75
   4   2  -9    3.30    1.19
   4   2  -9    4.32    1.36
   4   2  -9    3.83    1.32
  -4  -2   9    3.36    1.21
   4   2 -10    9.49    1.39
   4   2 -10   10.19    1.47
   4   2 -10   10.16    1.30
  -4  -2  10   10.64    1.44
   4   2 -11   10.44    1.38
  -4  -2  11   10.00    1.57
   4   2 -11    9.89    1.36
   4   2 -12    7.21    1.34
   4   2 -13    1.67    1.33
   4   1  14   19.35    1.76
   4   1  13  312.84    6.80
  -4  -1 -12    8.84    1.33
   4   1  12    6.90    1.30
   4   1  11  121.95    3.17
  -4  -1 -11  118.84    3.12
   4   1  11  112.55    2.32
   4   1  10  120.08    2.49
   4   1  10  120.88    3.14
  -4  -1 -10  132.32    3.15
   4   1   9   54.91    1.86
  -4  -1  -9   55.89    1.85
   4   1   8  174.66    3.97
  -4  -1  -8  184.34    3.98
   4   1   7  224.12    4.23
  -4  -1  -7  232.94    4.72
   4   1   7  224.56    4.25
   4   1   7  218.55    4.39
   4   1   7  237.40    4.71
   4   1   6  473.23    8.80
   4   1   6  476.65    8.79
   4   1   6  485.40    9.13
   4   1   5   70.13    1.63
   4   1   5   66.42    1.75
   4   1   5   68.92    1.61
   4   1   4  469.26    8.83
   4   1   4  474.14    8.88
   4   1   4  470.09    8.82
   4   1   3   15.51    0.75
   4   1   3   16.34    0.74
   4   1   3   15.26    0.72
   4   1   2  437.02    8.32
   4   1   1    9.66    0.84
   4   1   1    7.59    0.61
   4   1   0 2044.92   36.93
   4   1   0 2056.18   37.08
   4   1  -1 1529.36   27.73
   4   1  -2  362.73    7.03
  -4  -1   2  359.65    7.05
   4   1  -3   89.38    2.29
   4   1  -3   92.71    2.42
  -4  -1   3   93.75    2.34
  -4  -1   4  175.58    3.95
   4   1  -4  182.12    3.93
   4   1  -4  180.83    4.02
   4   1  -5   69.43    2.17
   4   1  -5   74.54    2.15
  -4  -1   5   72.66    2.14
   4   1  -5   72.91    2.14
   4   1  -6   87.75    2.54
   4   1  -6   88.53    2.46
   4   1  -6   88.60    2.49
  -4  -1   6   86.20    2.50
   4   1  -7   73.65    2.43
   4   1  -7   73.39    2.32
   4   1  -7   84.95    2.41
  -4  -1   7   78.22    2.39
  -4  -1   8   40.76    1.86
   4   1  -8   41.10    1.83
   4   1  -8   40.68    1.83
   4   1  -8   42.63    1.72
   4   1  -8   40.53    1.72
  -4  -1   9   68.69    2.44
   4   1  -9   70.12    2.46
   4   1  -9   70.55    2.43
   4   1  -9   70.25    2.27
   4   1  -9   67.82    2.28
   4   1 -10    1.17    1.27
   4   1 -10    0.44    1.08
  -4  -1  10   -0.35    1.23
   4   1 -10    0.20    1.11
   4   1 -11   67.89    2.55
   4   1 -11   73.24    2.41
   4   1 -11   68.10    2.28
  -4  -1  11   67.24    2.61
   4   1 -12   13.10    1.45
   4   1 -12   12.38    1.42
   4   1 -13   16.50    1.56
   4   0  14   59.49    2.48
   4   0  13    7.38    1.36
  -4   0 -12   61.44    2.25
   4   0  12   60.93    1.59
   4   0  12   67.34    2.37
   4   0  11  113.63    3.08
   4   0  11  109.09    2.46
  -4   0 -11  117.84    3.09
   4   0  10  133.51    3.38
  -4   0 -10  132.93    3.37
   4   0   9  224.91    4.96
  -4   0  -9  230.76    4.97
   4   0   8   56.48    1.76
  -4   0  -8   56.44    1.82
   4   0   8   50.95    1.05
   4   0   8   49.93    1.07
   4   0   7  469.74    8.61
  -4   0  -7  472.22    9.10
   4   0   7  470.50    8.62
   4   0   7  470.85    9.11
   4   0   7  465.55    8.82
   4   0   6    4.68    0.74
   4   0   6    5.02    0.46
   4   0   6    4.97    0.51
   4   0   6    3.71    0.55
   4   0   5  492.93    9.02
   4   0   5  474.46    9.22
   4   0   5  481.97    9.00
   4   0   4   -0.16    0.43
   4   0   4    0.06    0.43
   4   0   4    0.47    0.52
   4   0   3  799.48   14.75
   4   0   3  797.72   14.75
   4   0   3  808.80   14.79
   4   0   2  169.65    3.55
   4   0   2  167.11    3.54
   4   0   1  214.66    4.32
   4   0   1  203.33    4.29
   4   0   0  469.49    8.97
   4   0   0  472.60    8.89
   4   0   0  462.98    8.96
   4   0  -1    4.44    0.68
   4   0  -2 1112.19   20.41
   4   0  -3  127.79    3.09
   4   0  -3  134.65    3.06
   4   0  -3  129.08    3.11
  -4   0   3  134.77    3.06
   4   0  -4  143.02    3.37
   4   0  -4  145.12    3.33
   4   0  -4  143.50    3.38
  -4   0   4  144.47    3.36
  -4   0   5   66.79    2.05
   4   0  -5   66.02    2.04
   4   0  -5   66.77    2.05
   4   0  -5   66.85    2.04
  -4   0   6  263.58    5.65
   4   0  -6  260.50    5.59
   4   0  -6  267.95    5.64
   4   0  -6  262.21    5.58
  -4   0   7    0.97    1.00
   4   0  -7    1.58    1.02
   4   0  -7    1.06    0.95
   4   0  -7    2.60    0.99
   4   0  -7    2.34    1.12
  -4   0   8   88.62    2.73
   4   0  -8   91.98    2.70
   4   0  -8   89.55    2.70
   4   0  -8   89.06    2.58
   4   0  -8   90.55    2.60
  -4   0   9   -0.16    1.18
   4   0  -9    0.59    1.19
   4   0  -9    0.13    1.04
   4   0  -9    0.90    1.08
   4   0  -9   -0.12    1.24
   4   0 -10   57.94    2.28
   4   0 -10   61.20    2.13
  -4   0  10   52.57    2.26
   4   0 -10   57.81    2.10
  -4   0  11    0.84    1.31
   4   0 -11    1.17    1.37
   4   0 -11    1.60    1.20
   4   0 -11    0.44    1.19
   4   0 -12   16.37    1.62
   4   0 -12   17.41    1.54
   4   0 -12   18.34    1.49
   4  -1  14   89.39    2.99
   4  -1  13   42.16    2.11
   4  -1  13   37.73    1.35
   4  -1  12   90.36    2.85
  -4   1 -12   90.04    2.82
   4  -1  12   89.57    2.24
  -4   1 -11   19.44    1.42
   4  -1  11   21.99    1.54
  -4   1 -10  412.95    8.32
   4  -1  10  403.13    8.31
  -4   1  -9   59.83    1.99
   4  -1   9   57.58    2.00
  -4   1  -8  414.23    8.15
   4  -1   8  401.48    7.51
   4  -1   8  405.80    7.82
   4  -1   8  412.77    7.53
   4  -1   8  423.68    8.20
   4  -1   7    9.13    0.53
  -4   1  -7   10.03    0.97
   4  -1   7   12.11    0.81
   4  -1   7   11.33    0.96
   4  -1   6  517.67   10.05
   4  -1   6  526.46    9.70
   4  -1   6  524.55    9.88
   4  -1   5   29.78    0.96
   4  -1   5   29.38    1.20
   4  -1   4  218.49    4.38
   4  -1   4  221.59    4.55
   4  -1   3  148.12    3.21
   4  -1   3  143.60    3.09
   4  -1   2  439.15    8.37
   4  -1   1  124.00    2.82
   4  -1   0  364.58    6.99
   4  -1   0  353.10    7.01
   4  -1  -1  254.53    5.16
   4  -1  -2   88.69    2.26
   4  -1  -3  299.10    6.16
   4  -1  -3  308.14    6.15
   4  -1  -3  301.19    6.16
  -4   1   3  305.16    6.17
   4  -1  -4   81.88    2.25
   4  -1  -4   78.88    2.23
   4  -1  -4   79.95    2.23
  -4   1   4   81.40    2.25
  -4   1   5  178.50    4.17
   4  -1  -5  186.53    4.13
   4  -1  -5  187.93    4.15
   4  -1  -5  184.46    4.15
   4  -1  -6    0.43    0.92
  -4   1   6    0.49    0.95
   4  -1  -6   -0.26    0.87
   4  -1  -6    0.68    0.99
  -4   1   7  104.80    2.95
   4  -1  -7  109.21    2.87
   4  -1  -7  107.51    2.86
   4  -1  -7  108.17    2.95
   4  -1  -8    1.75    1.21
   4  -1  -8    0.76    1.11
  -4   1   8   -0.23    1.10
   4  -1  -8    0.93    1.02
   4  -1  -8    0.81    1.00
   4  -1  -9  101.10    2.92
  -4   1   9   97.61    2.96
   4  -1  -9   98.99    2.76
   4  -1  -9  101.02    2.79
   4  -1  -9   93.58    2.90
  -4   1  10    2.68    1.32
   4  -1 -10    2.71    1.12
   4  -1 -10    3.02    1.14
   4  -1 -10    3.13    1.27
  -4   1  11   29.92    1.94
   4  -1 -11   28.80    1.60
   4  -1 -11   31.35    1.68
   4  -1 -11   31.95    1.82
   4  -1 -12    2.29    1.24
   4  -1 -12    2.79    1.42
   4  -1 -12    3.08    1.28
   4  -2  13   75.45    2.14
   4  -2  13   77.78    2.78
  -4   2 -12    3.67    1.25
   4  -2  12    4.69    0.95
   4  -2  12    4.43    1.36
   4  -2  11  293.76    6.34
  -4   2 -11  282.83    6.29
   4  -2  10    1.01    0.26
   4  -2  10    0.64    1.11
   4  -2  10    0.97    0.27
  -4   2 -10    2.18    1.06
  -4   2  -9   92.36    2.63
   4  -2   9   90.79    1.91
   4  -2   9   91.28    2.62
  -4   2  -8   10.95    1.04
   4  -2   8   10.08    0.61
   4  -2   8   12.27    0.97
   4  -2   8   12.99    1.12
   4  -2   7  416.31    8.35
   4  -2   7  422.25    7.90
  -4   2  -7  412.02    8.31
   4  -2   7  420.81    8.13
  -4   2  -7  426.87    7.91
   4  -2   6   47.41    1.32
   4  -2   6   48.63    1.65
  -4   2  -6   48.99    1.35
   4  -2   6   49.32    1.53
  -4   2  -5  412.23    7.78
   4  -2   5  406.73    8.01
   4  -2   5  407.09    7.76
  -4   2  -4  949.81   17.41
   4  -2   4  958.07   17.40
   4  -2   4  934.99   17.55
   4  -2   3 1026.63   18.99
  -4   2  -3 1034.93   19.00
   4  -2   3 1049.71   19.10
  -4   2  -2  556.21   10.39
   4  -2   2  543.14   10.37
   4  -2   1  107.60    2.55
   4  -2   0  543.29   10.58
   4  -2   0  572.92   10.59
   4  -2  -1   96.85    2.40
   4  -2  -2  475.03    9.89
   4  -2  -2  565.17    9.98
   4  -2  -3    1.03    0.77
   4  -2  -4  216.87    4.65
  -4   2   4  211.73    4.68
   4  -2  -4  214.25    4.64
   4  -2  -5   46.26    1.70
  -4   2   5   44.74    1.69
   4  -2  -5   49.32    1.72
   4  -2  -6  102.35    2.67
  -4   2   6   81.31    2.60
   4  -2  -6  105.66    2.66
   4  -2  -7   23.27    1.36
   4  -2  -7   24.74    1.39
   4  -2  -8   45.13    1.78
   4  -2  -8   44.54    1.79
   4  -2  -9   33.07    1.68
   4  -2  -9   34.70    1.75
   4  -2  -9   35.79    1.66
   4  -2 -10   -0.55    1.22
   4  -2 -10    0.49    1.06
   4  -2 -10    1.25    1.12
   4  -2 -11   68.49    2.41
   4  -2 -11   69.39    2.31
   4  -2 -11   71.38    2.39
   4  -2 -12    1.34    1.37
   4  -2 -12    1.64    1.25
   4  -2 -12    1.46    1.17
   4  -2 -13   21.56    1.82
   4  -3  13    2.42    1.13
   4  -3  13    1.41    1.45
   4  -3  12  143.25    3.90
  -4   3 -11    8.88    1.37
   4  -3  11    7.83    0.48
   4  -3  11   10.08    1.33
   4  -3  10  118.13    2.51
   4  -3  10  120.87    3.30
  -4   3 -10  126.36    2.53
  -4   3 -10  125.28    3.30
   4  -3   9   71.71    1.76
  -4   3  -9   77.30    2.36
  -4   3  -9   76.98    1.77
   4  -3   9   73.54    2.36
   4  -3   8  233.10    4.64
   4  -3   8  231.04    5.17
  -4   3  -8  236.78    4.66
  -4   3  -8  242.20    5.19
   4  -3   7  390.25    7.49
   4  -3   7  402.00    7.94
  -4   3  -7  394.66    7.50
   4  -3   7  390.03    7.74
   4  -3   6  112.09    2.53
   4  -3   6  109.00    2.82
  -4   3  -6  114.84    2.54
   4  -3   6  109.73    2.72
   4  -3   5  125.55    2.83
   4  -3   5  127.82    3.05
  -4   3  -5  127.93    2.84
   4  -3   5  126.21    2.99
   4  -3   4   81.47    2.16
  -4   3  -4   77.74    2.00
   4  -3   4   79.19    2.01
  -4   3  -3   65.47    1.79
   4  -3   3   64.21    1.85
   4  -3   3   65.00    1.79
  -4   3  -2    8.89    0.83
   4  -3   2    9.82    0.81
  -4   3  -1  446.56    8.78
   4  -3   1  465.10    8.79
  -4   3   0    1.67    0.75
   4  -3  -2   10.19    0.91
   4  -3  -3  186.39    4.13
   4  -3  -4   65.44    2.00
   4  -3  -5  227.87    4.95
   4  -3  -6  113.83    2.95
   4  -3  -6  113.30    2.97
   4  -3  -7  106.84    3.04
   4  -3  -7  116.05    3.00
   4  -3  -7  116.14    3.01
   4  -3  -8   66.54    2.34
   4  -3  -8   63.97    2.12
   4  -3  -8   62.30    2.14
   4  -3  -9   36.10    1.87
   4  -3  -9   33.36    1.61
   4  -3  -9   32.70    1.65
   4  -3 -10   55.03    1.99
   4  -3 -10   52.09    2.09
  -4   3  10   51.68    2.24
   4  -3 -10   50.22    2.00
   4  -3 -11   36.99    1.85
  -4   3  11   36.11    2.07
   4  -3 -11   36.71    1.75
   4  -3 -11   39.23    1.81
   4  -3 -12    7.13    1.46
   4  -3 -12    7.23    1.30
   4  -4  13  114.07    3.04
   4  -4  13  114.26    3.51
   4  -4  12   22.90    0.78
   4  -4  12   30.71    1.94
   4  -4  11  103.06    2.31
   4  -4  11   99.79    3.11
  -4   4 -11  109.18    2.30
  -4   4 -11  111.99    3.17
   4  -4  10  117.81    2.62
  -4   4 -10  121.59    3.33
  -4   4 -10  122.25    2.64
   4  -4  10  123.09    3.34
   4  -4   9  113.66    2.62
  -4   4  -9  122.34    3.20
   4  -4   9  115.33    3.18
  -4   4  -9  118.65    2.63
   4  -4   8  327.02    6.76
  -4   4  -8  317.25    6.25
   4  -4   8  318.58    6.26
   4  -4   7   51.43    1.54
  -4   4  -7   49.43    1.51
   4  -4   7   49.35    1.75
   4  -4   7   49.14    1.83
  -4   4  -6  386.51    7.47
   4  -4   6  383.00    7.48
   4  -4   6  386.91    7.67
  -4   4  -5   28.60    1.15
   4  -4   5   27.30    1.15
   4  -4   5   26.33    1.31
  -4   4  -4  787.68   14.76
   4  -4   4  808.46   14.89
   4  -4   4  784.27   14.76
   4  -4   3    0.65    0.71
  -4   4  -3    0.87    0.70
   4  -4   2  584.66   11.06
  -4   4  -2  578.13   11.05
   4  -4   1   23.68    1.16
  -4   4  -1   23.25    1.15
  -4   4   0  390.51    7.70
   4  -4  -2   80.77    2.27
  -4   4   3   94.41    2.51
   4  -4  -3   89.80    2.50
   4  -4  -3   96.37    2.53
   4  -4  -4  194.16    4.38
   4  -4  -4  198.41    4.38
   4  -4  -5  193.58    4.45
   4  -4  -5  203.93    4.51
  -4   4   6   73.36    2.38
   4  -4  -6   78.24    2.38
   4  -4  -6   72.59    2.27
   4  -4  -7  121.01    3.26
   4  -4  -7  125.06    3.18
  -4   4   7  123.83    3.32
   4  -4  -7  120.26    3.18
   4  -4  -8   13.75    1.32
   4  -4  -8   13.36    1.45
  -4   4   8   11.59    1.38
   4  -4  -8   13.15    1.25
  -4   4   9   81.19    2.71
   4  -4  -9   79.32    2.49
   4  -4  -9   74.69    2.42
   4  -4 -10    0.31    1.15
  -4   4  10    1.61    1.34
   4  -4 -10   -0.10    1.22
   4  -4 -10    0.14    1.16
   4  -4 -11   32.22    1.71
   4  -4 -11   31.72    1.74
   4  -4 -11   30.94    1.72
   4  -4 -12    3.70    1.29
   4  -4 -12    4.61    1.37
   4  -5  13   19.69    1.59
   4  -5  12   48.34    2.18
   4  -5  12   44.14    1.32
  -4   5 -12   43.78    1.26
   4  -5  11  125.45    3.59
   4  -5  11  128.08    2.84
  -4   5 -11  128.12    2.82
  -4   5 -10   40.78    1.39
   4  -5  10   40.68    1.37
  -4   5 -10   41.26    1.89
   4  -5   9  224.67    4.66
  -4   5  -9  225.80    4.66
  -4   5  -8  123.60    2.82
   4  -5   8  116.26    2.80
   4  -5   7  167.86    3.93
  -4   5  -7  172.14    3.72
   4  -5   7  170.41    3.73
   4  -5   6    4.38    1.02
  -4   5  -6    4.29    0.82
   4  -5   6    4.51    0.83
   4  -5   5  448.39    8.79
  -4   5  -5  446.55    8.63
   4  -5   5  439.57    8.64
   4  -5   4   96.11    2.56
  -4   5  -4   91.06    2.44
   4  -5   4   94.60    2.43
  -4   5  -3  493.90    9.57
   4  -5   3  495.35    9.57
   4  -5   2   90.45    2.40
  -4   5  -2   90.95    2.40
   4  -5   1  346.51    6.92
  -4   5  -1  340.41    6.90
  -4   5   0  165.27    3.76
   4  -5  -1  268.60    5.59
  -4   5   2  302.16    6.31
   4  -5  -2  302.76    6.33
   4  -5  -2  314.86    6.32
  -4   5   3   62.12    1.98
   4  -5  -3   61.98    2.01
   4  -5  -3   58.85    1.96
  -4   5   4  321.43    6.57
   4  -5  -4  307.34    6.55
   4  -5  -4  317.00    6.54
   4  -5  -5   25.50    1.41
   4  -5  -5   25.88    1.46
   4  -5  -6    9.23    1.19
   4  -5  -6    7.94    1.21
   4  -5  -7   17.15    1.40
   4  -5  -7   17.28    1.47
  -4   5   8   40.00    1.92
   4  -5  -8   39.17    1.98
   4  -5  -8   43.97    1.87
  -4   5   9    3.49    1.29
   4  -5  -9    3.68    1.22
   4  -5  -9    2.77    1.13
   4  -5 -10   35.44    1.77
  -4   5  10   34.60    1.98
   4  -5 -10   37.88    1.80
   4  -5 -11    7.27    1.35
   4  -5 -11    7.03    1.39
   4  -5 -11    7.52    1.34
   4  -5 -12   14.07    1.50
   4  -5 -12   10.77    1.44
   4  -6  12   77.89    2.07
  -4   6 -11    0.84    0.75
   4  -6  11    0.48    0.83
  -4   6 -10  120.85    2.88
   4  -6  10  120.43    2.88
  -4   6  -9    3.36    0.87
   4  -6   9    3.29    0.93
  -4   6  -8  146.71    3.40
   4  -6   8  148.66    3.40
   4  -6   7  178.93    4.39
  -4   6  -7  192.32    4.17
   4  -6   7  191.65    4.37
   4  -6   7  191.73    4.18
   4  -6   6  351.78    7.23
  -4   6  -6  346.67    6.99
   4  -6   6  351.16    7.17
   4  -6   6  344.28    7.00
   4  -6   5   36.17    1.54
  -4   6  -5   31.78    1.41
   4  -6   5   31.92    1.55
   4  -6   5   32.88    1.45
   4  -6   4  150.68    3.60
  -4   6  -4  151.08    3.53
   4  -6   4  151.32    3.66
   4  -6   4  150.85    3.53
   4  -6   3  161.33    3.74
  -4   6  -3  157.69    3.66
   4  -6   3  157.43    3.68
  -4   6  -2  210.11    4.61
   4  -6   2  213.46    4.64
   4  -6   2  208.17    4.60
   4  -6   1  325.90    6.73
  -4   6  -1  331.04    6.73
   4  -6   0   67.59    2.04
  -4   6   0   68.43    2.09
   4  -6  -1  263.43    5.58
   4  -6  -2   38.10    1.58
  -4   6   2   37.51    1.59
   4  -6  -2   39.37    1.59
   4  -6  -3  199.57    4.46
  -4   6   3  195.78    4.49
   4  -6  -3  200.30    4.53
  -4   6   4    8.25    1.15
   4  -6  -4    8.37    1.09
   4  -6  -4    8.78    1.11
   4  -6  -5  274.98    6.08
  -4   6   5  302.30    6.13
   4  -6  -5  277.32    6.09
   4  -6  -6   78.10    2.44
   4  -6  -6   77.11    2.45
   4  -6  -7  652.52   12.58
   4  -6  -7  636.84   12.62
   4  -6  -8    0.25    1.09
   4  -6  -8    1.03    1.23
   4  -6  -9   40.04    1.86
   4  -6  -9   41.91    1.90
  -4   6  10   18.20    1.74
   4  -6 -10   18.56    1.55
   4  -6 -10   18.61    1.52
   4  -6 -11   27.19    1.71
   4  -6 -11   30.81    1.83
   4  -7  12    3.05    0.97
   4  -7  11   97.08    2.59
  -4   7 -11  101.14    2.58
   4  -7  11  102.88    3.22
   4  -7  10    0.24    0.95
   4  -7  10    0.27    1.22
  -4   7 -10    0.73    0.97
   4  -7   9  204.78    4.50
  -4   7  -9  203.63    4.49
   4  -7   9  205.38    4.92
   4  -7   8   36.59    1.57
  -4   7  -8   38.56    1.61
   4  -7   8   40.04    1.86
   4  -7   7  182.97    4.39
  -4   7  -7  181.25    4.13
   4  -7   7  184.00    4.15
   4  -7   6   69.90    2.30
  -4   7  -6   68.76    2.15
   4  -7   6   68.23    2.26
   4  -7   6   70.81    2.19
   4  -7   5  185.98    4.33
  -4   7  -5  190.02    4.24
   4  -7   5  183.45    4.33
   4  -7   5  183.15    4.23
   4  -7   4  198.17    4.47
  -4   7  -4  193.03    4.40
   4  -7   4  196.23    4.50
   4  -7   4  193.24    4.42
   4  -7   3  129.97    3.29
   4  -7   3  132.75    3.29
  -4   7  -3  129.06    3.26
   4  -7   2  147.44    3.53
  -4   7  -2  147.29    3.52
   4  -7   2  138.57    3.49
   4  -7   1   26.19    1.39
   4  -7   1   23.63    1.43
  -4   7  -1   25.90    1.40
   4  -7   0  314.15    6.50
   4  -7  -1    1.69    0.96
   4  -7  -2  280.38    6.07
   4  -7  -2  286.81    5.97
  -4   7   2  279.57    6.00
   4  -7  -3   15.44    1.32
   4  -7  -3   15.18    1.27
  -4   7   3   16.76    1.28
   4  -7  -4  137.79    3.55
  -4   7   4  144.56    3.55
   4  -7  -4  136.64    3.50
   4  -7  -5   12.23    1.28
   4  -7  -5   13.90    1.30
  -4   7   5   12.22    1.31
   4  -7  -6   25.61    1.58
  -4   7   6   26.51    1.62
   4  -7  -6   25.39    1.60
   4  -7  -7    6.58    1.28
   4  -7  -7    5.84    1.35
   4  -7  -8    2.64    1.29
   4  -7  -9   41.39    2.01
   4  -7 -10   11.47    1.51
   4  -7 -11   20.93    1.69
  -4   8 -11    7.94    1.16
   4  -8  11   10.10    1.24
   4  -8  10  107.05    3.25
  -4   8 -10  106.92    2.86
   4  -8  10  104.63    2.85
   4  -8   9  120.90    3.43
  -4   8  -9  115.01    3.08
   4  -8   9  117.67    3.06
   4  -8   8   35.31    1.84
   4  -8   8   35.42    1.68
  -4   8  -8   38.59    1.73
  -4   8  -7  122.07    3.20
   4  -8   7  123.90    3.23
   4  -8   7  130.21    3.46
   4  -8   6  105.30    2.86
   4  -8   6  108.93    3.01
   4  -8   6   99.62    2.94
  -4   8  -6  100.49    2.83
   4  -8   5  220.19    4.98
   4  -8   5  226.51    5.10
   4  -8   5  222.99    5.11
  -4   8  -5  225.94    5.00
  -4   8  -4   12.78    1.27
   4  -8   4   14.39    1.27
   4  -8   4   15.90    1.29
   4  -8   3  460.05    9.10
   4  -8   3  452.24    9.11
  -4   8  -3  445.48    9.05
   4  -8   2    4.52    1.15
   4  -8   2    4.88    1.08
  -4   8  -2    6.58    1.21
   4  -8   2    4.89    1.13
   4  -8   1  200.01    4.58
   4  -8   1  201.99    4.67
  -4   8  -1  201.07    4.62
   4  -8   1  207.10    4.71
   4  -8   0   25.95    1.43
   4  -8   0   29.80    1.62
   4  -8  -1  228.50    5.28
   4  -8  -1  247.65    5.24
  -4   8   2    0.67    1.04
   4  -8  -2    1.23    1.07
   4  -8  -2    1.05    1.01
   4  -8  -3  125.07    3.28
   4  -8  -3  127.33    3.39
  -4   8   3  129.60    3.39
   4  -8  -4   76.87    2.43
   4  -8  -4   71.32    2.46
  -4   8   4   75.26    2.43
   4  -8  -5   92.32    2.77
   4  -8  -5   95.24    2.84
  -4   8   5   92.97    2.82
   4  -8  -6   48.39    2.08
   4  -8  -6   48.10    2.06
  -4   8   6   51.34    2.05
   4  -8  -7   44.70    2.04
   4  -8  -8   41.22    1.98
   4  -8  -9    7.73    1.38
   4  -8 -10   56.59    2.29
   4  -9  11   29.27    1.63
   4  -9  10   82.19    2.55
  -4   9 -10   79.39    2.52
   4  -9   9   47.86    1.97
  -4   9  -9   48.13    1.99
   4  -9   9   50.47    2.23
   4  -9   8   95.80    2.84
  -4   9  -8   96.90    2.83
   4  -9   8   96.14    3.02
   4  -9   7   13.48    1.39
   4  -9   7   14.64    1.45
  -4   9  -7   13.25    1.33
  -4   9  -6  182.83    4.34
   4  -9   6  186.46    4.36
   4  -9   6  173.25    4.38
   4  -9   5    4.37    1.20
   4  -9   5    7.32    1.21
  -4   9  -5    5.49    1.25
   4  -9   5    8.31    1.34
   4  -9   4  212.68    4.94
   4  -9   4  216.42    4.96
  -4   9  -4  216.76    4.95
   4  -9   3    5.72    1.24
   4  -9   3    4.93    1.12
  -4   9  -3    7.24    1.29
   4  -9   3    4.70    1.27
   4  -9   2  358.81    7.46
   4  -9   2  351.72    7.50
  -4   9  -2  360.19    7.48
   4  -9   2  359.41    7.52
   4  -9   1   43.15    1.95
  -4   9  -1   44.30    1.93
   4  -9   1   43.59    1.95
   4  -9   1   43.64    1.84
   4  -9   0  248.44    5.46
   4  -9   0  247.15    5.53
   4  -9  -1  100.78    2.99
   4  -9  -1  103.94    2.98
   4  -9  -1  103.15    2.84
   4  -9  -2   18.11    1.49
   4  -9  -2   16.67    1.42
   4  -9  -2   16.17    1.34
  -4   9   2   17.61    1.42
   4  -9  -3  269.13    6.02
   4  -9  -3  267.68    5.92
   4  -9  -3  265.76    5.86
  -4   9   3  271.90    5.95
   4  -9  -4   39.74    1.84
   4  -9  -4   39.43    1.89
  -4   9   4   39.45    1.92
   4  -9  -5   89.89    2.71
   4  -9  -5   83.65    2.75
  -4   9   5   89.46    2.80
   4  -9  -6   10.45    1.45
   4  -9  -7   83.27    2.79
   4  -9  -8    1.40    1.30
   4  -9  -9   40.09    2.03
   4 -10  11  173.00    4.27
   4 -10  10   38.48    1.90
   4 -10   9   93.72    2.86
   4 -10   8    3.06    1.40
   4 -10   8    2.70    1.39
   4 -10   7  132.24    3.60
  -4  10  -7  132.44    3.57
   4 -10   7  134.48    3.71
  -4  10  -6    3.41    1.33
   4 -10   6    2.41    1.28
   4 -10   6    1.84    1.32
  -4  10  -5  174.43    4.28
   4 -10   5  169.95    4.30
   4 -10   5  174.34    4.30
   4 -10   4   13.98    1.47
  -4  10  -4   14.18    1.51
   4 -10   4   14.92    1.37
   4 -10   3  105.54    3.06
   4 -10   3  106.68    3.16
   4 -10   3  113.35    3.19
  -4  10  -3  111.91    3.15
   4 -10   2   63.82    2.27
   4 -10   2   67.04    2.39
   4 -10   2   66.44    2.37
  -4  10  -2   66.30    2.36
   4 -10   1   30.98    1.65
   4 -10   1   30.27    1.78
   4 -10   1   31.74    1.79
  -4  10  -1   29.66    1.74
   4 -10   0   98.27    2.85
   4 -10   0   98.00    2.87
   4 -10   0  102.06    3.01
   4 -10  -1   96.49    2.97
  -4  10   1   96.78    2.93
   4 -10  -1   91.03    2.75
   4 -10  -1   92.01    2.87
   4 -10  -2   82.40    2.73
  -4  10   2   83.17    2.72
   4 -10  -2   79.99    2.53
   4 -10  -2   81.03    2.68
   4 -10  -3   58.81    2.32
   4 -10  -3   54.91    2.15
   4 -10  -3   56.18    2.25
   4 -10  -4   59.49    2.38
   4 -10  -4   59.29    2.24
   4 -10  -4   57.63    2.22
   4 -10  -5    1.03    1.33
   4 -10  -5    0.65    1.34
   4 -10  -6   68.00    2.44
   4 -10  -6   72.72    2.68
   4 -10  -7   10.86    1.56
   4 -10  -7   12.93    1.63
   4 -10  -8   65.09    2.57
   4 -11  10   73.31    2.63
   4 -11   9    1.57    1.47
   4 -11   8   28.56    1.91
   4 -11   7   28.22    1.90
   4 -11   7   28.08    1.94
   4 -11   6   98.11    3.06
   4 -11   6   94.74    3.01
   4 -11   5   58.09    2.34
   4 -11   5   59.99    2.37
   4 -11   4   53.30    2.23
   4 -11   4   51.35    2.24
   4 -11   3   71.39    2.46
   4 -11   3   73.60    2.62
   4 -11   2   12.69    1.41
   4 -11   2   10.73    1.49
   4 -11   1  108.72    3.10
   4 -11   1  106.75    3.08
   4 -11   0    4.33    1.18
   4 -11   0    3.14    1.26
   4 -11  -1  143.62    3.89
   4 -11  -1  139.13    3.64
   4 -11  -1  139.48    3.63
   4 -11  -2    0.64    1.42
   4 -11  -2   -0.77    1.20
   4 -11  -3  132.44    3.77
   4 -11  -4    3.03    1.46
   4 -11  -5   73.53    2.77
   4 -12   6   91.69    3.09
   4 -12   5   11.77    1.51
   4 -12   5   13.32    1.66
   4 -12   4  112.26    3.39
   4 -12   4  103.92    3.24
   4 -12   3    7.87    1.45
   4 -12   3    8.76    1.57
   4 -12   2  304.04    6.85
   4 -12   2  302.55    6.65
   4 -12   1   27.04    1.77
   4 -12   0  113.35    3.24
   4 -12  -1    4.93    1.35
   4 -12  -1    3.39    1.41
   4 -12  -2   75.64    2.83
   4 -13   4    1.85    1.49
   4 -13   3   68.94    2.56
   4 -13   2    0.58    1.33
   4 -13   1   14.93    1.59
   4 -13   0   32.99    1.90
   4 -13  -1   77.33    2.68
   4 -13  -2   10.58    1.53
   4 -13  -3   14.02    1.62
   5  13   2   13.82    1.58
   5  13   1    5.36    1.50
   5  13   0   16.00    1.69
  -5 -12  -7   43.20    2.08
  -5 -12  -6   13.48    1.57
  -5 -12  -5   95.92    3.06
  -5 -12  -4   13.89    1.65
   5  12   4   16.55    1.31
  -5 -12  -3   43.63    2.22
   5  12   3   43.39    1.83
  -5 -12  -2   11.72    1.61
   5  12   2   11.64    1.40
  -5 -12  -1   44.38    2.30
   5  12   1   43.81    2.01
   5  12   0    1.22    1.43
   5  12  -1   53.68    2.27
  -5 -11  -7   20.08    1.52
   5  11   7   20.95    1.56
  -5 -11  -6   54.81    2.17
   5  11   6   53.97    2.07
   5  11   5    7.51    0.95
  -5 -11  -5    7.88    1.39
   5  11   5    7.67    1.42
   5  11   4   54.50    1.87
  -5 -11  -4   56.34    2.31
  -5 -11  -3    0.38    1.34
   5  11   3    1.14    1.09
   5  11   2   81.75    2.49
  -5 -11  -2   79.19    2.74
  -5 -11  -1    7.41    1.53
  -5 -11   0   32.14    1.95
  -5 -11   1    8.92    1.57
  -5 -11   2   26.91    1.97
  -5 -10  -8    4.26    1.04
   5  10   8    2.92    1.08
   5  10   7   69.26    2.18
  -5 -10  -7   66.31    2.24
   5  10   6   13.84    1.33
  -5 -10  -6   12.62    1.31
   5  10   6   10.15    0.85
  -5 -10  -5   74.35    2.44
   5  10   5   70.10    1.97
   5  10   5   74.47    2.38
   5  10   4    3.52    1.32
  -5 -10  -4    1.59    1.26
   5  10   4    1.27    0.91
  -5 -10  -3   47.88    2.10
   5  10   3   52.34    2.11
   5  10   2   13.35    1.41
  -5 -10  -2   13.55    1.46
  -5 -10  -1   46.44    2.13
   5  10   1   45.90    2.04
  -5 -10   0   20.32    1.67
  -5 -10   1   69.36    2.59
  -5 -10   2   25.59    1.82
   5  10  -3   10.34    0.69
  -5 -10   3   11.94    1.60
  -5 -10   4  248.97    4.95
  -5  -9  -9   13.91    0.96
   5   9   8   83.97    2.29
  -5  -9  -8   82.67    2.31
  -5  -9  -7   13.71    1.21
   5   9   7   15.21    1.22
   5   9   6   98.19    2.26
  -5  -9  -6   98.86    2.78
   5   9   6  104.84    2.72
   5   9   5   37.22    1.31
  -5  -9  -5   39.11    1.73
   5   9   5   37.34    1.68
   5   9   4   60.02    2.12
  -5  -9  -4   57.65    2.15
   5   9   3   49.22    1.93
  -5  -9  -3   48.17    1.98
   5   9   2   90.71    2.70
  -5  -9  -2   83.33    2.72
   5   9   1   66.21    2.34
  -5  -9  -1   67.31    2.43
  -5  -9   0   13.46    1.48
   5   9   0   13.07    1.41
   5   9  -1   43.39    1.99
  -5  -9   1   42.01    2.02
  -5  -9   2   10.61    1.47
   5   9  -2    9.18    0.58
  -5  -9   3   25.00    0.96
  -5  -9   3   26.85    1.84
   5   9  -3   27.84    1.02
  -5  -9   4  110.92    2.61
   5   9  -4  115.24    2.63
  -5  -9   5   26.25    1.24
  -5  -9   5   25.60    1.83
   5   9  -5   23.58    1.24
   5   9  -6    1.19    1.02
  -5  -9   6    0.73    0.97
  -5  -9   6   -0.54    1.46
  -5  -9   7   15.39    1.32
  -5  -9   8    2.57    1.28
   5   8   9   64.99    1.74
  -5  -8  -9   60.71    1.72
   5   8   8   19.30    1.11
  -5  -8  -8   17.74    1.08
   5   8   7   78.73    2.18
  -5  -8  -7   77.39    2.19
  -5  -8  -6   73.07    2.15
   5   8   6   74.21    2.11
   5   8   6   65.19    1.67
  -5  -8  -5   62.22    2.09
   5   8   5   68.16    2.07
  -5  -8  -4   56.21    2.03
   5   8   4   58.80    1.99
  -5  -8  -3   53.32    1.97
   5   8   3   53.47    1.90
  -5  -8  -2  105.76    2.98
   5   8   2  111.84    3.01
  -5  -8  -1   14.04    1.37
   5   8   1   13.43    1.30
   5   8   0   90.80    2.70
  -5  -8   0   89.06    2.78
   5   8  -1    5.02    1.24
   5   8  -1    4.35    0.42
  -5  -8   1    4.89    1.27
   5   8  -2  113.31    2.45
   5   8  -2  122.11    3.27
  -5  -8   2  118.41    3.32
   5   8  -3   18.28    0.94
  -5  -8   3   17.44    0.90
   5   8  -4   59.15    1.73
  -5  -8   4   56.67    1.72
   5   8  -5   46.91    1.66
  -5  -8   5   43.14    1.63
  -5  -8   5   49.73    2.19
   5   8  -6   70.67    2.18
  -5  -8   6   71.37    2.20
  -5  -8   6   74.08    2.67
  -5  -8   7   19.79    1.83
  -5  -8   7   18.24    1.39
   5   8  -7   20.07    1.48
  -5  -8   8    7.25    1.34
   5   8  -8   10.39    1.42
  -5  -8   9    2.31    1.45
   5   7  10   83.16    1.81
   5   7  10   85.44    2.02
   5   7   9   36.61    1.18
   5   7   9   33.40    1.05
   5   7   8   51.54    1.20
   5   7   8   58.37    1.62
  -5  -7  -8   55.66    1.62
   5   7   7   96.60    2.24
  -5  -7  -7   93.23    2.27
   5   7   7   78.30    1.66
   5   7   6  110.28    2.69
  -5  -7  -6  106.41    2.72
   5   7   5  110.64    2.76
  -5  -7  -5  106.99    2.78
   5   7   4   13.97    1.15
  -5  -7  -4   15.28    1.22
   5   7   3  295.81    6.08
  -5  -7  -3  285.11    6.13
  -5  -7  -2   -0.10    0.99
   5   7   2    0.09    1.00
  -5  -7  -1   29.58    1.57
   5   7   1   28.09    1.49
   5   7   0   38.19    0.88
  -5  -7   0   40.65    1.79
   5   7   0   41.55    1.75
   5   7  -1   98.98    2.13
  -5  -7   1  102.51    2.92
   5   7  -1  104.23    2.88
   5   7  -2   22.14    0.94
   5   7  -2   24.90    1.53
  -5  -7   2   22.17    1.53
  -5  -7   3   31.58    1.20
   5   7  -3   29.98    1.16
  -5  -7   4   21.70    1.16
   5   7  -4   23.90    1.19
   5   7  -4   23.59    1.60
   5   7  -5   23.26    1.27
  -5  -7   5   23.68    1.27
   5   7  -5   24.42    1.65
  -5  -7   5   23.10    1.66
  -5  -7   6   23.51    1.38
   5   7  -6   25.37    1.38
  -5  -7   6   26.40    1.75
  -5  -7   7    6.69    1.51
   5   7  -7    5.28    1.19
  -5  -7   7    7.99    1.24
  -5  -7   8    3.51    1.53
  -5  -7   8    3.73    1.27
   5   7  -8    4.24    1.32
  -5  -7   9    4.58    1.40
   5   6  12   28.17    1.40
   5   6  11   29.38    1.32
   5   6  10   50.23    1.57
   5   6   9   29.57    0.97
   5   6   9   28.33    1.11
   5   6   8  156.02    3.24
   5   6   8  149.85    3.12
   5   6   7   20.68    1.03
  -5  -6  -7   19.26    1.01
   5   6   7   20.04    0.72
  -5  -6  -6  151.65    3.28
   5   6   6  156.76    3.26
   5   6   6  137.42    2.71
  -5  -6  -5   -0.12    0.77
   5   6   5   -0.46    0.82
   5   6   4   96.84    2.48
  -5  -6  -4   90.62    2.49
   5   6   3   -0.05    0.93
  -5  -6  -3    0.34    0.91
   5   6   3    2.00    0.79
   5   6   2  181.95    4.03
   5   6   2  185.29    4.13
  -5  -6  -2  179.32    4.16
   5   6   1   21.34    0.62
   5   6   1   21.10    1.28
   5   6   1   19.85    0.60
   5   6   1   23.14    1.32
  -5  -6  -1   20.59    1.30
   5   6   0  514.57    9.50
   5   6   0  518.09   10.14
   5   6   0  529.84   10.21
  -5  -6   0  515.52   10.24
   5   6  -1    2.80    1.07
   5   6  -1    2.33    0.59
   5   6  -1    1.68    1.03
  -5  -6   1    3.20    1.07
   5   6  -2   70.80    2.32
   5   6  -2   72.97    1.84
   5   6  -2   72.15    2.34
  -5  -6   2   69.99    2.33
  -5  -6   3   26.22    1.15
   5   6  -3   30.06    1.64
   5   6  -3   27.27    1.23
  -5  -6   4   28.05    1.29
   5   6  -4   28.81    1.71
   5   6  -4   29.17    1.67
   5   6  -4   29.04    1.33
  -5  -6   5   52.32    1.82
  -5  -6   5   49.53    2.10
   5   6  -5   49.88    2.09
   5   6  -5   52.06    1.78
   5   6  -6   15.14    1.27
  -5  -6   6   13.80    1.51
  -5  -6   6   15.28    1.25
   5   6  -6   14.93    1.51
   5   6  -7   20.58    1.47
  -5  -6   7   21.31    1.68
  -5  -6   7   23.00    1.49
  -5  -6   8    0.58    1.32
  -5  -6   8    0.59    1.22
   5   6  -8    0.31    1.25
  -5  -6   9   16.44    1.64
  -5  -6  10    6.49    1.56
   5   5  13    7.40    1.30
  -5  -5 -12   24.99    1.39
   5   5  12   26.21    1.42
  -5  -5 -11  103.93    2.63
   5   5  11  101.46    2.66
   5   5  10    7.35    0.99
   5   5   9  167.99    3.28
   5   5   9  176.02    3.66
   5   5   9  167.35    3.29
   5   5   8    1.61    0.67
   5   5   8    4.14    0.59
   5   5   7  165.01    3.44
   5   5   7  174.48    3.54
   5   5   6    9.16    0.83
  -5  -5  -6   11.01    0.87
   5   5   6   11.08    0.59
   5   5   6   10.24    0.62
   5   5   5  190.99    3.72
  -5  -5  -5  190.76    4.13
   5   5   5  201.60    4.12
   5   5   5  192.29    3.94
   5   5   4   37.97    0.95
   5   5   4   38.15    0.95
  -5  -5  -4   37.17    1.45
   5   5   4   37.86    1.27
   5   5   4   40.27    1.45
   5   5   3  235.42    4.35
   5   5   3  222.55    4.34
  -5  -5  -3  234.61    4.95
   5   5   3  246.69    4.94
   5   5   3  232.66    4.80
   5   5   2   76.80    1.63
   5   5   2   73.93    1.61
  -5  -5  -2   76.99    2.22
   5   5   2   77.89    2.15
   5   5   2   83.93    2.27
  -5  -5  -1   22.85    1.34
   5   5   1   26.09    0.82
   5   5   1   23.50    1.23
   5   5   1   23.94    1.30
  -5  -5   0   75.68    2.32
   5   5   0   74.49    2.24
   5   5   0   78.13    1.80
   5   5   0   83.16    2.35
  -5  -5   1    1.90    0.93
   5   5  -1    2.13    1.01
   5   5  -1    1.92    0.60
   5   5  -1    1.84    1.01
  -5  -5   2  140.50    3.51
   5   5  -2  136.80    3.50
   5   5  -2  139.18    3.05
   5   5  -3   16.98    1.35
  -5  -5   3   14.77    0.98
   5   5  -3   15.91    1.02
   5   5  -4  107.82    2.68
  -5  -5   4  106.96    2.69
   5   5  -4  110.44    3.08
   5   5  -4  102.77    2.99
  -5  -5   5   17.19    1.47
   5   5  -5   16.48    1.43
  -5  -5   5   16.48    1.20
   5   5  -5   16.47    1.17
  -5  -5   6   48.16    2.03
   5   5  -6   42.30    1.98
  -5  -5   6   43.26    1.72
   5   5  -6   42.38    1.77
   5   5  -7    6.74    1.45
   5   5  -7    7.82    1.42
  -5  -5   7    6.70    1.22
   5   5  -7    5.71    1.23
  -5  -5   8   32.30    1.73
   5   5  -8   34.83    1.84
  -5  -5   9    3.14    1.27
  -5  -5  10    7.68    1.50
   5   4  14   51.60    2.17
   5   4  13   11.96    1.38
  -5  -4 -13   11.84    1.32
   5   4  12   98.80    2.75
  -5  -4 -12   98.24    2.73
  -5  -4 -11    1.64    0.96
   5   4  11    2.28    1.00
  -5  -4 -10  193.09    4.23
   5   4  10  198.93    4.27
   5   4   9    0.67    0.34
   5   4   9    2.20    0.78
   5   4   9    0.21    0.34
   5   4   8  168.66    3.15
   5   4   8  173.78    3.13
   5   4   8  175.96    3.42
   5   4   7   33.37    0.95
   5   4   7   33.92    1.13
   5   4   7   35.04    1.10
   5   4   6  171.62    3.50
   5   4   6  175.65    3.61
   5   4   6  171.23    3.53
   5   4   5  200.46    4.04
   5   4   5  206.12    4.17
   5   4   5  210.75    4.27
   5   4   4  276.61    5.30
  -5  -4  -4  272.34    5.64
   5   4   4  279.32    5.53
   5   4   4  282.75    5.63
   5   4   3  298.10    5.52
  -5  -4  -3  294.24    5.93
   5   4   3  306.02    5.94
   5   4   3  277.22    5.51
   5   4   3  283.91    5.82
   5   4   2   76.29    1.73
  -5  -4  -2   75.74    2.15
   5   4   2   72.44    1.70
   5   4   2   78.51    2.18
   5   4   2   76.21    2.08
  -5  -4  -1  116.76    2.93
   5   4   1  115.01    2.48
   5   4   1  119.98    2.94
   5   4   1  116.65    2.88
  -5  -4   0   41.89    1.63
   5   4   0   41.60    1.26
   5   4   0   46.04    1.68
   5   4   0   42.09    1.60
   5   4  -1  199.42    4.46
   5   4  -1  196.30    4.06
  -5  -4   1  196.65    4.46
   5   4  -1  202.04    4.47
   5   4  -2   -0.13    0.94
  -5  -4   2    0.16    0.93
   5   4  -2    0.13    0.72
   5   4  -3  148.34    3.62
  -5  -4   3  143.24    3.28
   5   4  -3  143.75    3.28
  -5  -4   4    6.79    1.12
   5   4  -4    6.11    1.14
   5   4  -4    6.64    0.98
  -5  -4   4    6.95    0.96
   5   4  -5   61.83    2.20
  -5  -4   5   59.73    1.94
  -5  -4   5   59.12    2.18
   5   4  -5   62.06    2.02
  -5  -4   6   11.80    1.22
   5   4  -6   11.01    1.40
   5   4  -6   10.49    1.31
   5   4  -6   11.59    1.24
  -5  -4   7   11.39    1.30
   5   4  -7   11.39    1.49
   5   4  -7    9.41    1.38
   5   4  -7    9.27    1.24
  -5  -4   8    9.85    1.31
   5   4  -8    8.98    1.49
   5   4  -8    9.27    1.41
   5   4  -8    8.59    1.37
  -5  -4   9  108.85    3.20
  -5  -4  10    0.89    1.41
   5   3  14    0.49    1.43
   5   3  13  112.67    3.17
  -5  -3 -13  115.81    3.18
   5   3  12    9.29    1.31
  -5  -3 -12    8.68    1.27
   5   3  11  124.91    3.14
  -5  -3 -11  121.19    3.14
  -5  -3 -10    4.54    1.00
   5   3  10    3.98    0.99
   5   3   9  154.78    3.53
   5   3   8   62.72    1.45
   5   3   8   63.91    1.81
   5   3   8   61.13    1.41
   5   3   8   61.64    1.39
   5   3   7  122.93    2.82
   5   3   7  126.95    2.64
   5   3   7  122.78    2.66
   5   3   6   96.96    2.26
   5   3   6   98.27    2.30
   5   3   6  101.59    2.31
   5   3   5  228.56    4.65
   5   3   5  241.44    4.77
   5   3   4    3.34    0.67
   5   3   4    2.78    0.53
   5   3   3    4.58    0.52
   5   3   3    7.42    0.85
   5   3   3    4.81    0.57
   5   3   2  207.52    4.21
   5   3   2  221.19    4.55
   5   3   1   38.27    1.15
   5   3   1   37.77    1.49
   5   3   0  443.53    8.39
   5   3   0  440.73    8.71
   5   3  -1    6.76    0.99
   5   3  -1    6.48    0.97
   5   3  -1    6.75    0.74
   5   3  -2  142.29    3.16
   5   3  -2  136.91    3.45
   5   3  -3   -0.40    1.02
   5   3  -3    0.11    0.82
  -5  -3   3    0.36    0.80
  -5  -3   4   92.75    2.52
   5   3  -4   95.02    2.51
   5   3  -4   96.82    2.71
  -5  -3   5   29.69    1.44
   5   3  -5   30.64    1.50
   5   3  -5   31.27    1.64
   5   3  -6   56.66    2.22
   5   3  -6   57.20    2.12
   5   3  -6   62.05    2.04
  -5  -3   6   57.87    2.05
   5   3  -7   51.28    2.17
   5   3  -7   48.12    2.07
  -5  -3   7   51.93    1.98
   5   3  -7   54.72    2.04
  -5  -3   8   16.48    1.45
   5   3  -8   17.79    1.57
   5   3  -8   16.63    1.54
   5   3  -8   16.75    1.61
   5   3  -9    2.00    1.48
  -5  -3   9    0.55    1.32
   5   3 -10  134.55    3.85
  -5  -3  10  128.08    3.75
   5   3 -10  133.98    3.68
   5   3 -11   23.99    1.84
   5   2  14   64.23    2.49
   5   2  13   13.26    1.55
  -5  -2 -12   92.14    2.74
   5   2  12   96.88    2.82
   5   2  11   41.12    1.77
  -5  -2 -11   39.34    1.72
  -5  -2 -10   84.07    2.42
   5   2  10   85.44    2.46
   5   2   9  129.23    3.15
   5   2   8   43.25    1.17
   5   2   8   44.12    1.08
   5   2   8   43.14    1.09
   5   2   8   43.60    1.54
   5   2   7  275.17    5.53
   5   2   7  273.80    5.24
   5   2   7  269.23    5.25
   5   2   6   29.99    1.13
   5   2   6   30.78    1.04
   5   2   6   29.17    1.04
   5   2   5  422.14    7.99
   5   2   5  407.22    8.00
   5   2   5  424.17    8.00
   5   2   4   22.79    0.93
   5   2   4   26.54    1.01
   5   2   3  658.76   12.26
   5   2   3  660.93   12.40
   5   2   2   -0.58    0.55
   5   2   2    0.32    0.74
   5   2   1  251.21    4.98
   5   2   1  247.08    5.21
   5   2   0   82.74    2.28
   5   2   0   80.36    2.03
   5   2  -1  301.49    5.93
   5   2  -1  292.43    6.12
   5   2  -2   26.44    1.19
   5   2  -3   95.14    2.48
  -5  -2   3   97.72    2.53
   5   2  -4  120.81    2.98
   5   2  -4  118.80    3.10
  -5  -2   4  112.50    2.95
   5   2  -5   25.16    1.50
  -5  -2   5   25.41    1.38
   5   2  -5   25.82    1.54
   5   2  -5   24.67    1.40
   5   2  -6   28.44    1.66
  -5  -2   6   26.31    1.48
   5   2  -6   29.78    1.58
   5   2  -6   28.81    1.61
   5   2  -7   15.39    1.47
   5   2  -7   17.51    1.41
   5   2  -7   19.57    1.45
  -5  -2   7   16.92    1.41
  -5  -2   8   54.31    2.22
   5   2  -8   51.20    2.25
   5   2  -8   54.95    2.22
   5   2  -8   55.38    2.21
   5   2  -8   57.56    2.21
  -5  -2   9   12.85    1.48
   5   2  -9   13.78    1.48
   5   2  -9   13.91    1.59
   5   2  -9   14.94    1.45
   5   2 -10  107.69    3.37
  -5  -2  10  104.86    3.31
   5   2 -10  110.35    3.24
   5   2 -11   59.98    2.36
   5   2 -12    7.31    1.54
   5   1  14   10.80    1.58
   5   1  13   71.11    2.56
   5   1  12   92.03    2.67
  -5  -1 -12   90.85    2.64
   5   1  11   55.87    2.08
  -5  -1 -11   53.97    2.05
   5   1  10  131.43    3.30
  -5  -1 -10  128.49    3.25
   5   1   9    3.14    1.02
   5   1   8  274.97    5.69
   5   1   8  278.08    5.36
   5   1   8  275.99    5.19
   5   1   8  271.02    5.17
   5   1   7    0.54    0.48
   5   1   7    1.35    0.75
   5   1   7    0.24    0.52
   5   1   6  219.31    4.39
   5   1   6  221.52    4.60
   5   1   6  219.42    4.40
   5   1   5   -0.35    0.56
   5   1   5    0.77    0.59
   5   1   5    0.18    0.58
   5   1   4  301.80    5.98
   5   1   4  303.92    5.99
   5   1   4  300.78    5.98
   5   1   3   38.59    1.22
   5   1   3   37.09    1.30
   5   1   3   35.61    1.29
   5   1   2  234.40    4.86
   5   1   2  246.08    5.01
   5   1   2  244.61    5.01
   5   1   1   29.37    1.15
   5   1   1   32.84    1.34
   5   1   1   29.33    1.31
   5   1   0   39.46    1.51
   5   1   0   38.75    1.35
   5   1  -1   49.18    1.69
   5   1  -1   48.51    1.57
   5   1  -2   75.26    2.09
   5   1  -3   94.86    2.47
  -5  -1   3   95.01    2.50
   5   1  -3   92.35    2.58
  -5  -1   4   31.02    1.40
   5   1  -4   26.76    1.49
   5   1  -4   28.98    1.41
   5   1  -5  190.36    4.35
   5   1  -5  186.02    4.35
  -5  -1   5  180.78    4.26
   5   1  -5  185.36    4.25
   5   1  -6    5.39    1.17
   5   1  -6    5.71    1.26
  -5  -1   6    5.73    1.16
   5   1  -6    6.48    1.16
   5   1  -6    5.70    1.14
   5   1  -7   79.10    2.64
   5   1  -7   84.87    2.59
   5   1  -7   82.57    2.58
  -5  -1   7   79.39    2.58
   5   1  -7   82.13    2.55
  -5  -1   8    3.24    1.29
   5   1  -8    3.33    1.22
   5   1  -8    4.51    1.35
   5   1  -8    3.73    1.32
   5   1  -8    2.89    1.25
   5   1  -9   16.84    1.49
   5   1  -9   18.21    1.70
   5   1  -9   20.66    1.55
  -5  -1   9   16.61    1.58
   5   1 -10    5.95    1.56
  -5  -1  10    5.87    1.43
   5   1 -10    7.20    1.33
   5   1 -11    6.65    1.48
   5   1 -11    7.96    1.55
   5   1 -12   15.05    1.62
   5   0  14   16.10    1.80
   5   0  13  102.52    3.18
   5   0  12    7.76    0.77
   5   0  12    8.48    1.44
  -5   0 -12    7.87    1.33
   5   0  11   73.92    2.47
  -5   0 -11   73.94    2.44
   5   0  10   23.26    1.50
  -5   0 -10   25.72    1.46
   5   0   9  617.97   11.16
   5   0   9  693.44   11.58
   5   0   9  706.57   12.08
   5   0   8  230.03    4.37
   5   0   8  234.18    4.61
   5   0   8  221.19    4.38
   5   0   8  221.28    4.92
   5   0   7  264.13    5.40
   5   0   7  277.43    5.26
   5   0   7  267.82    5.23
   5   0   7  270.01    5.64
   5   0   6   28.73    1.01
   5   0   6   28.34    1.25
   5   0   6   29.75    1.06
   5   0   5  329.72    6.50
   5   0   5  339.50    6.68
   5   0   5  336.36    6.51
   5   0   4  166.94    3.59
   5   0   4  166.20    3.52
   5   0   4  158.34    3.49
   5   0   3  222.80    4.61
   5   0   3  223.08    4.61
   5   0   3  221.41    4.60
   5   0   2   99.25    2.48
   5   0   2   97.55    2.45
   5   0   1  200.99    4.26
   5   0   1  194.56    4.12
   5   0   1  190.75    4.21
   5   0   0  552.93   10.53
   5   0   0  544.47   10.40
   5   0   0  543.37   10.51
   5   0  -1   21.47    1.13
   5   0  -2  256.04    5.32
   5   0  -3   18.03    1.12
   5   0  -3   15.63    1.14
   5   0  -3   16.43    1.21
   5   0  -4  166.83    3.81
   5   0  -4  158.72    3.83
   5   0  -4  163.67    3.87
  -5   0   4  159.89    3.81
  -5   0   5   35.30    1.62
   5   0  -5   35.63    1.58
   5   0  -5   33.24    1.63
   5   0  -5   33.69    1.63
  -5   0   6    1.03    1.07
   5   0  -6    1.43    1.07
   5   0  -6    0.81    1.04
   5   0  -6    1.10    0.99
   5   0  -7    1.91    1.15
  -5   0   7    3.59    1.21
   5   0  -7    2.18    1.11
   5   0  -7    2.40    1.11
   5   0  -7    3.35    1.22
  -5   0   8   34.47    1.80
   5   0  -8   34.06    1.83
   5   0  -8   33.46    1.73
   5   0  -8   33.28    1.88
   5   0  -8   33.26    1.69
  -5   0   9    4.16    1.36
   5   0  -9    7.79    1.37
   5   0  -9    6.81    1.34
   5   0  -9    6.01    1.37
   5   0 -10   10.36    1.54
   5   0 -10    9.85    1.40
  -5   0  10    9.79    1.52
   5   0 -11    3.72    1.54
   5   0 -11    1.91    1.39
   5   0 -12    5.43    1.45
   5  -1  13    3.82    1.40
   5  -1  12  127.63    3.56
   5  -1  11    5.13    1.30
  -5   1 -11    6.40    1.31
   5  -1  10   81.49    2.55
  -5   1 -10   83.77    2.51
   5  -1   9   97.45    2.05
   5  -1   9   96.06    2.06
   5  -1   9  100.28    2.78
   5  -1   9  106.48    2.43
   5  -1   8   11.74    0.69
   5  -1   8   10.60    0.61
   5  -1   8   13.76    0.91
   5  -1   8   12.32    1.13
   5  -1   7  372.32    7.04
   5  -1   7  361.54    7.23
   5  -1   7  367.30    7.02
   5  -1   7  373.17    7.45
   5  -1   6  241.25    4.79
   5  -1   6  238.72    4.77
   5  -1   6  234.37    5.06
   5  -1   5  136.31    2.92
   5  -1   5  125.06    2.88
   5  -1   5  127.84    3.07
   5  -1   4  125.37    2.84
   5  -1   4  121.48    2.92
   5  -1   3  256.10    5.26
   5  -1   3  259.49    5.32
   5  -1   2   38.32    1.40
   5  -1   1  397.73    8.09
   5  -1   1  426.37    8.10
   5  -1   1  418.13    8.15
   5  -1   0    8.13    0.90
   5  -1   0    8.63    0.90
   5  -1   0    8.13    0.93
   5  -1  -1  238.14    4.99
   5  -1  -2   71.12    2.09
   5  -1  -3  251.45    5.32
   5  -1  -3  245.02    5.38
   5  -1  -3  257.75    5.40
   5  -1  -4   26.86    1.41
   5  -1  -4   26.50    1.42
   5  -1  -4   24.53    1.40
   5  -1  -5  118.64    3.08
   5  -1  -5  119.14    3.11
  -5   1   5  116.91    3.13
   5  -1  -5  118.16    3.11
  -5   1   6  156.44    3.92
   5  -1  -6  160.89    3.90
   5  -1  -6  154.97    3.85
   5  -1  -6  160.92    3.88
  -5   1   7  131.28    3.60
   5  -1  -7  136.57    3.54
   5  -1  -7  139.17    3.56
   5  -1  -7  142.99    3.65
  -5   1   8   25.50    1.65
   5  -1  -8   26.12    1.60
   5  -1  -8   26.61    1.57
   5  -1  -8   25.39    1.69
   5  -1  -8   27.79    1.66
   5  -1  -9   19.46    1.60
   5  -1  -9   20.08    1.61
  -5   1   9   20.81    1.66
   5  -1  -9   19.53    1.65
  -5   1  10    7.53    1.53
   5  -1 -10    6.09    1.44
   5  -1 -10    8.33    1.37
   5  -1 -11    3.23    1.57
   5  -1 -11    2.12    1.34
   5  -1 -12   19.84    1.70
   5  -2  13   54.74    2.40
   5  -2  12    8.46    1.44
   5  -2  11  156.27    4.01
  -5   2 -11  157.72    3.99
   5  -2  10   51.51    1.97
   5  -2  10   44.50    1.12
   5  -2  10   45.25    1.12
   5  -2   9  253.02    4.96
   5  -2   9  260.58    5.31
   5  -2   9  257.53    4.98
   5  -2   9  262.44    5.68
   5  -2   8   96.07    2.17
   5  -2   8   90.73    2.44
   5  -2   8   97.35    2.71
   5  -2   7  213.81    4.64
   5  -2   7  219.85    4.44
   5  -2   7  226.67    4.86
   5  -2   6  241.90    5.15
   5  -2   6  240.32    4.83
   5  -2   6  234.40    5.00
   5  -2   5   86.36    2.16
   5  -2   5   85.90    2.36
   5  -2   4  231.05    4.80
   5  -2   4  233.17    4.94
   5  -2   3   21.99    1.12
   5  -2   3   21.79    1.14
   5  -2   2  365.34    7.25
   5  -2   1    0.23    0.72
   5  -2   0  240.16    4.98
   5  -2   0  231.95    5.00
   5  -2  -1    4.15    0.87
   5  -2  -2  229.46    4.91
   5  -2  -3   60.17    2.00
   5  -2  -3   57.12    1.97
   5  -2  -3   64.27    1.99
   5  -2  -4   70.79    2.24
   5  -2  -4   73.90    2.21
   5  -2  -4   68.32    2.21
   5  -2  -5   12.25    1.21
   5  -2  -5   12.59    1.24
   5  -2  -5   10.03    1.22
   5  -2  -6   39.10    1.72
   5  -2  -6   40.48    1.81
   5  -2  -6   39.17    1.73
  -5   2   6   37.84    1.80
   5  -2  -7   24.81    1.62
   5  -2  -7   27.12    1.63
  -5   2   7   25.88    1.60
   5  -2  -7   23.71    1.49
   5  -2  -8    7.12    1.36
   5  -2  -8    7.35    1.29
  -5   2   8    6.21    1.33
   5  -2  -8    7.70    1.23
   5  -2  -9   37.27    1.86
  -5   2   9   38.57    2.01
   5  -2  -9   35.89    1.87
   5  -2  -9   34.18    1.86
  -5   2  10    1.74    1.44
   5  -2 -10    0.76    1.31
   5  -2 -10   -0.50    1.34
   5  -2 -11   46.11    2.11
   5  -2 -11   46.17    2.20
   5  -2 -12   -0.50    1.37
   5  -3  13  118.36    3.54
   5  -3  12  107.33    3.28
   5  -3  11   69.08    1.54
   5  -3  11   81.33    2.59
   5  -3  11   68.77    1.55
   5  -3  10   40.62    1.88
   5  -3  10   41.27    1.21
   5  -3   9  174.80    3.69
   5  -3   9  183.88    4.34
   5  -3   9  184.82    4.05
   5  -3   8   56.96    1.56
   5  -3   8   53.97    1.81
   5  -3   8   54.91    2.03
   5  -3   7  286.56    5.75
   5  -3   7  282.27    6.11
   5  -3   7  287.28    5.98
  -5   3  -7  295.12    5.76
   5  -3   6   13.52    0.95
   5  -3   6   13.62    1.14
  -5   3  -6   14.29    0.95
   5  -3   6   13.19    1.09
   5  -3   5  202.68    4.53
  -5   3  -5  210.39    4.37
   5  -3   5  200.68    4.32
   5  -3   4   58.88    1.91
   5  -3   4   59.69    1.79
  -5   3  -4   61.87    1.81
   5  -3   3  311.80    6.48
  -5   3  -3  322.63    6.42
   5  -3   3  316.69    6.40
   5  -3   2   20.22    1.14
   5  -3   1  200.62    4.39
   5  -3   0   49.60    1.74
   5  -3   0   53.43    1.75
   5  -3  -1   21.73    1.23
   5  -3  -2  280.88    5.87
   5  -3  -3   16.58    1.22
   5  -3  -3   17.38    1.21
   5  -3  -4   97.65    2.72
   5  -3  -5   46.60    1.89
   5  -3  -5   50.40    1.90
   5  -3  -6   86.98    2.61
   5  -3  -6   86.99    2.59
   5  -3  -7    4.50    1.18
   5  -3  -7    5.05    1.16
   5  -3  -8   36.39    1.76
   5  -3  -8   36.70    1.83
   5  -3  -9    1.50    1.30
   5  -3  -9    1.14    1.33
   5  -3 -10   16.24    1.55
   5  -3 -10   17.21    1.67
   5  -3 -11    1.19    1.33
   5  -3 -11    0.38    1.41
   5  -3 -12    7.90    1.50
   5  -4  12    1.74    1.48
   5  -4  11    9.38    0.74
   5  -4  11   10.45    1.50
   5  -4  10  138.75    3.00
   5  -4  10  136.17    3.69
   5  -4   9    0.39    1.12
  -5   4  -9    0.34    0.73
   5  -4   9    0.41    0.73
   5  -4   8  171.16    3.68
  -5   4  -8  171.13    3.69
   5  -4   8  166.13    3.94
   5  -4   8  169.91    4.14
  -5   4  -7    2.40    0.83
   5  -4   7    1.41    1.02
   5  -4   7    1.45    0.77
   5  -4   7    1.16    1.06
   5  -4   6  228.56    4.83
   5  -4   6  245.11    5.15
  -5   4  -6  231.77    4.84
   5  -4   6  220.62    4.99
   5  -4   5   31.00    1.48
   5  -4   5   33.21    1.40
  -5   4  -5   32.71    1.39
   5  -4   5   33.01    1.51
   5  -4   4  360.61    7.26
   5  -4   4  370.42    7.42
  -5   4  -4  362.79    7.27
  -5   4  -3   93.14    2.46
   5  -4   3   91.29    2.43
   5  -4   3   89.30    2.50
  -5   4  -2  335.13    6.88
   5  -4   2  343.20    6.89
  -5   4  -1  170.54    3.85
   5  -4   1  162.43    3.81
  -5   4   0  170.96    3.89
   5  -4   0  163.46    3.86
   5  -4  -3   62.07    2.09
   5  -4  -4    5.75    1.10
   5  -4  -5  158.93    3.90
   5  -4  -6    1.04    1.06
   5  -4  -6   -0.22    1.13
   5  -4  -7   35.80    1.77
   5  -4  -7   33.81    1.81
   5  -4  -7   31.84    1.73
   5  -4  -8    2.61    1.23
   5  -4  -8    1.83    1.26
   5  -4  -9   48.25    2.09
  -5   4   9   44.18    2.24
   5  -4  -9   50.61    2.08
   5  -4 -10    2.33    1.35
   5  -4 -10    2.65    1.39
   5  -4 -11   10.88    1.59
   5  -4 -11   13.94    1.64
   5  -5  12    2.72    1.50
   5  -5  11  224.77    5.25
  -5   5 -11  214.66    4.40
   5  -5  11  211.39    4.39
  -5   5 -10    1.46    0.77
   5  -5  10    0.55    0.81
   5  -5  10    0.26    1.23
   5  -5   9  104.43    3.09
  -5   5  -9  105.02    2.59
   5  -5   9  103.53    2.57
   5  -5   8    2.38    0.88
   5  -5   8    4.58    1.22
  -5   5  -8    3.45    0.91
   5  -5   8    2.80    1.16
   5  -5   7  145.19    3.29
   5  -5   7  138.07    3.53
  -5   5  -7  142.07    3.30
   5  -5   7  134.46    3.58
  -5   5  -6   88.03    2.36
   5  -5   6   85.01    2.54
   5  -5   6   87.00    2.37
  -5   5  -5  180.09    4.06
   5  -5   5  179.10    4.22
   5  -5   5  183.45    4.07
   5  -5   4  102.75    2.73
  -5   5  -4  109.42    2.76
   5  -5   3  166.06    3.90
  -5   5  -3  172.95    3.90
   5  -5   2  183.59    4.16
  -5   5  -2  181.84    4.15
   5  -5   1   14.14    1.18
  -5   5  -1   14.70    1.16
   5  -5   0  181.26    4.23
  -5   5   0  188.35    4.25
   5  -5  -2  139.43    3.37
   5  -5  -2  119.37    3.22
   5  -5  -3   22.82    1.43
   5  -5  -3   22.85    1.41
   5  -5  -4  136.37    3.53
   5  -5  -4  138.62    3.50
   5  -5  -5   10.24    1.26
   5  -5  -5   10.54    1.28
   5  -5  -6   39.98    1.87
   5  -5  -6   41.84    1.87
   5  -5  -7   70.69    2.40
   5  -5  -7   67.10    2.38
   5  -5  -8   42.59    2.04
   5  -5  -8   44.08    1.97
   5  -5  -9   10.11    1.48
   5  -5 -10    9.05    1.42
   5  -5 -11    7.78    1.46
   5  -5 -11    7.81    1.56
   5  -6  11    9.97    1.61
  -5   6 -11    7.71    0.87
   5  -6  11    9.80    1.00
  -5   6 -10   76.04    2.14
   5  -6  10   75.93    2.17
  -5   6  -9   38.77    1.52
   5  -6   9   39.14    1.53
  -5   6  -8  200.23    4.44
   5  -6   8  201.67    4.70
   5  -6   8  205.89    4.45
  -5   6  -7  160.29    3.78
   5  -6   7  162.78    3.99
   5  -6   7  165.58    3.78
  -5   6  -6   55.87    1.90
   5  -6   6   51.56    2.00
   5  -6   6   54.53    1.88
  -5   6  -5  176.89    4.07
   5  -6   5  181.00    4.26
   5  -6   5  175.50    4.08
  -5   6  -4   76.99    2.31
   5  -6   4   77.65    2.42
   5  -6   4   73.70    2.30
   5  -6   3    8.85    1.14
  -5   6  -3   10.00    1.08
   5  -6   2    0.98    1.01
  -5   6  -2    1.33    0.95
   5  -6   1  123.38    3.20
  -5   6  -1  122.44    3.19
   5  -6   0    7.59    1.10
  -5   6   0    8.98    1.13
   5  -6   0    9.30    1.11
   5  -6  -1  236.45    5.22
   5  -6  -2    9.22    1.19
   5  -6  -2   11.01    1.19
   5  -6  -3   77.77    2.42
  -5   6   3   79.16    2.48
   5  -6  -3   72.64    2.44
   5  -6  -4   10.31    1.27
   5  -6  -4   10.10    1.27
   5  -6  -5  128.72    3.48
   5  -6  -5  135.08    3.50
   5  -6  -6    6.16    1.29
   5  -6  -6    3.12    1.25
   5  -6  -7   72.72    2.51
   5  -6  -8   24.68    1.68
   5  -6  -9   25.24    1.76
   5  -6 -10   21.04    1.78
   5  -6 -11    1.02    1.44
   5  -7  11   41.73    1.64
   5  -7  10   83.97    2.44
  -5   7 -10   85.50    2.40
   5  -7   9   48.81    1.82
  -5   7  -9   49.31    1.80
   5  -7   8   75.28    2.71
  -5   7  -8   87.31    2.46
   5  -7   8   82.85    2.42
   5  -7   7   19.13    1.51
  -5   7  -7   18.65    1.33
   5  -7   7   17.25    1.48
   5  -7   7   19.70    1.37
   5  -7   6  139.81    3.60
  -5   7  -6  137.24    3.44
   5  -7   6  132.13    3.55
   5  -7   6  137.40    3.43
   5  -7   5   35.44    1.72
  -5   7  -5   35.86    1.65
   5  -7   5   32.51    1.77
   5  -7   5   31.63    1.59
   5  -7   4  335.18    7.06
  -5   7  -4  339.12    6.95
   5  -7   4  330.20    7.06
   5  -7   4  328.85    6.95
   5  -7   3  145.56    3.70
   5  -7   3  142.51    3.62
  -5   7  -3  149.24    3.63
   5  -7   2 1157.80   21.60
   5  -7   2 1136.98   21.53
  -5   7  -2 1159.68   21.52
  -5   7  -1    0.83    1.03
   5  -7   1    1.11    1.06
  -5   7   0  158.81    3.91
   5  -7   0  161.11    3.89
   5  -7  -1   57.80    2.10
  -5   7   2  107.53    3.00
   5  -7  -2  101.68    3.01
   5  -7  -2  111.84    3.00
  -5   7   3   49.59    2.02
   5  -7  -3   46.95    2.01
   5  -7  -3   46.97    1.92
  -5   7   4   79.98    2.66
   5  -7  -4   78.55    2.54
   5  -7  -4   79.98    2.60
   5  -7  -5   72.86    2.53
   5  -7  -5   74.53    2.53
   5  -7  -6    1.43    1.22
   5  -7  -7   17.63    1.59
   5  -7  -8    0.21    1.41
   5  -7  -9    8.71    1.60
   5  -8  11   44.76    1.80
   5  -8  10   16.58    1.36
  -5   8 -10   15.78    1.39
   5  -8   9   60.73    2.47
  -5   8  -9   65.22    2.21
   5  -8   9   63.38    2.20
   5  -8   8    1.39    1.34
  -5   8  -8    4.82    1.24
   5  -8   8    3.83    1.21
   5  -8   7  157.42    4.05
  -5   8  -7  157.85    3.81
   5  -8   7  155.39    4.01
   5  -8   7  150.93    3.80
   5  -8   6    2.06    1.18
  -5   8  -6    2.39    1.17
   5  -8   6    1.64    1.29
   5  -8   6    2.34    1.20
   5  -8   5  118.36    3.27
   5  -8   5  114.90    3.15
  -5   8  -5  118.22    3.15
   5  -8   5  113.25    3.25
   5  -8   4    0.73    1.18
   5  -8   4    0.71    1.06
  -5   8  -4    1.21    1.16
   5  -8   4    1.01    1.25
   5  -8   3   40.66    1.87
   5  -8   3   42.31    1.87
  -5   8  -3   45.58    1.89
   5  -8   2   13.81    1.34
   5  -8   2   12.63    1.42
   5  -8   2   13.72    1.33
  -5   8  -2   13.43    1.33
   5  -8   1    5.57    1.21
   5  -8   1    6.04    1.31
  -5   8  -1    4.00    1.20
   5  -8   0   95.75    2.81
  -5   8   0   95.61    2.86
   5  -8  -1   78.80    2.54
   5  -8  -2   68.11    2.39
   5  -8  -2   69.23    2.44
  -5   8   2   73.67    2.45
   5  -8  -3   14.28    1.39
   5  -8  -3   13.65    1.45
  -5   8   3   13.61    1.49
   5  -8  -4   66.14    2.37
  -5   8   4   69.50    2.49
   5  -8  -4   68.45    2.49
   5  -8  -5    4.33    1.34
   5  -8  -6   62.85    2.46
   5  -8  -7    1.35    1.34
   5  -8  -8   81.39    2.87
   5  -9  10   57.23    2.16
  -5   9 -10   53.69    2.14
   5  -9   9    1.66    1.27
  -5   9  -9    1.24    1.25
   5  -9   8  155.12    3.88
   5  -9   8  155.66    4.13
  -5   9  -8  149.71    3.90
   5  -9   7    0.30    1.23
  -5   9  -7    0.07    1.13
   5  -9   7   -0.98    1.28
   5  -9   6  106.49    3.09
  -5   9  -6  106.08    3.07
   5  -9   6  103.57    3.16
   5  -9   5   44.44    2.01
   5  -9   5   48.50    2.05
  -5   9  -5   41.37    1.94
   5  -9   4  158.18    4.03
   5  -9   4  157.37    4.04
  -5   9  -4  156.93    3.99
   5  -9   3  114.91    3.26
  -5   9  -3  115.35    3.23
   5  -9   3  110.03    3.24
   5  -9   2  115.49    3.27
   5  -9   2  118.68    3.35
  -5   9  -2  115.10    3.28
   5  -9   2  119.81    3.35
   5  -9   1   95.45    2.94
   5  -9   1   95.33    2.89
  -5   9  -1   93.92    2.87
   5  -9   1   91.17    2.92
   5  -9   1   95.10    2.84
  -5   9   0   39.70    1.90
   5  -9   0   37.17    1.94
   5  -9   0   36.09    1.86
   5  -9  -1  173.03    4.37
   5  -9  -1  175.89    4.27
   5  -9  -2   13.84    1.50
   5  -9  -2   12.41    1.49
   5  -9  -3   99.80    3.08
   5  -9  -4    0.74    1.35
   5  -9  -5   71.93    2.62
   5  -9  -6    4.06    1.41
   5  -9  -7   51.88    2.33
   5 -10  10    7.12    1.54
   5 -10   9  112.49    3.26
   5 -10   8   44.31    2.12
   5 -10   7    2.61    1.47
   5 -10   7    2.45    1.38
   5 -10   6  109.65    3.39
   5 -10   6  117.21    3.35
   5 -10   5   52.87    2.25
   5 -10   5   47.29    2.18
   5 -10   4   80.30    2.75
   5 -10   4   81.83    2.73
   5 -10   3    9.14    1.50
   5 -10   3    7.35    1.35
   5 -10   2  138.75    3.81
   5 -10   2  139.47    3.74
   5 -10   1    4.63    1.27
   5 -10   1    5.84    1.39
   5 -10   0  110.94    3.19
   5 -10  -1    2.25    1.31
   5 -10  -2   36.16    1.97
   5 -10  -3    0.32    1.35
   5 -10  -4   60.42    2.48
   5 -10  -5    4.93    1.56
   5 -11   7   30.65    2.00
   5 -11   6  114.87    3.42
   5 -11   5   48.08    2.26
   5 -11   5   48.87    2.31
   5 -11   4    3.48    1.41
   5 -11   4    5.05    1.54
   5 -11   3   69.88    2.52
   5 -11   3   66.34    2.58
   5 -11   2    1.82    1.35
   5 -11   2    1.52    1.41
   5 -11   1  107.90    3.29
   5 -11   1  113.33    3.38
   5 -11   0    2.07    1.35
   5 -11  -1   66.79    2.61
   5 -11  -2   23.22    1.92
   5 -12   3    0.68    1.43
   5 -12   2  103.94    3.19
   5 -12   1    0.71    1.38
   5 -12   0   50.32    2.24
   5 -12  -1   30.59    1.97
  -6 -12  -6    1.83    1.50
   6  12   2    7.80    1.39
   6  12   1   77.53    2.71
  -6 -11  -6   29.33    1.82
  -6 -11  -5    2.08    1.46
   6  11   4   23.82    1.45
  -6 -11  -4   23.34    1.83
   6  11   3    7.24    1.22
  -6 -11  -3    8.58    1.57
  -6 -11  -2   15.71    1.82
  -6 -10  -7   30.08    1.63
  -6 -10  -6    4.88    1.27
   6  10   6    3.96    1.30
  -6 -10  -5   34.55    1.86
   6  10   5   38.93    1.90
   6  10   5   38.34    1.47
  -6 -10  -4   22.70    1.79
  -6 -10  -3   26.82    1.80
  -6 -10  -2   26.64    1.79
  -6 -10  -1   15.26    1.64
  -6 -10   0   56.83    2.41
  -6 -10   1   11.28    1.74
  -6  -9  -8   66.91    2.06
   6   9   7   23.53    1.45
  -6  -9  -7   25.84    1.51
   6   9   6    1.67    1.13
  -6  -9  -6    0.49    1.11
   6   9   6    1.14    0.78
  -6  -9  -5  211.95    4.97
   6   9   5  221.68    4.92
  -6  -9  -4    7.17    1.37
   6   9   4    6.59    1.28
  -6  -9  -3   61.82    2.37
   6   9   3   68.21    2.32
   6   9   2    4.49    1.39
  -6  -9  -2    5.25    1.35
  -6  -9  -1   42.63    2.11
  -6  -9   0    0.72    1.31
  -6  -9   1   25.13    1.84
   6   9  -2    4.91    0.54
  -6  -9   2    4.44    1.48
  -6  -9   3    6.49    1.49
  -6  -8  -8   34.61    1.40
   6   8   8   35.01    1.45
   6   8   7   18.75    0.80
  -6  -8  -7   18.62    1.29
   6   8   7   19.18    1.28
  -6  -8  -6   43.08    1.79
   6   8   6   47.72    1.80
  -6  -8  -5  205.72    4.75
   6   8   5  214.60    4.71
  -6  -8  -4    1.82    1.12
   6   8   4    1.69    1.21
  -6  -8  -3    0.52    1.19
   6   8   3    1.63    1.18
  -6  -8  -2   73.81    2.55
   6   8   2   76.45    2.47
   6   8   1    2.56    1.30
  -6  -8  -1    3.78    1.26
   6   8   0   43.67    1.97
  -6  -8   0   42.90    2.05
   6   8  -1    3.46    0.49
  -6  -8   1    2.48    1.34
  -6  -8   2   37.64    2.01
   6   8  -2   33.33    1.12
   6   8  -3    5.51    0.81
  -6  -8   3    5.72    1.39
   6   8  -4   15.68    1.09
  -6  -8   5   34.06    1.48
   6   8  -5   36.86    1.51
  -6  -8   5   37.71    2.09
  -6  -8   6    2.20    1.10
  -6  -8   7   22.81    1.56
   6   7   9   72.86    1.90
   6   7   8    5.16    0.87
  -6  -7  -7   81.13    2.29
   6   7   7   83.45    2.26
  -6  -7  -6   13.74    1.18
   6   7   6   16.22    1.18
  -6  -7  -5   92.79    2.66
   6   7   5  100.47    2.67
  -6  -7  -4  122.43    3.23
   6   7   4  125.65    3.20
  -6  -7  -3  125.49    3.40
   6   7   3  138.43    3.40
   6   7   2   14.31    1.35
  -6  -7  -2   13.77    1.38
   6   7   1   63.75    2.24
  -6  -7  -1   60.07    2.23
   6   7   1   61.97    2.19
   6   7   0   26.38    0.81
   6   7   0   26.28    1.61
  -6  -7   0   24.94    1.64
   6   7   0   26.37    1.56
   6   7  -1   29.15    1.01
   6   7  -1   33.12    1.79
  -6  -7   1   28.79    1.76
   6   7  -1   26.26    1.67
   6   7  -2   31.70    1.18
   6   7  -2   34.15    1.78
  -6  -7   2   34.32    1.87
   6   7  -3   10.03    0.95
  -6  -7   3    9.94    1.49
  -6  -7   4   33.27    1.43
   6   7  -4   34.66    1.41
  -6  -7   5    2.59    1.04
  -6  -7   5    4.61    1.49
   6   7  -5    3.09    1.08
  -6  -7   6    3.27    1.16
  -6  -7   6    5.23    1.50
   6   7  -6    5.90    1.18
   6   7  -7    1.93    1.25
  -6  -7   7    0.79    1.20
  -6  -7   8   16.34    1.60
   6   6  10   35.66    1.30
   6   6   9    3.41    0.69
   6   6   9    3.14    0.71
   6   6   9    2.42    0.72
   6   6   8   83.78    2.02
   6   6   8   73.33    1.76
   6   6   7    1.06    0.48
   6   6   7    0.85    0.78
   6   6   7   -0.73    0.45
   6   6   6  104.46    2.48
   6   6   6   86.92    1.80
   6   6   6   90.31    1.81
   6   6   5   20.46    1.04
  -6  -6  -5   18.71    1.21
   6   6   5   20.96    1.19
   6   6   4   57.15    1.78
  -6  -6  -4   53.15    1.95
   6   6   4   58.52    1.95
   6   6   3   13.72    0.46
  -6  -6  -3   17.32    1.33
   6   6   3   20.63    1.25
   6   6   3   18.97    1.30
   6   6   3   15.67    0.46
   6   6   2   74.81    1.59
   6   6   2   81.12    2.37
   6   6   2   73.99    1.59
  -6  -6  -2   79.46    2.43
   6   6   2   81.61    2.44
   6   6   1   29.44    1.52
   6   6   1   29.45    0.90
  -6  -6  -1   29.12    1.63
   6   6   1   30.62    1.62
   6   6   1   29.84    0.92
   6   6   0    8.68    1.30
   6   6   0    8.84    0.72
  -6  -6   0    9.04    1.30
   6   6   0    9.82    1.24
   6   6  -1   46.57    2.01
  -6  -6   1   46.89    2.00
   6   6  -1   45.06    1.39
   6   6  -1   48.40    1.99
   6   6  -2    8.98    1.40
   6   6  -2   10.08    0.92
   6   6  -2    9.95    1.35
  -6  -6   2    9.02    1.34
   6   6  -3   50.11    2.21
   6   6  -3   50.80    1.65
  -6  -6   3   46.40    2.07
   6   6  -4   10.29    1.44
   6   6  -4    7.04    1.00
  -6  -6   4    7.08    1.01
   6   6  -5    5.57    1.47
  -6  -6   5    5.34    1.06
   6   6  -5    5.85    1.09
  -6  -6   5    8.26    1.47
  -6  -6   6    3.71    1.15
   6   6  -6    3.67    1.23
  -6  -6   7   17.05    1.50
   6   6  -7   14.08    1.48
  -6  -6   8    3.66    1.34
  -6  -6   9    1.76    1.50
   6   5  12    2.73    1.13
   6   5  11   82.28    2.27
   6   5  10    4.67    0.29
   6   5  10    2.58    0.28
   6   5  10    6.11    0.97
   6   5   9  230.92    4.65
   6   5   9  223.15    4.46
   6   5   9  228.24    4.44
   6   5   8    4.58    0.76
   6   5   8    5.15    0.69
   6   5   8    3.64    0.69
   6   5   7   98.05    2.17
   6   5   7   92.81    2.14
   6   5   7   94.63    2.34
   6   5   6   42.74    1.33
   6   5   6   41.13    1.17
   6   5   6   46.50    1.49
   6   5   5   85.70    1.86
   6   5   5   81.06    2.13
   6   5   5   79.63    1.85
   6   5   5   88.43    2.29
   6   5   4   46.15    1.19
   6   5   4   45.62    1.56
   6   5   4   46.82    1.70
   6   5   4   43.60    1.15
   6   5   3   69.49    1.61
   6   5   3   68.28    2.06
  -6  -5  -3   67.53    2.18
   6   5   3   73.19    2.18
   6   5   3   68.58    1.58
   6   5   2  110.44    2.36
  -6  -5  -2  107.16    2.94
   6   5   2  107.85    2.34
   6   5   2  112.76    2.94
   6   5   2  114.85    2.90
   6   5   1    1.19    0.97
  -6  -5  -1    0.38    0.94
   6   5   1    0.46    0.56
   6   5   1   -0.13    1.03
  -6  -5   0   77.03    2.46
   6   5   0   80.00    2.45
   6   5   0   77.39    1.92
   6   5   0   75.01    2.42
   6   5  -1    0.18    1.10
  -6  -5   1    0.80    1.09
   6   5  -1    0.04    1.07
   6   5  -1    0.38    0.74
  -6  -5   2   65.03    2.31
   6   5  -2   66.89    2.31
   6   5  -2   62.60    2.27
   6   5  -2   60.77    1.83
   6   5  -3   11.68    1.44
   6   5  -3   10.14    1.04
  -6  -5   4    9.05    1.07
   6   5  -4   10.52    1.43
   6   5  -4   11.13    1.16
   6   5  -4    8.12    1.42
  -6  -5   5   80.56    2.47
   6   5  -5   87.22    2.86
   6   5  -5   86.10    2.48
  -6  -5   6   52.72    2.04
   6   5  -6   58.05    2.07
  -6  -5   7   21.92    1.59
   6   5  -7   24.61    1.86
   6   5  -7   23.36    1.71
  -6  -5   8    2.28    1.37
  -6  -5   9    2.46    1.42
   6   4  13    6.23    1.34
   6   4  12   68.79    2.21
   6   4  11   14.23    1.21
   6   4  10   24.62    1.27
   6   4   9   23.69    1.17
   6   4   9   23.08    0.87
   6   4   9   23.42    0.80
   6   4   8    5.48    0.57
   6   4   8    6.77    0.76
   6   4   8    6.66    0.75
   6   4   8    5.75    0.64
   6   4   7   89.02    2.20
   6   4   7   94.79    2.28
   6   4   7   94.91    2.23
   6   4   7   89.01    2.13
   6   4   6   30.96    1.14
   6   4   6   29.50    1.08
   6   4   6   32.95    1.23
   6   4   5  143.55    3.23
   6   4   5  147.63    3.31
   6   4   5  142.43    3.05
   6   4   4   17.00    1.05
   6   4   4   21.27    0.89
   6   4   4   19.01    0.82
   6   4   4   18.23    1.18
   6   4   3  110.76    2.47
   6   4   3  115.52    2.89
   6   4   3  109.62    2.81
   6   4   3  110.73    2.44
   6   4   2    1.36    0.60
   6   4   2    2.03    0.91
   6   4   2    1.55    1.01
   6   4   2    1.52    0.53
   6   4   1  142.14    3.42
   6   4   1  134.48    2.96
   6   4   1  132.75    3.35
   6   4   0    0.10    1.02
   6   4   0    0.83    1.03
   6   4   0   -0.49    0.73
   6   4  -1  143.58    3.60
   6   4  -1  139.74    3.19
   6   4  -1  145.78    3.62
   6   4  -2    1.31    1.12
   6   4  -2    2.45    1.15
   6   4  -2    1.33    0.88
   6   4  -3   51.95    1.75
   6   4  -3   49.63    2.10
   6   4  -4    1.66    1.22
   6   4  -4    3.22    1.05
   6   4  -4    4.27    1.22
  -6  -4   4    1.94    1.01
  -6  -4   5   61.08    2.14
   6   4  -5   65.14    2.18
   6   4  -5   67.49    2.45
   6   4  -6    2.31    1.19
  -6  -4   6    2.88    1.20
   6   4  -7    1.04    1.33
  -6  -4   7    1.22    1.20
   6   4  -7    1.30    1.43
  -6  -4   8    8.13    1.48
   6   4  -8    8.72    1.60
  -6  -4   9   10.49    1.65
   6   3  14   22.46    1.74
   6   3  13   62.34    2.30
   6   3  12   38.63    1.78
   6   3  11   53.07    1.93
   6   3  10   46.50    1.01
   6   3  10   77.34    2.02
   6   3   9   34.62    1.02
   6   3   9   39.10    1.02
   6   3   9   40.08    1.49
   6   3   9   39.33    1.06
   6   3   8  112.83    2.75
   6   3   8  114.50    2.50
   6   3   8  113.69    2.51
   6   3   7   30.71    1.10
   6   3   7   28.03    1.16
   6   3   7   29.82    1.12
   6   3   6  158.02    3.38
   6   3   6  149.85    3.37
   6   3   6  150.46    3.33
   6   3   5    4.68    0.70
   6   3   5    6.16    0.66
   6   3   5    4.87    0.75
   6   3   4   93.33    2.20
   6   3   4   97.86    2.44
   6   3   4   88.03    2.21
   6   3   3    3.30    0.70
   6   3   3    4.58    0.98
   6   3   3    2.69    0.59
   6   3   2  111.82    2.60
   6   3   2  120.23    2.99
   6   3   1   14.67    0.88
   6   3   1   12.40    1.22
   6   3   0  224.65    4.61
   6   3   0  222.37    4.96
   6   3  -1   14.96    1.01
   6   3  -1   14.52    1.28
   6   3  -2   91.00    2.69
   6   3  -2   90.38    2.42
   6   3  -2   93.81    2.76
   6   3  -3   63.79    1.97
   6   3  -3   56.28    2.20
   6   3  -4   11.86    1.35
   6   3  -4   10.43    1.16
  -6  -3   4    9.92    1.09
  -6  -3   5   43.32    1.77
   6   3  -5   45.01    1.97
   6   3  -5   42.89    1.86
  -6  -3   6    1.16    1.10
   6   3  -6    1.63    1.27
   6   3  -6    3.60    1.19
   6   3  -6    1.91    1.38
   6   3  -7   52.27    2.09
   6   3  -7   47.95    2.25
  -6  -3   7   50.36    2.10
  -6  -3   8    0.38    1.40
   6   3  -8    1.42    1.34
   6   3  -8   -0.05    1.48
   6   3  -9   36.75    2.12
  -6  -3   9   33.33    2.04
   6   2  14   38.70    2.07
   6   2  13    1.15    1.33
   6   2  12   17.26    1.53
   6   2  11   83.49    2.53
   6   2  10   11.03    1.21
   6   2   9  194.86    4.21
   6   2   9  182.50    3.60
   6   2   9  189.95    3.74
   6   2   9  180.06    3.59
   6   2   8    6.06    0.81
   6   2   8    6.66    0.66
   6   2   8    4.59    0.65
   6   2   8    6.53    0.64
   6   2   7  150.55    3.43
   6   2   7  152.68    3.27
   6   2   7  153.42    3.27
   6   2   6    4.02    0.70
   6   2   6    2.37    0.64
   6   2   6    2.38    0.69
   6   2   5  162.54    3.54
   6   2   5  160.91    3.57
   6   2   5  157.53    3.50
   6   2   4    5.54    0.80
   6   2   4    4.96    0.70
   6   2   4    5.59    0.83
   6   2   3  222.54    4.74
   6   2   3  217.38    4.53
   6   2   3  217.50    4.71
   6   2   3  219.35    4.54
   6   2   2  161.19    3.54
   6   2   2  166.45    3.81
   6   2   1   59.51    2.00
   6   2   1   60.73    1.76
   6   2   0    6.35    1.09
   6   2   0    6.52    0.89
   6   2  -1  166.79    4.04
   6   2  -1  172.37    3.79
   6   2  -2   94.94    2.50
   6   2  -3    0.61    0.90
   6   2  -4   37.84    1.78
   6   2  -4   39.59    1.70
   6   2  -5    1.55    1.23
   6   2  -5    3.18    1.16
  -6  -2   5    1.47    1.11
   6   2  -5    1.97    1.23
   6   2  -6   36.79    1.99
   6   2  -6   36.85    1.90
  -6  -2   6   36.27    1.82
   6   2  -6   39.23    1.89
   6   2  -6   40.10    1.82
   6   2  -7    4.01    1.39
   6   2  -7    2.82    1.38
  -6  -2   7    1.81    1.18
   6   2  -7    3.37    1.41
   6   2  -8    1.95    1.36
  -6  -2   8    2.84    1.34
   6   2  -8    3.27    1.49
   6   2  -9    0.97    1.45
   6   2  -9    1.13    1.48
  -6  -2   9    0.87    1.50
   6   1  13    2.20    1.46
   6   1  12  170.14    4.24
   6   1  11    1.19    1.24
   6   1  10   52.03    1.99
   6   1   9    1.96    0.52
   6   1   9    1.64    0.64
   6   1   9    1.89    0.44
   6   1   9    4.11    1.03
   6   1   8  125.44    3.05
   6   1   8  122.71    2.68
   6   1   8  119.80    2.64
   6   1   8  123.07    2.79
   6   1   7   29.17    1.32
   6   1   7   30.22    1.08
   6   1   7   31.02    1.15
   6   1   6  137.69    3.04
   6   1   6  136.13    3.04
   6   1   6  131.80    3.17
   6   1   5   70.10    1.93
   6   1   5   69.81    1.95
   6   1   5   68.58    1.90
   6   1   4  104.33    2.59
   6   1   4  105.04    2.56
   6   1   4  104.04    2.60
   6   1   3   89.11    2.25
   6   1   3   85.86    2.37
   6   1   3   83.51    2.32
   6   1   2   56.84    1.88
   6   1   2   55.49    1.71
   6   1   2   59.32    1.92
   6   1   1  131.08    3.11
   6   1   1  132.93    3.30
   6   1   1  137.24    3.32
   6   1   0  105.68    2.66
   6   1   0  105.98    2.85
   6   1   0  107.66    2.86
   6   1  -1  881.31   16.27
   6   1  -1  851.39   16.47
   6   1  -1  873.72   16.49
   6   1  -2  273.15    5.71
   6   1  -3   52.72    1.87
   6   1  -4   -0.91    1.13
   6   1  -4    0.12    1.11
   6   1  -4   -0.44    1.09
   6   1  -5   68.97    2.24
  -6  -1   5   63.97    2.21
   6   1  -5   65.46    2.32
   6   1  -5   63.66    2.33
   6   1  -6    1.29    1.21
  -6  -1   6    1.74    1.15
   6   1  -6    1.98    1.21
   6   1  -6    0.95    1.25
   6   1  -6    0.94    1.21
   6   1  -7   23.88    1.75
   6   1  -7   23.21    1.66
  -6  -1   7   21.55    1.59
   6   1  -7   24.13    1.81
   6   1  -7   21.18    1.64
   6   1  -8    5.69    1.41
  -6  -1   8    3.98    1.43
   6   1  -8    3.92    1.47
   6   1  -9   22.34    1.75
  -6  -1   9   17.85    1.79
   6   1  -9   19.79    1.78
   6   1 -10    9.77    1.67
   6   0  13   66.90    2.54
   6   0  12    1.12    1.31
   6   0  11   95.39    2.92
   6   0  10    4.45    0.39
   6   0  10    3.62    0.36
   6   0  10    6.88    1.21
   6   0   9   62.61    1.50
   6   0   9   62.28    1.56
   6   0   9   70.22    2.21
   6   0   9   62.16    1.78
   6   0   8   35.47    1.59
   6   0   8   30.02    1.26
   6   0   8   31.88    1.14
   6   0   8   32.40    1.08
   6   0   7   78.93    2.03
   6   0   7   81.16    2.32
   6   0   7   77.27    1.96
   6   0   6   83.03    2.12
   6   0   6   80.71    2.28
   6   0   6   81.32    2.08
   6   0   5   60.85    1.77
   6   0   5   59.38    1.72
   6   0   5   58.73    1.83
   6   0   4  214.64    4.61
   6   0   4  215.20    4.60
   6   0   4  218.71    4.63
   6   0   3   15.27    1.04
   6   0   3   13.63    0.95
   6   0   3   14.73    1.10
   6   0   2  145.07    3.45
   6   0   2  145.35    3.35
   6   0   2  141.33    3.44
   6   0   1    0.38    0.81
   6   0   1   -0.50    0.93
   6   0   1    0.32    0.88
   6   0   0   44.97    1.66
   6   0   0   48.42    1.82
   6   0   0   45.19    1.74
   6   0  -1   26.85    1.37
   6   0  -1   23.45    1.40
   6   0  -1   26.40    1.49
   6   0  -2    6.72    1.04
   6   0  -3   36.74    1.60
   6   0  -4   54.80    2.01
   6   0  -4   53.06    2.05
   6   0  -4   52.60    2.07
   6   0  -5   32.50    1.80
   6   0  -5   32.93    1.70
   6   0  -5   31.94    1.72
   6   0  -6   11.71    1.35
  -6   0   6   10.65    1.33
   6   0  -6   11.57    1.40
   6   0  -6   10.59    1.40
   6   0  -7   21.94    1.69
   6   0  -7   22.01    1.61
  -6   0   7   20.76    1.59
   6   0  -7   21.39    1.65
   6   0  -7   20.87    1.66
   6   0  -8    7.21    1.45
  -6   0   8    7.20    1.42
   6   0  -8    6.00    1.47
   6   0  -9   11.75    1.62
  -6   0   9   10.72    1.60
   6   0  -9   10.16    1.64
   6   0 -10    0.65    1.46
   6  -1  13   19.25    1.87
   6  -1  12   78.53    2.76
   6  -1  11   22.32    1.63
   6  -1  10   43.53    1.88
   6  -1  10   37.47    1.05
   6  -1  10   38.15    1.02
   6  -1   9  235.58    4.60
   6  -1   9  226.55    4.57
   6  -1   9  234.44    4.89
   6  -1   9  240.58    5.26
   6  -1   8   69.01    2.23
   6  -1   8   67.87    2.00
   6  -1   8   66.38    1.76
   6  -1   8   72.59    1.84
   6  -1   7  154.41    3.75
   6  -1   7  159.52    3.43
   6  -1   7  155.35    3.39
   6  -1   6   -0.67    0.68
   6  -1   6    0.48    0.89
   6  -1   6   -0.20    0.65
   6  -1   5  155.79    3.64
   6  -1   5  152.61    3.49
   6  -1   5  158.22    3.51
   6  -1   4   68.09    2.08
   6  -1   4   66.24    1.99
   6  -1   4   68.33    1.98
   6  -1   3   47.68    1.66
   6  -1   3   48.38    1.68
   6  -1   3   47.04    1.66
   6  -1   2    0.85    0.95
   6  -1   2   -0.03    0.86
   6  -1   2    0.21    0.83
   6  -1   1  192.66    4.37
   6  -1   1  192.77    4.28
   6  -1   1  195.14    4.39
   6  -1   0    4.39    0.90
   6  -1   0    3.01    1.02
   6  -1   0    3.37    1.01
   6  -1  -1   85.36    2.40
   6  -1  -1   86.50    2.51
   6  -1  -1   87.58    2.55
   6  -1  -2    9.37    1.09
   6  -1  -3   56.06    1.95
   6  -1  -3   52.99    1.99
   6  -1  -3   49.82    1.96
   6  -1  -4   50.14    1.92
   6  -1  -4   46.74    1.96
   6  -1  -4   48.38    1.94
   6  -1  -5   58.17    2.11
   6  -1  -5   57.01    2.19
   6  -1  -5   55.93    2.20
   6  -1  -6   28.05    1.75
   6  -1  -6   28.77    1.67
   6  -1  -6   29.31    1.74
   6  -1  -7    8.75    1.47
   6  -1  -7    9.09    1.41
  -6   1   7    9.56    1.45
  -6   1   8   28.89    1.93
   6  -1  -8   30.92    1.89
   6  -1  -8   29.97    1.94
  -6   1   9    0.49    1.36
   6  -1  -9    1.71    1.31
   6  -1  -9   -0.19    1.56
   6  -1 -10   33.15    1.94
   6  -2  12   53.63    2.31
   6  -2  11    6.44    0.46
   6  -2  11    9.05    1.41
   6  -2  11    6.68    0.45
   6  -2  10   75.53    1.81
   6  -2  10   77.09    1.82
   6  -2  10   81.76    2.59
   6  -2   9   45.30    1.35
   6  -2   9   42.07    1.34
   6  -2   9   42.26    1.62
   6  -2   9   41.42    1.91
   6  -2   8  106.23    2.55
   6  -2   8  105.38    2.51
   6  -2   8  107.18    2.78
   6  -2   8  110.24    3.03
   6  -2   7   24.01    1.49
   6  -2   7   25.55    1.41
   6  -2   7   24.69    1.15
   6  -2   7   27.76    1.19
   6  -2   6  218.03    4.88
   6  -2   6  219.99    4.61
   6  -2   5    3.73    0.97
   6  -2   5    3.03    0.88
   6  -2   4  211.07    4.75
   6  -2   4  215.24    4.62
   6  -2   3  311.09    6.41
   6  -2   3  307.71    6.38
   6  -2   2  278.22    5.86
   6  -2   1   49.95    1.83
   6  -2   1   51.26    1.79
   6  -2   0  124.83    3.10
   6  -2   0  116.37    3.10
   6  -2   0  122.35    3.15
   6  -2  -1   82.98    2.45
   6  -2  -1   76.64    2.39
   6  -2  -1   77.49    2.35
   6  -2  -2   38.37    1.69
   6  -2  -3   86.33    2.65
   6  -2  -3   90.06    2.57
   6  -2  -3   83.83    2.63
   6  -2  -4   12.07    1.30
   6  -2  -4   10.81    1.32
   6  -2  -4   11.53    1.32
   6  -2  -5   26.64    1.63
   6  -2  -5   26.11    1.61
   6  -2  -5   27.96    1.66
   6  -2  -6    0.16    1.25
   6  -2  -6    2.33    1.21
   6  -2  -6    3.90    1.28
   6  -2  -7    8.50    1.35
   6  -2  -7    7.96    1.43
   6  -2  -8    0.84    1.32
  -6   2   8    1.12    1.33
   6  -2  -9    3.85    1.45
   6  -2  -9    5.88    1.48
   6  -2 -10    0.56    1.45
   6  -3  12    4.12    1.53
   6  -3  11   69.60    2.52
   6  -3  11   61.79    1.54
   6  -3  11   61.54    1.52
   6  -3  10   13.13    1.48
   6  -3  10   11.88    0.85
   6  -3  10   12.32    0.88
   6  -3   9  119.78    2.73
   6  -3   9  119.14    3.05
   6  -3   9  119.49    3.34
   6  -3   8    6.10    1.22
   6  -3   8    6.06    1.13
   6  -3   8    5.51    0.82
   6  -3   7   86.11    2.54
   6  -3   7   91.20    2.67
   6  -3   7   85.29    2.29
   6  -3   6   22.20    1.23
   6  -3   6   23.03    1.44
   6  -3   5  171.01    3.86
   6  -3   5  169.34    4.04
   6  -3   4    6.11    1.02
   6  -3   4    5.19    1.05
   6  -3   3   87.63    2.49
   6  -3   3   92.41    2.58
   6  -3   2    4.91    1.03
   6  -3   1   49.25    1.83
   6  -3   1   48.10    1.80
   6  -3   0  143.28    3.55
   6  -3   0  144.61    3.53
   6  -3  -1    3.25    1.03
   6  -3  -2  161.83    3.92
   6  -3  -3   12.75    1.33
   6  -3  -3   10.92    1.22
   6  -3  -3   11.65    1.30
   6  -3  -4   57.54    2.21
   6  -3  -4   59.17    2.20
   6  -3  -4   63.19    2.19
   6  -3  -5    1.95    1.21
   6  -3  -5    1.32    1.17
   6  -3  -5    1.60    1.25
   6  -3  -6   31.00    1.82
   6  -3  -6   29.24    1.78
   6  -3  -6   31.97    1.77
   6  -3  -7    5.70    1.39
   6  -3  -8   32.52    1.91
   6  -3  -9    6.70    1.61
   6  -4  11    0.85    0.72
   6  -4  11    1.79    1.32
   6  -4  10  100.17    3.09
   6  -4  10   96.37    2.36
   6  -4   9   23.16    1.17
   6  -4   9   23.01    1.53
   6  -4   9   22.70    1.66
   6  -4   8   38.40    1.79
   6  -4   8   41.26    1.51
   6  -4   8   41.15    1.88
   6  -4   7   81.62    2.48
   6  -4   7   78.20    2.24
   6  -4   7   79.57    2.55
   6  -4   6   65.08    2.22
   6  -4   6   68.80    2.31
   6  -4   6   68.45    2.06
   6  -4   5  116.07    3.14
   6  -4   5  115.05    2.93
   6  -4   4   64.28    2.21
   6  -4   4   66.42    2.11
   6  -4   3  123.93    3.17
   6  -4   3  126.45    3.28
   6  -4   2   39.75    1.68
   6  -4   1  157.80    3.84
   6  -4   1  159.71    3.82
   6  -4   0    0.59    0.98
   6  -4   0    1.75    1.03
   6  -4  -1   42.48    1.76
   6  -4  -2    8.81    1.20
   6  -4  -3   77.79    2.55
   6  -4  -3   80.17    2.55
   6  -4  -4    1.61    1.17
   6  -4  -5   37.73    1.89
   6  -4  -5   35.05    1.87
   6  -4  -6   76.62    2.65
   6  -4  -6   75.63    2.59
   6  -4  -7   59.42    2.36
   6  -4  -8   29.19    1.82
   6  -4  -9    5.58    1.55
   6  -5  11   71.47    1.95
   6  -5  11   73.83    2.73
   6  -5  10   37.20    1.45
   6  -5  10   40.35    2.04
   6  -5   9   81.35    2.75
   6  -5   9   80.01    2.23
  -6   5  -9   81.27    2.26
   6  -5   9   79.07    2.52
   6  -5   8  120.52    3.02
   6  -5   8  124.58    3.46
  -6   5  -8  124.23    3.07
   6  -5   8  121.49    3.28
   6  -5   7  236.89    5.09
   6  -5   7  232.78    5.39
  -6   5  -7  236.44    5.08
   6  -5   7  234.47    5.30
   6  -5   6   59.15    2.02
   6  -5   6   65.39    2.26
  -6   5  -6   63.93    2.06
   6  -5   6   62.62    2.26
   6  -5   5   15.12    1.25
  -6   5  -5   17.03    1.31
   6  -5   5   15.81    1.40
   6  -5   5   14.31    1.37
   6  -5   4  168.82    4.02
  -6   5  -4  171.39    4.01
   6  -5   4  168.41    4.12
  -6   5  -3    0.26    1.06
   6  -5   3    0.55    1.03
   6  -5   3    0.92    1.03
   6  -5   2  153.79    3.82
  -6   5  -2  160.64    3.85
   6  -5   1    0.31    1.10
  -6   5  -1   -1.32    1.11
   6  -5   0  134.48    3.48
   6  -5  -3   50.93    2.07
   6  -5  -4   11.52    1.37
   6  -5  -5   10.90    1.40
   6  -5  -6   96.34    3.01
   6  -5  -7   51.89    2.24
   6  -5  -8    1.58    1.38
   6  -6  11   16.99    1.18
  -6   6 -10   17.49    1.18
   6  -6  10   17.78    1.71
   6  -6  10   15.42    1.22
   6  -6   9   52.15    2.24
   6  -6   9   55.73    1.89
  -6   6  -9   58.03    1.95
   6  -6   9   55.81    2.32
   6  -6   8    3.24    1.04
  -6   6  -8    4.08    1.09
   6  -6   8    2.88    1.35
   6  -6   8    4.00    1.33
   6  -6   7   39.25    1.73
   6  -6   7   39.75    1.93
   6  -6   7   35.08    1.88
  -6   6  -7   41.25    1.73
   6  -6   6    5.87    1.29
   6  -6   6    6.40    1.18
  -6   6  -6    4.92    1.13
   6  -6   5  160.02    3.91
   6  -6   5  159.06    4.06
  -6   6  -5  164.59    3.90
   6  -6   4   -0.19    1.17
  -6   6  -4    0.95    1.07
   6  -6   4    1.27    1.15
  -6   6  -3   67.68    2.33
   6  -6   3   68.58    2.30
  -6   6  -2   40.06    1.82
   6  -6   2   43.34    1.85
  -6   6  -1  115.89    3.14
   6  -6   1  111.70    3.14
  -6   6   0   41.93    1.91
   6  -6   0   37.40    1.80
  -6   6   1   51.36    2.10
   6  -6  -2   33.24    1.75
   6  -6  -3   42.74    2.00
   6  -6  -3   44.67    1.99
   6  -6  -4   40.90    2.00
   6  -6  -5    5.67    1.41
   6  -6  -6   79.13    2.72
   6  -6  -7   20.68    1.76
   6  -6  -8  121.00    3.53
  -6   7 -10   82.03    2.44
   6  -7  10   81.01    2.42
   6  -7   9    5.56    1.18
  -6   7  -9    4.78    1.19
   6  -7   8  110.09    2.98
  -6   7  -8  110.53    3.00
   6  -7   7    1.67    1.20
  -6   7  -7    1.13    1.19
   6  -7   6  109.53    3.22
   6  -7   6  103.75    2.98
  -6   7  -6  108.46    3.00
   6  -7   5   15.96    1.57
   6  -7   5   17.57    1.48
  -6   7  -5   18.17    1.43
   6  -7   4  186.25    4.56
  -6   7  -4  183.97    4.40
   6  -7   4  188.47    4.46
   6  -7   3    1.60    1.32
   6  -7   3    0.49    1.17
   6  -7   3    1.01    1.11
  -6   7  -3    0.96    1.11
   6  -7   2  174.41    4.34
   6  -7   2  184.82    4.42
  -6   7  -2  178.15    4.34
  -6   7  -1   47.87    2.02
   6  -7   1   46.58    1.98
   6  -7   1   48.60    2.10
  -6   7   0   48.58    2.03
   6  -7   0   44.79    1.95
   6  -7   0   44.89    1.97
   6  -7  -1   49.02    2.07
   6  -7  -2    2.48    1.34
   6  -7  -2    1.87    1.23
   6  -7  -3   67.35    2.48
   6  -7  -4    3.76    1.34
   6  -7  -5   22.19    1.72
   6  -7  -6    1.94    1.38
   6  -7  -7    9.21    1.59
   6  -8  10    3.59    1.26
   6  -8   9   39.10    1.83
  -6   8  -9   38.45    1.88
  -6   8  -8    8.92    1.39
   6  -8   8    7.63    1.50
   6  -8   8    8.08    1.34
  -6   8  -7   74.18    2.51
   6  -8   7   73.67    2.67
   6  -8   7   78.98    2.54
  -6   8  -6   46.39    2.06
   6  -8   6   45.95    2.14
   6  -8   6   45.46    2.06
  -6   8  -5   75.90    2.50
   6  -8   5   73.67    2.60
   6  -8   5   73.11    2.51
  -6   8  -4   36.31    1.90
   6  -8   4   34.96    1.81
   6  -8   4   33.76    1.87
   6  -8   3    1.08    1.20
   6  -8   3    1.55    1.22
  -6   8  -3    1.41    1.17
   6  -8   2   72.88    2.54
  -6   8  -2   74.94    2.59
   6  -8   2   79.49    2.64
   6  -8   1    7.01    1.39
  -6   8  -1    4.53    1.39
   6  -8   1    3.01    1.28
   6  -8   0   17.18    1.58
   6  -8  -2  162.73    4.26
   6  -8  -3   17.81    1.61
   6  -8  -4   35.97    2.00
   6  -8  -5    3.77    1.54
   6  -9  10    1.43    1.34
   6  -9   9   19.98    1.62
   6  -9   8   70.31    2.49
   6  -9   7   38.07    1.96
   6  -9   6   20.01    1.68
   6  -9   6   17.35    1.56
   6  -9   5   34.69    1.94
   6  -9   5   33.94    1.93
   6  -9   4   15.67    1.61
   6  -9   4   14.02    1.49
   6  -9   3  109.07    3.24
   6  -9   3  106.30    3.26
   6  -9   2    4.78    1.43
   6  -9   2    4.32    1.35
   6  -9   1  167.41    4.30
   6  -9   1  165.17    4.31
   6  -9   0    0.22    1.32
   6  -9  -2   11.61    1.55
   6  -9  -3   -0.33    1.37
   6 -10   9   21.57    1.83
   6 -10   8   59.36    2.38
   6 -10   7   13.45    1.70
   6 -10   6   72.69    2.64
   6 -10   5    6.51    1.56
   6 -10   4   91.68    3.01
   6 -10   4   91.73    3.01
   6 -10   3    1.47    1.47
   6 -10   3   -0.05    1.41
   6 -10   2   77.01    2.71
   6 -10   2   69.73    2.67
   6 -10   1    1.10    1.29
   6 -10   1    2.44    1.44
   6 -10   0   45.40    2.23
   6 -10   0   47.96    2.19
  -7 -10  -6   21.21    1.69
  -7 -10  -5   15.87    1.66
  -7 -10  -4   20.35    1.76
  -7 -10  -3    4.34    1.54
   7   9   6    1.17    1.24
  -7  -9  -6    1.47    1.26
  -7  -9  -5   26.53    1.71
  -7  -9  -4    1.50    1.31
  -7  -9  -3   23.36    1.86
  -7  -9  -2    7.59    1.59
  -7  -9  -1   18.20    1.71
  -7  -9   0    3.37    1.54
   7   8   7    1.85    1.15
   7   8   6    9.50    1.32
  -7  -8  -5    4.04    1.26
   7   8   5    4.05    1.30
   7   8   4   39.42    1.90
  -7  -8  -4   35.82    1.85
  -7  -8  -3    0.41    1.21
  -7  -8  -2   16.13    1.58
  -7  -8  -1   24.24    1.80
  -7  -8   0   32.70    2.01
  -7  -8   1   21.36    1.86
  -7  -8   2    1.34    1.44
   7   7   7   44.31    1.74
   7   7   6   14.88    1.32
   7   7   5   67.51    2.22
   7   7   4   47.66    1.98
   7   7   3    7.54    1.19
   7   7   3    5.68    1.35
  -7  -7  -3    6.60    1.38
   7   7   2   40.84    1.84
  -7  -7  -2   37.96    1.98
   7   7   2   38.04    1.85
   7   7   1   12.09    0.55
   7   7   1   15.06    1.50
   7   7   1   11.39    0.57
  -7  -7  -1   11.78    1.51
   7   7   0    2.59    1.33
   7   7   0    1.57    0.59
  -7  -7   0    1.38    1.34
   7   7  -1    6.52    1.39
   7   7  -1    5.44    0.79
  -7  -7   1    3.59    1.40
   7   7  -2    9.60    1.58
   7   7  -2   10.18    0.93
  -7  -7   2   11.14    1.61
   7   7  -3    1.03    1.40
   7   7  -3    0.24    0.91
  -7  -7   3   -0.15    1.45
   7   7  -4    9.07    1.15
   7   6   8   26.33    0.93
   7   6   8   33.25    1.37
   7   6   8   31.29    1.35
   7   6   7   34.01    0.95
   7   6   7   30.37    0.91
   7   6   7   35.50    1.47
   7   6   6   23.15    1.11
   7   6   6   26.48    1.34
   7   6   5   28.40    1.28
   7   6   5   27.23    1.47
   7   6   5   23.39    0.69
   7   6   4   21.79    0.70
   7   6   4   25.52    1.53
   7   6   4   25.59    1.40
   7   6   3   14.66    0.67
   7   6   3   15.55    1.47
   7   6   3   16.89    0.66
   7   6   3   17.96    1.35
   7   6   2    5.70    0.59
   7   6   2    6.24    1.20
   7   6   2    8.39    0.63
   7   6   2    6.37    1.28
   7   6   1   79.13    2.51
   7   6   1   80.55    2.59
   7   6   1   74.66    1.82
   7   6   1   75.20    1.81
   7   6   0    1.49    0.76
   7   6   0    2.69    1.39
   7   6   0    0.98    1.27
   7   6  -1  137.08    3.67
   7   6  -1  132.65    3.02
   7   6  -2    1.20    0.88
   7   6  -2    1.50    1.31
   7   6  -3   18.76    1.79
   7   6  -3   19.00    1.24
   7   6  -4    0.27    1.02
   7   6  -4    0.97    1.45
   7   6  -5    3.58    1.20
   7   6  -6    6.44    1.40
  -7  -6   7    8.90    1.46
   7   5  10   15.54    1.01
   7   5   9   20.93    0.99
   7   5   9   17.69    1.02
   7   5   8   45.46    1.33
   7   5   8   47.70    1.42
   7   5   8   47.50    1.53
   7   5   8   49.78    1.60
   7   5   7   10.36    0.82
   7   5   7   11.90    0.83
   7   5   7    8.13    0.72
   7   5   7   11.07    0.92
   7   5   7   12.61    1.00
   7   5   6   34.70    1.12
   7   5   6   31.70    1.31
   7   5   6   38.16    1.15
   7   5   6   37.84    1.48
   7   5   5   13.86    0.81
   7   5   5   16.22    1.23
   7   5   5   13.40    1.04
   7   5   5   13.28    0.72
   7   5   4   47.03    1.33
   7   5   4   48.78    1.77
   7   5   4   50.19    1.92
   7   5   4   44.82    1.27
   7   5   3   -0.37    1.21
   7   5   3    0.63    0.63
   7   5   3   -0.35    1.03
   7   5   3   -1.62    0.62
   7   5   2   38.45    1.28
   7   5   2   39.62    1.79
   7   5   2   43.11    1.88
   7   5   2   39.88    1.26
   7   5   1    2.53    1.25
   7   5   1    0.51    0.70
   7   5   1    0.22    1.20
   7   5   0   16.89    1.44
   7   5   0   18.33    1.06
   7   5   0   19.50    1.60
   7   5  -1    5.74    0.92
   7   5  -1    5.77    1.32
   7   5  -1    5.37    1.36
   7   5  -2    5.50    1.41
   7   5  -2    5.84    1.00
   7   5  -3    5.48    1.51
   7   5  -3    6.01    1.10
   7   5  -4   20.91    1.41
   7   5  -4   22.06    1.80
   7   5  -5   23.41    1.52
   7   5  -5   21.95    1.91
   7   5  -6    4.71    1.36
  -7  -5   7    8.43    1.45
  -7  -5   8    0.68    1.43
   7   4  11   34.07    1.54
   7   4  10    3.67    0.95
   7   4   9   69.47    1.74
   7   4   9   66.34    1.64
   7   4   9   70.27    1.97
   7   4   9   67.83    1.64
   7   4   9   69.44    1.78
   7   4   8    0.19    0.76
   7   4   8    0.88    0.64
   7   4   8    0.80    0.65
   7   4   8    1.07    0.79
   7   4   7   46.49    1.50
   7   4   7   49.82    1.55
   7   4   7   54.25    1.65
   7   4   7   52.37    1.62
   7   4   6   -0.91    0.89
   7   4   6   -0.79    0.66
   7   4   6   -0.62    0.83
   7   4   6    0.08    0.74
   7   4   5   53.18    1.52
   7   4   5   50.05    1.46
   7   4   5   48.90    1.73
   7   4   5   50.36    1.75
   7   4   5   53.03    1.82
   7   4   4  102.61    2.39
   7   4   4   98.82    2.33
   7   4   4  100.53    2.77
   7   4   4   98.37    2.69
   7   4   3   67.32    1.83
   7   4   3   72.34    2.29
   7   4   3   69.34    1.80
   7   4   3   66.59    2.23
   7   4   2   16.67    0.98
   7   4   2   18.77    0.94
   7   4   2   15.34    1.34
   7   4   2   16.08    1.41
   7   4   1   47.20    1.54
   7   4   1   49.54    2.02
   7   4   1   44.93    1.97
   7   4   0    7.77    0.93
   7   4   0    6.73    1.25
   7   4   0    9.35    1.38
   7   4  -1   14.50    1.11
   7   4  -1   12.88    1.44
   7   4  -1   15.55    1.45
   7   4  -2   12.33    1.13
   7   4  -2   14.20    1.49
   7   4  -2   10.52    1.43
   7   4  -3    3.57    1.40
   7   4  -3    3.12    1.09
   7   4  -4   28.29    1.89
   7   4  -4   26.87    1.54
   7   4  -5    1.91    1.22
   7   4  -6    1.44    1.36
  -7  -4   7    5.19    1.42
  -7  -4   8    5.48    1.62
   7   3  12   37.70    1.85
   7   3  11    4.62    1.16
   7   3  10   66.24    1.61
   7   3  10   69.31    2.16
   7   3   9   -0.43    0.97
   7   3   9    2.89    0.67
   7   3   9    0.27    0.65
   7   3   9    1.93    0.60
   7   3   8   95.38    2.28
   7   3   8   94.81    2.41
   7   3   8   90.41    2.30
   7   3   7   -0.27    0.69
   7   3   7   -0.07    0.69
   7   3   7   -0.96    0.75
   7   3   6   95.52    2.51
   7   3   6   98.85    2.51
   7   3   6   95.21    2.39
   7   3   5    7.66    0.74
   7   3   5    8.38    0.93
   7   3   5    6.65    0.76
   7   3   5    8.12    0.88
   7   3   4  139.80    3.16
   7   3   4  136.16    3.40
   7   3   4  147.98    3.47
   7   3   4  140.36    3.17
   7   3   3   11.51    1.22
   7   3   3    8.74    1.16
   7   3   3    8.85    0.82
   7   3   3   10.83    0.93
   7   3   2   32.65    1.27
   7   3   2   31.45    1.64
   7   3   1   75.24    2.06
   7   3   1   75.34    2.48
   7   3   0   20.19    1.19
   7   3   0   18.59    1.46
   7   3  -1   23.25    1.58
   7   3  -1   20.07    1.52
   7   3  -1   20.84    1.28
   7   3  -2    3.52    1.27
   7   3  -2    3.00    1.02
   7   3  -2    4.33    1.25
   7   3  -3   39.47    1.74
   7   3  -3   36.09    1.95
   7   3  -4    3.92    1.46
   7   3  -4    3.07    1.20
   7   3  -5   13.63    1.50
   7   3  -6    0.99    1.48
   7   3  -6   -1.65    1.40
  -7  -3   7   17.11    1.59
  -7  -3   8    5.50    1.55
   7   2  13   33.33    1.95
   7   2  12    0.46    1.28
   7   2  11   46.17    1.96
   7   2  10    2.22    0.47
   7   2  10    0.64    0.43
   7   2  10    0.22    1.08
   7   2  10    0.73    0.58
   7   2   9   88.14    2.10
   7   2   9   93.88    2.51
   7   2   9   90.01    2.11
   7   2   9   88.87    2.18
   7   2   8    9.11    0.80
   7   2   8   10.66    0.95
   7   2   8   10.42    0.82
   7   2   7   47.50    1.59
   7   2   7   44.47    1.50
   7   2   7   44.87    1.50
   7   2   6   53.72    1.68
   7   2   6   51.23    1.68
   7   2   6   50.01    1.64
   7   2   5   20.60    1.19
   7   2   5   20.67    1.06
   7   2   5   20.48    1.11
   7   2   4   58.93    1.80
   7   2   4   63.66    2.00
   7   2   4   61.78    1.83
   7   2   4   62.20    2.01
   7   2   3    6.91    0.77
   7   2   3    6.62    1.11
   7   2   3    2.57    0.82
   7   2   3    6.92    1.09
   7   2   2  105.22    2.98
   7   2   2  109.13    2.70
   7   2   2  111.22    2.96
   7   2   1    1.47    1.07
   7   2   1    1.38    0.85
   7   2   1    1.39    1.13
   7   2   0   79.11    2.57
   7   2   0   77.60    2.22
   7   2   0   80.18    2.53
   7   2  -1    3.92    1.21
   7   2  -1    4.87    0.99
   7   2  -1    4.93    1.23
   7   2  -2   81.84    2.70
   7   2  -2   81.88    2.69
   7   2  -2   87.15    2.48
   7   2  -3    2.44    1.09
   7   2  -4   13.81    1.53
   7   2  -4   14.48    1.37
   7   2  -5    0.09    1.32
   7   2  -5   -0.07    1.28
   7   2  -6   12.38    1.54
   7   2  -6   14.19    1.70
   7   2  -7    2.91    1.47
   7   2  -7    2.57    1.58
   7   1  13    2.73    1.46
   7   1  12   52.10    2.20
   7   1  11   27.18    1.71
   7   1  10   41.55    1.33
   7   1  10   35.79    1.01
   7   1  10   36.55    1.07
   7   1  10   47.32    1.81
   7   1   9    3.41    0.71
   7   1   9   -0.15    0.74
   7   1   9   -0.05    0.63
   7   1   9    3.46    1.04
   7   1   8   22.76    1.31
   7   1   8   21.53    1.02
   7   1   8   21.86    1.12
   7   1   7   31.76    1.42
   7   1   7   34.61    1.31
   7   1   7   33.09    1.33
   7   1   6   28.49    1.25
   7   1   6   27.09    1.24
   7   1   6   26.07    1.27
   7   1   5   73.32    2.11
   7   1   5   72.90    2.12
   7   1   5   74.66    2.17
   7   1   4   11.47    1.06
   7   1   4   13.75    0.98
   7   1   4   13.73    1.11
   7   1   3   58.76    2.03
   7   1   3   59.03    1.85
   7   1   3   60.47    1.84
   7   1   3   57.52    2.04
   7   1   2    0.40    0.88
   7   1   2    0.82    1.08
   7   1   2   -0.03    1.06
   7   1   1   53.10    1.85
   7   1   1   52.33    2.00
   7   1   1   52.23    1.99
   7   1   0   19.69    1.31
   7   1   0   19.85    1.47
   7   1   0   22.16    1.50
   7   1  -1   23.75    1.37
   7   1  -1   22.91    1.55
   7   1  -1   23.23    1.57
   7   1  -2    0.36    1.13
   7   1  -2    0.35    1.21
   7   1  -2   -0.03    1.09
   7   1  -3   71.17    2.34
   7   1  -4    6.38    1.34
   7   1  -4    6.08    1.27
   7   1  -4    4.86    1.33
   7   1  -5    0.37    1.33
   7   1  -5    1.30    1.44
   7   1  -5    1.72    1.26
   7   1  -6   45.79    2.28
   7   1  -6   45.97    2.16
   7   1  -7    1.67    1.35
   7   1  -7    4.02    1.63
   7   0  12   11.08    1.59
   7   0  11   46.21    2.06
   7   0  10   57.72    1.48
   7   0  10   62.51    1.54
   7   0  10   63.32    2.24
   7   0  10   67.42    1.87
   7   0   9   34.24    1.65
   7   0   9   35.43    1.26
   7   0   9   33.71    1.16
   7   0   9   32.63    1.37
   7   0   8  465.38    9.13
   7   0   8  449.30    8.86
   7   0   8  453.07    8.70
   7   0   8  447.33    8.67
   7   0   7  193.08    4.17
   7   0   7  188.43    4.12
   7   0   7  198.24    4.43
   7   0   6  112.98    2.73
   7   0   6  109.90    2.88
   7   0   6  102.52    2.68
   7   0   5    3.46    0.82
   7   0   5    2.58    0.79
   7   0   5    3.34    0.86
   7   0   4   66.49    2.10
   7   0   4   67.26    2.11
   7   0   4   65.74    2.05
   7   0   3   -1.01    0.78
   7   0   3   -0.06    1.02
   7   0   3   -0.06    0.97
   7   0   3    1.01    1.01
   7   0   2  129.13    3.35
   7   0   2  130.93    3.26
   7   0   2  131.01    3.35
   7   0   1   19.16    1.42
   7   0   1   18.78    1.27
   7   0   1   17.05    1.36
   7   0   0   41.24    1.85
   7   0   0   41.99    1.67
   7   0   0   39.00    1.80
   7   0  -1   43.13    1.91
   7   0  -1   41.74    1.71
   7   0  -1   38.98    1.80
   7   0  -2    2.90    1.11
   7   0  -2    0.90    1.21
   7   0  -3   17.40    1.40
   7   0  -4    0.67    1.28
   7   0  -4   -1.01    1.24
   7   0  -4    0.59    1.17
   7   0  -5   14.23    1.53
   7   0  -5   12.90    1.52
   7   0  -6   66.75    2.53
   7   0  -7   -1.14    1.44
   7   0  -7    0.60    1.43
   7  -1  12   11.90    1.59
   7  -1  11   48.11    2.21
   7  -1  10    1.60    0.73
   7  -1  10    2.11    1.30
   7  -1  10    4.54    0.66
   7  -1  10    4.99    0.99
   7  -1   9    3.39    0.81
   7  -1   9    3.02    1.21
   7  -1   9    2.14    0.69
   7  -1   9    4.80    1.08
   7  -1   8    0.97    0.82
   7  -1   8    0.43    1.05
   7  -1   8    0.15    0.68
   7  -1   8   -0.34    1.05
   7  -1   7    1.68    0.78
   7  -1   7    1.47    0.73
   7  -1   7    0.65    1.15
   7  -1   6   30.19    1.37
   7  -1   6   30.71    1.53
   7  -1   6   31.08    1.31
   7  -1   5   74.90    2.23
   7  -1   5   74.70    2.13
   7  -1   5   72.25    2.32
   7  -1   4    6.83    1.01
   7  -1   4    7.56    1.09
   7  -1   4    8.13    1.10
   7  -1   3   72.59    2.27
   7  -1   3   71.50    2.25
   7  -1   3   70.61    2.27
   7  -1   3   71.06    2.23
   7  -1   2   48.60    1.91
   7  -1   2   47.85    1.86
   7  -1   2   46.78    1.93
   7  -1   1   11.91    1.24
   7  -1   1   10.91    1.20
   7  -1   1   11.44    1.26
   7  -1   0   28.51    1.63
   7  -1   0   27.90    1.59
   7  -1   0   28.88    1.51
   7  -1  -1   35.06    1.76
   7  -1  -1   28.82    1.66
   7  -1  -1   35.40    1.62
   7  -1  -2   72.43    2.37
   7  -1  -3   20.33    1.49
   7  -1  -4   26.28    1.74
   7  -1  -4   26.64    1.74
   7  -1  -4   28.03    1.71
   7  -1  -5    1.75    1.34
   7  -1  -6   24.64    1.79
   7  -1  -7   20.59    1.79
   7  -2  11    0.89    1.38
   7  -2  10  102.33    2.32
   7  -2  10   94.94    2.34
   7  -2  10   98.14    2.70
   7  -2  10   98.74    3.06
   7  -2   9    1.15    1.27
   7  -2   9    1.94    1.13
   7  -2   9    1.77    0.84
   7  -2   9    3.57    0.80
   7  -2   8  106.14    2.66
   7  -2   8  105.82    3.09
   7  -2   8  108.55    2.68
   7  -2   8  109.43    2.92
   7  -2   7    7.57    1.31
   7  -2   7   10.23    0.99
   7  -2   7    8.32    0.92
   7  -2   6   78.00    2.26
   7  -2   6   82.05    2.27
   7  -2   6   75.85    2.46
   7  -2   5   43.62    1.72
   7  -2   5   44.69    1.64
   7  -2   5   46.98    1.87
   7  -2   4  135.06    3.39
   7  -2   4  137.49    3.39
   7  -2   4  133.07    3.45
   7  -2   3   49.74    1.91
   7  -2   3   46.92    1.89
   7  -2   3   47.20    1.86
   7  -2   2   24.07    1.48
   7  -2   2   27.72    1.58
   7  -2   2   27.86    1.53
   7  -2   1   52.04    1.99
   7  -2   1   54.87    2.10
   7  -2   1   50.60    1.96
   7  -2   0   14.21    1.42
   7  -2   0   17.30    1.39
   7  -2   0   18.62    1.41
   7  -2  -1  115.70    3.18
   7  -2  -1  112.05    3.06
   7  -2  -1  107.70    3.14
   7  -2  -2    4.53    1.23
   7  -2  -3   49.21    2.04
   7  -2  -4    2.02    1.31
   7  -2  -4    1.36    1.31
   7  -2  -5   24.18    1.69
   7  -2  -6    1.26    1.43
   7  -2  -7    5.72    1.60
   7  -3  11   80.83    2.89
   7  -3  10   14.49    1.05
   7  -3  10   13.43    1.00
   7  -3  10   14.63    1.44
   7  -3  10   13.85    1.55
   7  -3   9   47.38    1.59
   7  -3   9   47.49    1.61
   7  -3   9   45.86    2.08
   7  -3   9   46.04    1.91
   7  -3   8   43.49    1.57
   7  -3   8   40.44    1.59
   7  -3   8   40.50    1.98
   7  -3   8   42.71    1.89
   7  -3   7   62.14    2.31
   7  -3   7   64.33    2.01
   7  -3   7   60.56    2.23
   7  -3   7   63.36    1.94
   7  -3   6   71.13    2.45
   7  -3   6   76.14    2.23
   7  -3   5   17.19    1.44
   7  -3   5   19.47    1.36
   7  -3   4   22.43    1.40
   7  -3   4   22.61    1.48
   7  -3   3    4.02    1.19
   7  -3   3    3.59    1.11
   7  -3   2   42.97    1.86
   7  -3   2   41.44    1.81
   7  -3   1    5.58    1.21
   7  -3   1    5.40    1.17
   7  -3   0   46.40    1.97
   7  -3   0   48.19    1.99
   7  -3   0   46.64    1.91
   7  -3  -1    2.29    1.22
   7  -3  -1    2.36    1.18
   7  -3  -1    3.31    1.21
   7  -3  -2    3.03    1.22
   7  -3  -3   17.03    1.57
   7  -3  -3   21.32    1.55
   7  -3  -3   16.26    1.55
   7  -3  -4   18.51    1.62
   7  -3  -5    3.46    1.33
   7  -3  -6   14.77    1.59
   7  -3  -7   11.06    1.62
   7  -4  10   18.35    1.17
   7  -4  10   19.24    1.19
   7  -4  10   18.46    1.56
   7  -4  10   20.23    1.70
   7  -4   9   36.12    1.54
   7  -4   9   33.78    1.83
   7  -4   9   32.67    1.92
   7  -4   8   16.60    1.21
   7  -4   8   17.88    1.58
   7  -4   8   13.81    1.49
   7  -4   7   89.26    2.51
   7  -4   7   84.47    2.71
   7  -4   7   89.16    2.80
   7  -4   6    9.21    1.30
   7  -4   6    9.34    1.20
   7  -4   6    8.43    1.35
   7  -4   5   57.91    2.26
   7  -4   5   60.59    2.11
   7  -4   4    2.46    1.14
   7  -4   4    3.26    1.10
   7  -4   3  109.06    3.08
   7  -4   3  106.09    3.01
   7  -4   2   16.54    1.46
   7  -4   2   16.83    1.44
   7  -4   1  100.74    2.93
   7  -4   1   99.74    2.91
   7  -4   0    9.74    1.33
   7  -4   0    9.96    1.34
   7  -4  -1   79.53    2.55
   7  -4  -1   74.85    2.57
   7  -4  -2   49.06    2.04
   7  -4  -3   92.61    2.94
   7  -4  -4    3.38    1.37
   7  -4  -5    7.47    1.44
   7  -4  -6   27.38    1.91
   7  -5  10   53.10    1.81
   7  -5   9   16.66    1.72
   7  -5   9   16.63    1.29
   7  -5   8   37.77    2.01
   7  -5   8   39.95    2.04
   7  -5   8   38.89    1.72
   7  -5   7    8.81    1.42
   7  -5   7    6.56    1.20
   7  -5   7    6.94    1.47
   7  -5   6   51.68    1.95
   7  -5   6   52.09    2.23
   7  -5   6   51.16    2.17
   7  -5   5    0.88    1.25
   7  -5   5    0.38    1.17
   7  -5   4  103.04    3.02
   7  -5   4   99.89    2.93
   7  -5   3   61.76    2.26
   7  -5   3   62.92    2.31
   7  -5   2   68.03    2.39
   7  -5   2   72.13    2.44
   7  -5   1   15.07    1.45
   7  -5   1   13.59    1.43
   7  -5   0   26.04    1.70
   7  -5   0   23.14    1.57
   7  -5  -1   20.06    1.56
   7  -5  -1   20.64    1.54
   7  -5  -3   22.82    1.69
   7  -5  -4    2.45    1.40
   7  -5  -5   11.25    1.60
   7  -6  10    5.51    1.13
   7  -6   9   64.25    2.16
   7  -6   8   11.89    1.53
   7  -6   8   10.61    1.29
   7  -6   7   82.78    2.56
   7  -6   7   80.56    2.79
  -7   6  -6   17.31    1.45
   7  -6   6   14.83    1.37
   7  -6   6   15.15    1.59
   7  -6   5   28.45    1.62
   7  -6   5   28.62    1.77
  -7   6  -5   27.26    1.68
   7  -6   4   22.33    1.60
   7  -6   4   20.76    1.56
   7  -6   3  143.66    3.92
   7  -6   3  151.88    3.85
   7  -6   2   57.51    2.29
   7  -6   2   64.72    2.34
   7  -6   1   21.46    1.58
   7  -6   0   41.16    2.03
   7  -6  -1    9.33    1.46
   7  -6  -3    5.40    1.45
   7  -6  -4   20.56    1.75
   7  -7   9   14.79    1.43
  -7   7  -9   14.97    1.45
   7  -7   8   42.03    1.90
  -7   7  -8   43.24    2.00
   7  -7   7    7.59    1.52
   7  -7   7    8.02    1.35
  -7   7  -7    8.10    1.46
   7  -7   6   45.88    2.06
  -7   7  -6   42.74    2.03
   7  -7   5   44.08    2.01
  -7   7  -5   40.32    2.00
   7  -7   4    7.61    1.43
   7  -7   3   97.62    3.06
   7  -7   2   64.08    2.53
   7  -7   1  296.17    6.61
   7  -7   0    6.74    1.43
   7  -7  -3   47.49    2.28
   7  -8   9   34.68    1.86
   7  -8   8   16.13    1.64
   7  -8   7    4.11    1.41
   7  -8   6   33.42    1.96
   7  -8   5   14.77    1.59
   7  -8   4   37.38    1.96
   7  -8   3   29.46    1.91
   7  -8   3   27.12    1.84
   7  -8   2   18.33    1.71
   7  -8   2   16.30    1.67
   7  -8   1   12.08    1.59
   7  -8   0   14.48    1.69
   7  -9   9   17.95    1.72
   7  -9   8    4.98    1.51
   7  -9   7   88.60    2.97
   7  -9   6   20.17    1.72
   7  -9   5   58.27    2.43
   7  -9   4    7.17    1.56
   7  -9   3   63.82    2.54
   7  -9   2    2.48    1.52
   8   7   6   13.86    1.42
   8   7   4   14.25    1.43
   8   7   3    6.57    1.37
   8   7   2   26.75    1.77
   8   7   1    4.67    1.49
   8   7   0   11.63    1.63
   8   7  -1    2.27    1.55
   8   6   7   24.26    1.35
   8   6   7   27.92    1.47
   8   6   6    1.56    0.95
   8   6   6    3.88    0.97
   8   6   6    5.16    1.20
   8   6   5   16.94    1.30
   8   6   5   14.07    1.41
   8   6   4    1.06    1.14
   8   6   4    1.48    1.38
   8   6   3   15.56    0.80
   8   6   3   18.42    1.52
   8   6   2    1.41    0.67
   8   6   2    1.28    1.35
   8   6   1   23.38    1.76
   8   6   1   21.29    1.04
   8   6   1   23.59    1.08
   8   6   0   -1.54    1.37
   8   6  -1   13.27    1.75
   8   6  -2    7.97    1.72
   8   5   8   96.95    2.57
   8   5   7   -0.06    0.84
   8   5   7    0.63    0.89
   8   5   7    0.20    0.65
   8   5   7    0.43    0.76
   8   5   6   32.02    1.50
   8   5   6   29.71    1.39
   8   5   6   33.96    1.58
   8   5   6   28.69    1.15
   8   5   5    0.14    0.72
   8   5   5   -0.13    0.59
   8   5   5    0.28    0.97
   8   5   5    1.13    1.20
   8   5   5   -0.28    0.94
   8   5   4   34.22    1.67
   8   5   4   35.76    1.85
   8   5   4   31.51    1.11
   8   5   4   31.00    1.18
   8   5   3    5.21    0.78
   8   5   3    9.20    0.85
   8   5   3    9.87    1.42
   8   5   3    8.85    1.43
   8   5   2   16.89    1.04
   8   5   2   17.03    1.60
   8   5   2   17.72    1.04
   8   5   1    4.39    1.44
   8   5   1    6.02    0.90
   8   5   1    6.36    0.89
   8   5   0    4.53    0.97
   8   5   0    3.89    1.47
   8   5  -1    5.08    1.56
   8   5  -1    5.90    1.07
   8   5  -2    0.33    1.45
   8   5  -2    1.39    1.08
   8   5  -3    2.72    1.15
   8   5  -4    0.50    1.26
   8   4   9    7.41    0.92
   8   4   8   -0.39    0.91
   8   4   8   -0.78    0.85
   8   4   8   -0.20    0.73
   8   4   8    0.66    0.78
   8   4   7   10.18    0.98
   8   4   7    8.18    0.87
   8   4   7   10.82    0.89
   8   4   7    7.62    0.94
   8   4   7    9.76    1.00
   8   4   6    8.62    1.10
   8   4   6   10.46    0.91
   8   4   6    8.58    1.01
   8   4   6    8.80    0.82
   8   4   6    6.42    0.99
   8   4   5   29.99    1.23
   8   4   5   24.09    1.44
   8   4   5   27.14    1.42
   8   4   5   27.51    1.14
   8   4   5   28.04    1.59
   8   4   4   24.29    1.19
   8   4   4   20.99    1.51
   8   4   4   24.30    1.54
   8   4   4   26.34    1.66
   8   4   4   25.25    1.12
   8   4   3   16.52    1.08
   8   4   3   17.39    1.51
   8   4   3   20.16    1.48
   8   4   3   17.99    1.59
   8   4   3   17.25    0.96
   8   4   2   17.07    1.10
   8   4   2   18.10    1.58
   8   4   2   16.20    1.60
   8   4   2   18.67    1.59
   8   4   2   20.14    1.10
   8   4   1    1.27    1.36
   8   4   1    0.91    0.84
   8   4   0    9.20    1.53
   8   4   0    9.52    1.12
   8   4  -1   -0.05    1.42
   8   4  -1    0.48    1.08
   8   4  -2   17.40    1.79
   8   4  -2   16.96    1.38
   8   4  -3    0.94    1.46
   8   4  -3    2.34    1.17
   8   4  -4   18.27    1.57
   8   3  10   19.31    1.34
   8   3   9   -0.96    1.03
   8   3   8   30.21    1.33
   8   3   8   27.50    1.25
   8   3   8   28.46    1.25
   8   3   7   26.67    1.28
   8   3   7   25.90    1.21
   8   3   7   26.58    1.31
   8   3   6    8.72    0.99
   8   3   6    9.74    0.88
   8   3   6    9.54    0.90
   8   3   6    6.98    1.03
   8   3   5    7.54    0.91
   8   3   5    9.08    1.03
   8   3   5   13.00    1.18
   8   3   5    7.66    0.88
   8   3   4    1.38    0.82
   8   3   4    2.67    1.10
   8   3   4    0.53    0.76
   8   3   4    3.44    1.25
   8   3   3   13.94    1.05
   8   3   3   16.98    1.47
   8   3   3   12.76    1.00
   8   3   3   11.97    1.38
   8   3   2   10.96    0.98
   8   3   2    8.83    1.40
   8   3   2   11.24    1.02
   8   3   2    9.76    1.37
   8   3   1   17.18    1.60
   8   3   1   16.71    1.59
   8   3   1   20.18    1.22
   8   3   0    6.83    1.12
   8   3   0    8.86    1.47
   8   3  -1  152.55    4.15
   8   3  -1  158.99    3.78
   8   3  -1  160.62    4.22
   8   3  -2    1.66    1.14
   8   3  -2    2.03    1.43
   8   3  -2    2.57    1.38
   8   3  -3   14.50    1.71
   8   3  -3   17.40    1.49
   8   3  -4    2.56    1.53
   8   3  -4    3.70    1.35
   8   2  11   11.85    1.43
   8   2  10   23.75    1.53
   8   2   9   17.54    1.19
   8   2   9   11.79    0.88
   8   2   8   51.94    1.80
   8   2   8   53.53    1.68
   8   2   8   54.71    1.72
   8   2   7    6.63    0.97
   8   2   7    6.23    0.90
   8   2   7    7.67    0.91
   8   2   6   21.67    1.20
   8   2   6   21.78    1.21
   8   2   6   21.82    1.24
   8   2   5   10.12    0.95
   8   2   5   11.53    1.09
   8   2   5   10.50    0.96
   8   2   5   11.71    1.13
   8   2   4   66.40    2.00
   8   2   4   58.96    1.96
   8   2   4   68.21    2.25
   8   2   4   68.34    2.28
   8   2   3    2.35    1.25
   8   2   3    1.88    0.92
   8   2   3    1.51    0.81
   8   2   3    0.95    1.07
   8   2   2   22.68    1.61
   8   2   2   23.72    1.63
   8   2   2   25.33    1.35
   8   2   1    2.74    1.30
   8   2   1    2.79    1.30
   8   2   1    2.95    1.03
   8   2   0   18.78    1.31
   8   2   0   14.85    1.54
   8   2   0   16.53    1.55
   8   2  -1   78.10    2.39
   8   2  -1   72.50    2.61
   8   2  -2   66.86    2.28
   8   2  -2   64.09    2.49
   8   2  -3    1.17    1.40
   8   2  -3    2.76    1.28
   8   2  -4    6.33    1.56
   8   1  12    0.81    1.45
   8   1  11   33.09    1.87
   8   1  10   12.96    1.37
   8   1   9   26.65    1.34
   8   1   9   32.91    1.62
   8   1   9   28.72    1.19
   8   1   8    0.31    0.73
   8   1   8   -0.63    0.98
   8   1   8   -1.22    0.90
   8   1   7   44.29    1.58
   8   1   7   38.86    1.54
   8   1   7   40.30    1.65
   8   1   6    0.94    0.84
   8   1   6    0.72    0.85
   8   1   5   44.37    1.65
   8   1   5   45.78    1.76
   8   1   5   48.93    1.79
   8   1   5   44.35    1.77
   8   1   4    1.72    0.98
   8   1   4    1.97    0.82
   8   1   4    3.56    1.17
   8   1   4    3.15    1.18
   8   1   3   24.12    1.27
   8   1   3   26.70    1.59
   8   1   3   22.32    1.38
   8   1   3   26.39    1.56
   8   1   2    0.73    0.99
   8   1   2    2.07    1.23
   8   1   2   -0.04    1.30
   8   1   1   36.59    1.92
   8   1   1   41.92    1.74
   8   1   1   39.72    1.99
   8   1   0   60.54    2.37
   8   1   0   64.32    2.18
   8   1   0   62.29    2.37
   8   1  -1   16.60    1.48
   8   1  -1   13.48    1.56
   8   1  -2  128.21    3.36
   8   1  -2  121.73    3.54
   8   1  -3   63.67    2.31
   8   0  11    3.63    1.36
   8   0  10   37.39    1.91
   8   0   9   21.35    1.32
   8   0   9   21.24    1.09
   8   0   9   24.65    1.61
   8   0   8   26.63    1.63
   8   0   8   26.30    1.24
   8   0   8   27.00    1.30
   8   0   7    0.22    0.82
   8   0   7   -0.30    0.84
   8   0   7   -0.24    1.07
   8   0   6   63.90    2.04
   8   0   6   65.83    2.15
   8   0   6   65.14    2.10
   8   0   5    7.10    1.00
   8   0   5    5.56    1.07
   8   0   5    6.51    1.18
   8   0   4    7.83    1.02
   8   0   4    8.75    1.21
   8   0   4    7.90    1.17
   8   0   4    8.46    1.22
   8   0   3   36.97    1.66
   8   0   3   40.55    1.89
   8   0   3   36.00    1.65
   8   0   3   38.05    1.78
   8   0   2   14.51    1.43
   8   0   2   15.85    1.35
   8   0   2   14.11    1.44
   8   0   1   10.77    1.38
   8   0   1   12.33    1.34
   8   0   1   10.58    1.43
   8   0   0    4.35    1.26
   8   0   0    3.81    1.23
   8   0   0    1.86    1.29
   8   0  -1    3.35    1.38
   8   0  -1    3.55    1.25
   8   0  -2   -1.07    1.30
   8   0  -2    0.66    1.25
   8   0  -4    2.03    1.46
   8  -1  11   45.32    2.13
   8  -1  10    2.00    1.40
   8  -1   9   17.50    1.56
   8  -1   9   17.30    1.07
   8  -1   9   19.45    1.22
   8  -1   9   16.78    1.38
   8  -1   8   61.31    1.93
   8  -1   8   59.46    1.86
   8  -1   8   58.68    2.15
   8  -1   8   55.39    2.26
   8  -1   7    7.75    1.01
   8  -1   7    4.73    1.27
   8  -1   7    5.29    0.92
   8  -1   6    5.24    0.97
   8  -1   6    5.42    1.15
   8  -1   6    4.93    1.07
   8  -1   5   12.83    1.15
   8  -1   5   11.43    1.27
   8  -1   5   12.51    1.34
   8  -1   4   29.47    1.59
   8  -1   4   28.10    1.69
   8  -1   4   28.88    1.67
   8  -1   4   31.03    1.67
   8  -1   3  107.41    3.03
   8  -1   3  108.77    3.07
   8  -1   3  104.58    3.04
   8  -1   3  109.81    3.08
   8  -1   2    3.85    1.21
   8  -1   2    4.59    1.33
   8  -1   2    3.73    1.17
   8  -1   1    5.47    1.31
   8  -1   1    5.58    1.38
   8  -1   1    5.80    1.22
   8  -1   0   28.98    1.87
   8  -1   0   26.95    1.74
   8  -1   0   29.22    1.61
   8  -1  -1    2.71    1.32
   8  -1  -1    2.03    1.26
   8  -1  -2   18.09    1.51
   8  -1  -2   17.99    1.64
   8  -1  -4   13.67    1.63
   8  -2  10   16.99    1.45
   8  -2  10   18.43    1.73
   8  -2   9   20.27    1.21
   8  -2   9   22.64    1.29
   8  -2   9   19.85    1.59
   8  -2   9   23.72    1.81
   8  -2   8   29.01    1.80
   8  -2   8   29.33    1.72
   8  -2   8   29.01    1.38
   8  -2   8   28.95    1.47
   8  -2   7   39.42    1.62
   8  -2   7   35.61    1.53
   8  -2   7   30.88    1.84
   8  -2   6   44.44    1.82
   8  -2   6   45.37    1.70
   8  -2   6   40.92    1.91
   8  -2   5   55.13    2.11
   8  -2   5   57.21    2.04
   8  -2   5   61.92    2.24
   8  -2   4    5.12    1.29
   8  -2   4    3.60    1.20
   8  -2   4    4.58    1.24
   8  -2   4    5.00    1.25
   8  -2   3   14.66    1.43
   8  -2   3   15.97    1.49
   8  -2   3   18.22    1.53
   8  -2   3   15.39    1.49
   8  -2   2   29.93    1.71
   8  -2   2   27.49    1.68
   8  -2   2   30.65    1.73
   8  -2   1   60.85    2.25
   8  -2   1   60.89    2.36
   8  -2   1   60.78    2.32
   8  -2   0    1.68    1.34
   8  -2   0    2.29    1.30
   8  -2  -1   27.97    1.79
   8  -2  -1   31.35    1.75
   8  -2  -2   -0.49    1.29
   8  -2  -4    8.74    1.52
   8  -3   9   13.26    1.20
   8  -3   9   11.78    1.62
   8  -3   8   33.68    1.47
   8  -3   8   34.85    1.62
   8  -3   8   33.33    1.94
   8  -3   8   31.09    1.80
   8  -3   7   13.67    1.51
   8  -3   7   12.75    1.11
   8  -3   7   11.06    1.59
   8  -3   7   11.59    1.24
   8  -3   6   48.70    1.94
   8  -3   6   46.80    2.09
   8  -3   6   46.64    1.79
   8  -3   5   -0.66    1.36
   8  -3   5   -0.96    1.20
   8  -3   5    0.74    1.18
   8  -3   4   38.06    1.84
   8  -3   4   36.91    1.87
   8  -3   4   39.02    1.91
   8  -3   3    5.01    1.36
   8  -3   3    7.47    1.44
   8  -3   3    5.28    1.28
   8  -3   3    5.36    1.33
   8  -3   2   48.54    2.08
   8  -3   2   44.55    2.04
   8  -3   2   44.39    2.02
   8  -3   1    1.37    1.24
   8  -3   1    0.95    1.32
   8  -3   0   10.02    1.44
   8  -3  -1   16.16    1.57
   8  -4   9   27.45    1.48
   8  -4   8    2.08    1.36
   8  -4   8    3.31    0.98
   8  -4   8    3.40    1.17
   8  -4   7    1.87    1.42
   8  -4   7    1.21    0.91
   8  -4   7    1.48    1.23
   8  -4   6    9.74    1.54
   8  -4   6    9.66    1.18
   8  -4   6   10.18    1.38
   8  -4   5   25.61    1.77
   8  -4   5   24.98    1.65
   8  -4   4    4.19    1.31
   8  -4   4    4.56    1.28
   8  -4   3   61.59    2.39
   8  -4   3   58.18    2.35
   8  -4   2   18.76    1.59
   8  -4   1   10.75    1.52
   8  -4   0    6.30    1.46
   8  -4  -1   16.09    1.63
   8  -5   9    6.55    1.28
   8  -5   8   41.89    1.86
   8  -5   7   34.38    1.77
   8  -5   7   34.23    2.03
   8  -5   6  115.36    3.26
   8  -5   6  119.05    3.47
   8  -5   5    4.70    1.45
   8  -5   5    5.53    1.31
   8  -5   4    9.04    1.46
   8  -5   4   10.54    1.53
   8  -5   3   28.53    1.82
   8  -5   3   30.93    1.80
   8  -5   2   16.87    1.57
   8  -5   2   15.53    1.65
   8  -5   1   19.16    1.69
   8  -5   0    9.33    1.53
   8  -5  -1   30.21    1.92
   8  -6   9    9.43    1.40
   8  -6   8    2.56    1.34
   8  -6   7   15.94    1.58
   8  -6   6   15.35    1.55
   8  -6   5    2.68    1.39
   8  -6   5    2.48    1.37
   8  -6   4    9.53    1.59
   8  -6   4   12.65    1.56
   8  -6   3    2.84    1.48
   8  -6   3    1.47    1.34
   8  -6   2    3.91    1.37
   8  -6   2    3.95    1.43
   8  -6   1    3.87    1.44
   8  -6   0   16.31    1.71
   8  -7   8   14.23    1.59
   8  -7   7   39.06    2.04
   8  -7   6    4.65    1.57
   8  -7   5   14.70    1.67
   8  -7   4    1.88    1.52
   8  -7   3  137.70    3.92
   8  -7   2    3.04    1.47
   9   7   4   11.61    1.62
   9   7   3    9.66    1.58
   9   7   2    3.14    1.53
   9   6   6    2.69    1.04
   9   6   5    5.29    1.22
   9   6   5   11.11    1.36
   9   6   4    1.19    1.33
   9   6   4    5.85    1.46
   9   6   3   10.56    1.62
   9   6   2    1.89    1.51
   9   5   6   12.19    1.22
   9   5   6   11.53    1.33
   9   5   5    6.36    1.19
   9   5   5    9.68    1.38
   9   5   4   18.24    1.60
   9   5   4   20.78    1.68
   9   5   3    2.71    1.51
   9   5   3    4.02    1.48
   9   5   2    7.81    1.60
   9   5   2    8.15    1.65
   9   5   1    8.62    1.67
   9   4   7    3.27    1.00
   9   4   6    9.35    1.15
   9   4   6    4.93    1.16
   9   4   5    0.11    1.02
   9   4   5   -1.23    1.29
   9   4   4   -0.16    1.29
   9   4   4   -0.54    1.42
   9   4   4    0.28    0.91
   9   4   3   15.57    1.70
   9   4   3   17.05    1.20
   9   4   3   16.92    1.69
   9   4   2   17.10    1.63
   9   4   2   16.66    1.74
   9   4   2   18.09    1.23
   9   4   1    0.09    1.56
   9   4   1   -0.89    0.96
   9   4   1    1.86    1.50
   9   4   0    3.33    1.66
   9   3   7   26.72    1.34
   9   3   7   27.91    1.39
   9   3   6    1.98    0.85
   9   3   6   -1.57    1.34
   9   3   6    2.15    0.96
   9   3   5   25.73    1.54
   9   3   5   22.47    1.22
   9   3   5   24.29    1.33
   9   3   4    2.22    1.29
   9   3   4    1.31    0.95
   9   3   4    0.44    0.88
   9   3   3   42.85    2.17
   9   3   3   50.05    1.77
   9   3   3   46.00    1.71
   9   3   2    8.40    1.12
   9   3   2    3.98    1.53
   9   3   2    3.38    0.93
   9   3   1    7.50    1.66
   9   3   1    6.18    1.22
   9   3   1    6.91    1.58
   9   3   0    0.45    1.18
   9   3   0    0.19    1.47
   9   3  -1   15.58    1.53
   9   2   8   61.46    2.05
   9   2   7   -0.13    0.93
   9   2   7   -1.16    1.03
   9   2   7   -0.22    0.95
   9   2   7   -1.58    1.06
   9   2   6   12.79    1.15
   9   2   6   12.85    1.14
   9   2   6    9.49    1.08
   9   2   6   13.29    1.22
   9   2   5    3.58    1.20
   9   2   5    2.62    0.87
   9   2   5    5.85    1.24
   9   2   4    6.94    1.43
   9   2   4    5.12    1.10
   9   2   4    5.17    0.94
   9   2   3    5.95    1.47
   9   2   3    5.63    1.15
   9   2   3    4.35    0.92
   9   2   2    7.76    1.00
   9   2   2    5.43    1.49
   9   2   2    8.35    1.23
   9   2   1   12.26    1.61
   9   2   1   14.53    1.41
   9   2   0    1.31    1.50
   9   2   0    0.82    1.27
   9   2  -1   13.04    1.45
   9   1  10    6.93    1.28
   9   1   9    9.52    1.24
   9   1   8   51.79    1.97
   9   1   8   52.05    1.82
   9   1   7    2.32    1.15
   9   1   7    3.28    1.00
   9   1   7    5.03    1.05
   9   1   7    6.15    1.03
   9   1   6    1.35    1.11
   9   1   6    0.85    1.19
   9   1   6    3.55    1.03
   9   1   6    2.79    0.95
   9   1   5   13.56    1.21
   9   1   5   15.77    1.39
   9   1   5   17.41    1.40
   9   1   5   12.66    1.33
   9   1   4    6.67    1.03
   9   1   4    6.06    1.29
   9   1   4    7.41    1.45
   9   1   3    8.50    1.08
   9   1   3    9.08    1.29
   9   1   3    9.77    1.41
   9   1   2    3.97    1.00
   9   1   2    3.66    1.48
   9   1   2    4.07    1.24
   9   1   1    4.01    1.40
   9   1   1    4.22    1.26
   9   1   0    6.16    1.56
   9   1   0    7.37    1.34
   9   0   9   30.85    1.81
   9   0   8   11.13    1.42
   9   0   8   11.57    1.07
   9   0   7  161.88    3.86
   9   0   7  160.93    3.87
   9   0   7  159.11    4.03
   9   0   6   40.27    1.76
   9   0   6   38.26    1.82
   9   0   6   43.40    1.82
   9   0   5    3.58    1.23
   9   0   5    6.89    1.13
   9   0   5    5.93    1.32
   9   0   4    3.71    1.32
   9   0   4    4.82    1.38
   9   0   4    3.80    1.03
   9   0   3   21.63    1.58
   9   0   3   22.42    1.66
   9   0   3   15.89    1.34
   9   0   2    0.93    1.28
   9   0   2   -0.86    1.13
   9   0   2   -0.22    1.36
   9   0   1   19.38    1.79
   9   0   0    0.94    1.51
   9  -1   9   16.78    1.70
   9  -1   8    0.08    1.37
   9  -1   8    4.69    1.09
   9  -1   7    2.90    1.03
   9  -1   7    5.63    1.24
   9  -1   7    0.08    1.29
   9  -1   6   -1.04    1.04
   9  -1   6    1.90    1.32
   9  -1   6    3.30    1.28
   9  -1   5    1.05    1.31
   9  -1   5    2.86    1.25
   9  -1   4   10.24    1.51
   9  -1   4    8.62    1.34
   9  -1   3    2.28    1.35
   9  -1   3   -0.28    1.26
   9  -1   2    5.34    1.42
   9  -1   1    0.81    1.36
   9  -1   0    8.94    1.55
   9  -2   8    2.31    1.17
   9  -2   7   19.33    1.34
   9  -2   7   21.95    1.73
   9  -2   7   21.94    1.51
   9  -2   6    2.97    1.35
   9  -2   6    4.19    1.45
   9  -2   5   26.34    1.82
   9  -2   5   28.67    1.85
   9  -2   4   11.21    1.53
   9  -2   4   11.81    1.47
   9  -2   3   32.89    1.89
   9  -2   3   32.95    1.90
   9  -2   2    3.52    1.43
   9  -2   1   11.52    1.59
   9  -2   0    8.35    1.62
   9  -3   8   23.37    1.61
   9  -3   7    4.63    1.33
   9  -3   6   13.36    1.50
   9  -3   6    7.78    1.61
   9  -3   5    1.70    1.38
   9  -3   5    3.03    1.40
   9  -3   4   12.16    1.60
   9  -3   4   13.34    1.57
   9  -3   3    1.74    1.44
   9  -3   3    1.08    1.33
   9  -3   2   13.65    1.65
   9  -3   2   13.78    1.61
   9  -3   1    1.89    1.40
   9  -4   8   12.28    1.43
   9  -4   7    2.47    1.38
   9  -4   6    8.57    1.51
   9  -4   5   13.40    1.61
   9  -4   4   10.74    1.61
   9  -4   3    5.01    1.44
   9  -4   2    6.54    1.52
   9  -5   7    2.05    1.41
   9  -5   6   22.67    1.79
   9  -5   5   34.29    2.06
   9  -5   4    0.79    1.51
  10   4   5   -0.36    1.52
  10   3   5    1.49    1.50
  10   2   6    5.08    1.35
  10   2   3    3.87    1.02
  10   2   2    1.31    0.96
  10   2   1    3.00    1.01
  10   1   6    2.61    1.05
  10   1   6    2.40    1.37
  10   1   5    0.47    0.95
  10   1   4    8.81    1.15
  10   1   3    3.45    1.06
  10   1   2    6.30    1.12
  10   0   6    1.63    1.09
  10   0   6   -0.15    1.42
  10   0   5   16.84    1.39
  10   0   4   -0.48    1.04
  10   0   3    0.32    1.08
  10   0   2    4.54    1.20
  10  -1   6    3.17    1.48
TITL 20240116_Et-4PyBdanI_long in P-1
REM P-1 (#2 in standard setting)
CELL 0.71073   7.080012  10.630421  11.065042  89.7149  79.7106  89.5982
ZERR    2.00   0.000279   0.000254   0.000335   0.0022   0.0029   0.0025
LATT  1
SFAC C H B N I
UNIT 34.00 36.00 2.00 6.00 2.00
TREF
HKLF 4
END
_computing_structure_solution     'SHELXT 2014/4 (Sheldrick, 2014)'
_computing_structure_solution     'SHELXT 2014/4 (Sheldrick, 2014)'
;
_shelx_hkl_checksum     4426
_shelx_res_file
;
    20240116_et-4pybdani_long.res created by SHELXL-2014/7
TITL 20240116_et-4pybdani_long_a.res in P-1
REM Old TITL 20240116_et-4pybdani_long_a.res in P-1
REM SHELXT solution in P-1
REM R1 0.151, Rweak 0.010, Alpha 0.063, Orientation as input
REM Formula found by SHELXT: C18 I N3
CELL 0.71073 7.08 10.6304 11.065 89.715 79.711 89.598
ZERR 2 0.0003 0.0003 0.0003 0.002 0.003 0.002
LATT 1
SFAC C H I N B
UNIT 34 34 2 6 2
L.S. 15
PLAN  2
CONF
BOND $H
list 4
MORE -1
fmap 2
acta 55
REM <olex2.extras>
REM <HklSrc "%.\\20240116_Et-4PyBdanI_long.hkl">
REM </olex2.extras>
WGHT    0.028800    0.255200
FVAR       0.48357
I1    3    0.416848    0.806292    0.768538    11.00000    0.06050    0.01998 =
         0.02905   -0.00322   -0.01733    0.00500
N1    4    0.382774    0.227345    0.805691    11.00000    0.01706    0.01763 =
         0.02165    0.00648   -0.00268    0.00011
N2    4    0.229025    0.608996    0.539545    11.00000    0.02392    0.01904 =
         0.01871    0.00409   -0.00367    0.00308
N3    4    0.248190    0.435296    0.398354    11.00000    0.02525    0.01763 =
         0.02378    0.00315   -0.00628    0.00136
C6    1    0.190284    0.693298    0.450188    11.00000    0.01769    0.01965 =
         0.02237    0.00662   -0.00165    0.00246
C4    1    0.328743    0.257916    0.602712    11.00000    0.02588    0.01908 =
         0.02164    0.00340   -0.00531   -0.00102
AFIX  43
H3    2    0.318556    0.223907    0.526884    11.00000   -1.20000
AFIX   0
C3    1    0.306628    0.387409    0.620817    11.00000    0.01481    0.01749 =
         0.02098    0.00556   -0.00068   -0.00014
C2    1    0.327591    0.433184    0.736188    11.00000    0.02513    0.01596 =
         0.02323    0.00375   -0.00275    0.00153
AFIX  43
H2    2    0.315085    0.518930    0.752184    11.00000   -1.20000
AFIX   0
C1    1    0.366646    0.351862    0.826127    11.00000    0.02609    0.01857 =
         0.02105    0.00195   -0.00413    0.00181
AFIX  43
H1    2    0.382041    0.383544    0.901935    11.00000   -1.20000
AFIX   0
C5    1    0.365558    0.179555    0.695872    11.00000    0.02560    0.01478 =
         0.02636    0.00352   -0.00493    0.00022
AFIX  43
H4    2    0.378498    0.093361    0.682593    11.00000   -1.20000
AFIX   0
C16   1    0.415297    0.142695    0.907310    11.00000    0.02385    0.02116 =
         0.02594    0.00988   -0.00763    0.00077
AFIX  23
H13   2    0.497677    0.184129    0.955876    11.00000   -1.20000
H14   2    0.480062    0.066701    0.873264    11.00000   -1.20000
AFIX   0
C15   1    0.181225    0.644984    0.331292    11.00000    0.01460    0.02245 =
         0.02105    0.00668   -0.00082    0.00103
C14   1    0.208922    0.514561    0.304830    11.00000    0.01872    0.02413 =
         0.02251    0.00475   -0.00410    0.00068
C7    1    0.165464    0.820450    0.473472    11.00000    0.03132    0.02069 =
         0.02808    0.00386   -0.00559    0.00472
AFIX  43
H6    2    0.169320    0.851457    0.551432    11.00000   -1.20000
AFIX   0
C10   1    0.149394    0.730023    0.236508    11.00000    0.01522    0.02934 =
         0.02415    0.01071   -0.00117    0.00168
C11   1    0.147384    0.681183    0.117723    11.00000    0.02219    0.04182 =
         0.02331    0.01074   -0.00370    0.00484
AFIX  43
H9    2    0.129688    0.735276    0.054321    11.00000   -1.20000
AFIX   0
C9    1    0.125697    0.859483    0.264073    11.00000    0.02239    0.02777 =
         0.03085    0.01543   -0.00123    0.00282
AFIX  43
H8    2    0.103978    0.915689    0.203273    11.00000   -1.20000
AFIX   0
C8    1    0.134290    0.903122    0.378918    11.00000    0.03040    0.02108 =
         0.03720    0.00969   -0.00407    0.00473
AFIX  43
H7    2    0.119325    0.988757    0.394938    11.00000   -1.20000
AFIX   0
C13   1    0.200625    0.470055    0.188760    11.00000    0.03259    0.03081 =
         0.02697   -0.00131   -0.00996    0.00493
AFIX  43
H11   2    0.214322    0.384485    0.172098    11.00000   -1.20000
AFIX   0
C12   1    0.171246    0.555327    0.095817    11.00000    0.03172    0.04590 =
         0.02178    0.00047   -0.00843    0.00715
AFIX  43
H10   2    0.168038    0.525028    0.017512    11.00000   -1.20000
AFIX   0
C17   1    0.228563    0.108455    0.988679    11.00000    0.02699    0.04483 =
         0.03643    0.02457   -0.00532   -0.00223
AFIX 137
H17   2    0.153135    0.058773    0.943077    11.00000   -1.50000
H15   2    0.159223    0.183794    1.016791    11.00000   -1.50000
H16   2    0.254331    0.060978    1.058022    11.00000   -1.50000
AFIX   0
B1    5    0.260229    0.479385    0.517142    11.00000    0.01583    0.01844 =
         0.02211    0.00595   -0.00260   -0.00081
H5    2    0.245735    0.638788    0.604176    11.00000    0.03523
H12   2    0.279873    0.364898    0.373416    11.00000    0.03465
HKLF 4
REM  20240116_et-4pybdani_long_a.res in P-1
REM R1 =  0.0200 for    4088 Fo > 4sig(Fo)  and  0.0226 for all    4404 data
REM    208 parameters refined using      0 restraints
END
WGHT      0.0288      0.2552
REM Highest difference peak  0.778,  deepest hole -0.287,  1-sigma level  0.067
Q1    1   0.2994  0.8271  0.7981  11.00000  0.05    0.78
Q2    1   0.5028  0.8384  0.8008  11.00000  0.05    0.63
;
_shelx_res_checksum     43656
