# Supplementary material for: 4-(1H-2,3-Dihydro­naphtho­[1,8-de][1,3,2]di­aza­borinin-2-yl)-1-ethylpyridin-1-ium iodide
Source: IUCrdata. 2024 Apr 26;9(Pt 4):x240362. doi: 10.1107/S2414314624003626 (PMC11074540; doi:10.1107/S2414314624003626)
Supplement: Supplementary file 2 [file x-09-x240362-Isup2.hkl]

data_I                                                                          
_shelx_title ' 20240116_et-4pybdani_long_a.res in P-1'                          
_shelx_refln_list_code          4                                               
_shelx_F_calc_maximum      202.65                                               
_exptl_crystal_F_000       396.00                                               
_reflns_d_resolution_high  0.6789                                               
                                                                                
loop_                                                                           
 _space_group_symop_operation_xyz                                               
 'x, y, z'                                                                      
 '-x, -y, -z'                                                                   
                                                                                
_cell_length_a     7.0800                                                       
_cell_length_b    10.6304                                                       
_cell_length_c    11.0650                                                       
_cell_angle_alpha  89.715                                                       
_cell_angle_beta   79.711                                                       
_cell_angle_gamma  89.598                                                       
                                                                                
_shelx_F_squared_multiplier     1.000                                           
                                                                                
loop_                                                                           
 _refln_index_h                                                                 
 _refln_index_k                                                                 
 _refln_index_l                                                                 
 _refln_F_squared_calc                                                          
 _refln_F_squared_meas                                                          
 _refln_F_squared_sigma                                                         
 _refln_observed_status                                                         
   2   0   0       2892.37       3363.75        60.98 o                         
   3   0   0        927.72        993.10        13.86 o                         
   4   0   0       1966.46       2003.08        22.07 o                         
   5   0   0       2344.86       2338.85        25.87 o                         
   6   0   0        207.10        197.31         4.44 o                         
   7   0   0        170.90        174.64         4.37 o                         
   8   0   0          9.61         14.57         3.11 o                         
   9   0   0          0.70          4.02         6.46 o                         
  -9   1   0         27.99         38.23         6.63 o                         
  -8   1   0        117.65        121.62         4.27 o                         
  -7   1   0        130.12        121.66         3.89 o                         
  -6   1   0         17.15         16.05         2.40 o                         
  -5   1   0         32.89         35.52         2.25 o                         
  -4   1   0       1479.44       1534.97        24.55 o                         
  -3   1   0       3044.75       3019.46        55.63 o                         
  -2   1   0       1909.59       1632.70        30.49 o                         
   2   1   0       9178.93      10200.56       129.30 o                         
   3   1   0       3069.12       3086.09        51.89 o                         
   4   1   0       8151.55       8768.76       111.90 o                         
   5   1   0        186.37        167.07         4.30 o                         
   6   1   0        447.85        455.04         6.88 o                         
   7   1   0         87.82         87.82         3.50 o                         
   8   1   0        297.15        267.41         5.68 o                         
   9   1   0         21.90         29.54         4.35 o                         
  -9   2   0         38.13         35.71         6.93 o                         
  -8   2   0          8.38          8.51         3.99 o                         
  -7   2   0         67.48         72.39         4.82 o                         
  -6   2   0        522.18        518.61         9.61 o                         
  -5   2   0       1009.01       1009.82        17.55 o                         
  -4   2   0       2437.62       2388.25        63.35 o                         
  -3   2   0       2564.95       2556.64        47.68 o                         
   0   2   0       6161.70       6396.68       114.52 o                         
   1   2   0       8961.74       9531.67       164.02 o                         
   2   2   0       9961.91      10478.04        93.65 o                         
   3   2   0       1470.19       1481.48        16.33 o                         
   4   2   0       1764.72       2013.04        22.16 o                         
   5   2   0        351.69        348.22         6.48 o                         
   6   2   0         20.61         27.60         2.95 o                         
   7   2   0        344.64        337.20         5.98 o                         
   8   2   0         63.29         73.19         4.55 o                         
   9   2   0          9.94          4.47         4.14 o                         
  -8   3   0         41.27         42.85         6.16 o                         
  -7   3   0        193.73        201.30         4.83 o                         
  -6   3   0        640.02        615.58        10.70 o                         
  -5   3   0        238.22        220.55         8.19 o                         
  -4   3   0          6.32          7.14         3.21 o                         
  -3   3   0        360.53        332.06         8.34 o                         
   0   3   0      11416.77      12006.75       179.37 o                         
   1   3   0       1357.60       1365.66        14.61 o                         
   2   3   0         63.06         73.62         1.19 o                         
   3   3   0        147.93        130.84         3.65 o                         
   4   3   0       1377.01       1327.59        15.11 o                         
   5   3   0       1900.34       1890.93        25.84 o                         
   6   3   0        908.31        956.18        14.44 o                         
   7   3   0         73.59         83.74         3.94 o                         
   8   3   0         34.27         32.94         4.34 o                         
   9   3   0          3.40          1.43         3.94 o                         
  -8   4   0         28.15         26.94         6.24 o                         
  -7   4   0         53.60         42.12         4.04 o                         
  -6   4   0          1.61          4.94         3.04 o                         
  -5   4   0        669.54        715.28        16.04 o                         
  -4   4   0       1700.64       1669.94        32.93 o                         
  -3   4   0       3587.48       2864.02        53.62 o                         
  -1   4   0          1.79          1.71         2.52 o                         
   0   4   0         45.52         55.68         4.85 o                         
   1   4   0        482.20        437.51         9.75 o                         
   2   4   0       3425.10       3362.31        30.93 o                         
   3   4   0       2393.63       2395.05        22.31 o                         
   4   4   0       1212.57       1204.59        12.06 o                         
   5   4   0        197.52        182.76         3.66 o                         
   6   4   0          0.50          0.30         2.20 o                         
   7   4   0         33.12         34.00         2.82 o                         
   8   4   0         40.49         40.24         3.86 o                         
   9   4   0         15.29         14.24         7.10 o                         
  -8   5   0         27.89         39.90         6.54 o                         
  -7   5   0         94.77        105.03         6.20 o                         
  -6   5   0        578.36        575.08        14.88 o                         
  -5   5   0        807.06        790.50        15.16 o                         
  -4   5   0        703.71        706.75        16.08 o                         
  -1   5   0       2742.25       2897.97        53.80 o                         
   0   5   0       4532.97       4674.63        61.89 o                         
   1   5   0      10485.24      11079.95       143.66 o                         
   2   5   0       1248.41       1242.77        12.03 o                         
   3   5   0        470.52        562.33         8.99 o                         
   4   5   0        197.62        203.13         3.13 o                         
   5   5   0        347.77        333.31         6.86 o                         
   6   5   0        324.98        330.92         4.86 o                         
   7   5   0         75.01         78.01         3.22 o                         
   8   5   0         14.63         18.56         3.46 o                         
  -8   6   0         58.76         69.75         7.31 o                         
  -7   6   0        188.47        176.01         8.68 o                         
  -6   6   0        179.93        169.60         9.69 o                         
  -5   6   0         33.67         37.11         2.75 o                         
  -4   6   0        295.56        290.80         6.24 o                         
  -2   6   0       4196.47       4313.56        79.67 o                         
  -1   6   0       2497.01       2558.82        48.07 o                         
   0   6   0       1194.62       1278.32        14.44 o                         
   1   6   0          1.28          2.34         1.02 o                         
   2   6   0        634.05        657.14         8.41 o                         
   3   6   0        175.67        131.20         5.05 o                         
   4   6   0       1664.89       1643.38        31.37 o                         
   5   6   0       2176.05       2221.09        21.40 o                         
   6   6   0         35.64         38.62         2.20 o                         
   7   6   0          7.38          7.07         2.52 o                         
   8   6   0          0.22         -5.86         5.86 o                         
  -7   7   0         19.24         28.82         6.12 o                         
  -6   7   0        183.79        197.11         5.03 o                         
  -5   7   0        663.24        684.10        11.79 o                         
  -4   7   0       1357.41       1343.40        27.80 o                         
  -3   7   0       1544.51       1596.26        32.16 o                         
  -2   7   0        402.65        445.29        11.29 o                         
  -1   7   0         65.41         70.33         2.38 o                         
   0   7   0       1197.03       1225.48        14.10 o                         
   1   7   0       3615.59       3791.46        34.95 o                         
   2   7   0       2417.21       2389.09        28.69 o                         
   3   7   0        822.12        803.28        10.30 o                         
   4   7   0        195.08        194.42         6.95 o                         
   5   7   0        166.55        167.66         4.84 o                         
   6   7   0        108.27        111.93         2.61 o                         
   7   7   0          8.91          7.55         2.14 o                         
   8   7   0         42.92         49.73         6.97 o                         
  -7   8   0         50.91         61.92         7.23 o                         
  -6   8   0         67.46         73.47         6.76 o                         
  -5   8   0        400.97        409.16         8.57 o                         
  -4   8   0        116.81        118.75         8.23 o                         
  -3   8   0        374.74        381.66        10.99 o                         
  -2   8   0       1365.49       1372.01        28.05 o                         
  -1   8   0       1767.45       1783.34        24.64 o                         
   0   8   0       2073.50       2093.02        20.10 o                         
   1   8   0       1291.36       1325.97        13.21 o                         
   2   8   0        107.03        103.43         2.30 o                         
   3   8   0         99.28        100.62         3.30 o                         
   4   8   0        393.68        399.61         9.15 o                         
   5   8   0        384.43        384.71         8.28 o                         
   6   8   0        195.09        185.18         6.07 o                         
   7   8   0        141.10        139.84         8.60 o                         
  -6   9   0          1.37          0.94         5.64 o                         
  -5   9   0        148.08        161.21         4.69 o                         
  -4   9   0       1039.46       1059.69        16.61 o                         
  -3   9   0       1512.32       1539.13        31.82 o                         
  -2   9   0       1510.99       1507.48        40.35 o                         
  -1   9   0        888.01        917.00        14.69 o                         
   0   9   0          3.11          3.77         1.89 o                         
   1   9   0        675.75        672.40         7.59 o                         
   2   9   0       1425.37       1325.94        18.52 o                         
   3   9   0       1130.15       1129.63        15.17 o                         
   4   9   0        468.43        470.52        14.80 o                         
   5   9   0         61.15         56.70         4.37 o                         
   6   9   0          1.55          3.08         5.60 o                         
   7   9   0          9.62         14.41         6.59 o                         
  -6  10   0        191.28        199.87         6.68 o                         
  -5  10   0        483.52        474.41        13.64 o                         
  -4  10   0        413.63        425.02         7.18 o                         
  -3  10   0         68.90         68.83         3.25 o                         
  -2  10   0          8.25          7.81         2.55 o                         
  -1  10   0        278.67        283.24         7.94 o                         
   0  10   0       1208.99       1217.36        14.61 o                         
   1  10   0       1347.30       1353.92        15.64 o                         
   2  10   0        515.06        512.67        16.11 o                         
   3  10   0        228.02        222.12         4.25 o                         
   4  10   0         67.48         62.26         4.31 o                         
   5  10   0         80.05         86.89         7.14 o                         
   6  10   0        235.23        243.02        10.31 o                         
  -5  11   0         15.66          8.85         5.77 o                         
  -4  11   0         15.65         16.31         3.68 o                         
  -3  11   0        541.45        523.38        10.52 o                         
  -2  11   0       1128.38       1116.46        12.14 o                         
  -1  11   0       1318.66       1320.90        13.76 o                         
   0  11   0        830.05        814.36         9.03 o                         
   1  11   0          0.70          4.64         1.30 o                         
   2  11   0        281.87        286.78        11.27 o                         
   3  11   0        318.59        327.95         5.46 o                         
   4  11   0        445.27        440.20         9.31 o                         
   5  11   0        137.28        137.44         8.34 o                         
  -5  12   0        209.76        215.18         9.58 o                         
  -4  12   0        497.75        484.72        13.86 o                         
  -3  12   0        652.64        636.09         9.42 o                         
  -2  12   0        171.70        179.21         4.43 o                         
  -1  12   0          0.06          1.79         2.15 o                         
   0  12   0        150.37        146.05         5.91 o                         
   1  12   0        437.29        427.90         9.10 o                         
   2  12   0        516.68        531.13         8.45 o                         
   3  12   0        638.16        629.50         9.55 o                         
   4  12   0        235.61        236.11         9.60 o                         
   5  12   0          1.09          5.22         6.12 o                         
  -4  13   0        135.36        141.08         8.12 o                         
  -3  13   0          0.05          0.36         3.73 o                         
  -2  13   0        242.30        232.22         5.13 o                         
  -1  13   0        521.63        502.65         7.59 o                         
   0  13   0        701.49        673.08        13.46 o                         
   1  13   0        462.40        433.84        11.12 o                         
   2  13   0         54.93         59.85         3.93 o                         
   3  13   0          5.28          8.63         4.30 o                         
   4  13   0         56.59         55.04         6.93 o                         
   5  13   0         66.12         68.42         7.23 o                         
  -3  14   0        465.68        478.48        13.64 o                         
  -2  14   0        390.94        377.43        11.20 o                         
  -1  14   0        179.67        156.00         6.33 o                         
   3  14   0        247.13        264.28        10.65 o                         
  -3 -14   1          0.05          0.17         6.63 o                         
  -2 -14   1        129.87        132.99         8.77 o                         
   1 -14   1        303.62        288.65         8.98 o                         
   2 -14   1        146.70        152.62         7.27 o                         
   3 -14   1          0.22          5.90         5.47 o                         
  -4 -13   1         87.41         85.70         7.91 o                         
  -3 -13   1        380.40        381.02        12.66 o                         
  -2 -13   1        544.45        552.09        11.17 o                         
  -1 -13   1        193.44        176.96         7.53 o                         
   0 -13   1         40.60         38.42         2.49 o                         
   1 -13   1         50.52         52.53         4.01 o                         
   2 -13   1        861.35        912.69        30.85 o                         
   3 -13   1        665.88        674.76        11.99 o                         
   4 -13   1         83.97         63.85         6.80 o                         
  -5 -12   1        220.59        229.55         9.71 o                         
  -4 -12   1        166.10        181.09        10.97 o                         
  -3 -12   1        102.30        109.15         4.42 o                         
  -2 -12   1          0.08          2.13         1.12 o                         
  -1 -12   1        154.56        155.89         4.88 o                         
   0 -12   1        392.67        391.95         6.54 o                         
   1 -12   1        976.73        943.18        15.01 o                         
   2 -12   1        854.66        845.68        19.20 o                         
   3 -12   1        181.41        169.99         5.52 o                         
   4 -12   1        114.51        115.63         7.57 o                         
   5 -12   1          6.44          3.04         5.90 o                         
  -5 -11   1         37.90         38.14         6.71 o                         
  -4 -11   1          2.09         10.40         6.71 o                         
  -3 -11   1         67.49         67.32         3.16 o                         
  -2 -11   1        566.24        555.01        14.16 o                         
  -1 -11   1       1375.82       1367.33        12.81 o                         
   0 -11   1        783.53        756.55        20.65 o                         
   1 -11   1        125.08        113.32         5.60 o                         
   2 -11   1         12.90         18.22         4.15 o                         
   3 -11   1        225.80        236.47         6.42 o                         
   4 -11   1        465.38        460.72         9.34 o                         
   5 -11   1        461.24        473.00        11.61 o                         
  -6 -10   1         43.28         48.24         7.44 o                         
  -5 -10   1        283.51        296.61        11.08 o                         
  -4 -10   1        462.90        466.88         9.62 o                         
  -3 -10   1        476.37        471.71         6.56 o                         
  -2 -10   1        563.25        555.90         6.06 o                         
  -1 -10   1         53.74         60.74         5.56 o                         
   0 -10   1        329.06        344.46         6.78 o                         
   1 -10   1        811.76        807.92        17.49 o                         
   2 -10   1       1543.83       1573.51        31.73 o                         
   3 -10   1       1135.86       1126.32        14.25 o                         
   4 -10   1        136.49        131.20         3.71 o                         
   5 -10   1         14.35         22.45         4.01 o                         
   6 -10   1          7.40          7.41         4.11 o                         
  -6  -9   1        104.83        107.46         7.87 o                         
  -5  -9   1        183.24        182.69         6.06 o                         
  -4  -9   1        339.07        351.83         7.97 o                         
  -3  -9   1         77.88         75.99         2.56 o                         
  -2  -9   1        281.43        277.26         5.30 o                         
  -1  -9   1       1538.14       1493.33        18.10 o                         
   0  -9   1       1566.72       1554.23        21.75 o                         
   1  -9   1       1416.49       1417.81        28.14 o                         
   2  -9   1       1449.85       1448.14        20.91 o                         
   3  -9   1        119.16        144.33         5.09 o                         
   4  -9   1        167.38        186.77         4.10 o                         
   5  -9   1        397.80        402.96         5.53 o                         
   6  -9   1        726.58        711.15        13.02 o                         
  -7  -8   1         89.70         91.34         7.95 o                         
  -6  -8   1         12.14         14.23         2.10 o                         
  -5  -8   1         23.45         19.13         1.62 o                         
  -4  -8   1        227.67        209.20         5.24 o                         
  -3  -8   1       1114.68       1094.09        11.27 o                         
  -2  -8   1       1515.17       1490.26        14.69 o                         
  -1  -8   1       1323.80       1263.78        14.65 o                         
   0  -8   1        380.16        360.47         6.52 o                         
   1  -8   1         59.27         76.16         4.11 o                         
   2  -8   1        740.92        774.66        12.23 o                         
   3  -8   1       1906.14       1959.12        22.43 o                         
   4  -8   1        875.22        866.07         9.93 o                         
   5  -8   1         11.13         22.67         3.05 o                         
   6  -8   1         11.74         22.17         4.69 o                         
   7  -8   1         45.20         51.66         6.80 o                         
  -8  -7   1          1.67          9.71         6.63 o                         
  -7  -7   1         24.07         23.17         2.98 o                         
  -6  -7   1        126.71        125.43         4.68 o                         
  -5  -7   1        445.48        433.26         6.49 o                         
  -4  -7   1       1036.34       1007.12        12.10 o                         
  -3  -7   1        760.71        773.25         7.28 o                         
  -2  -7   1         88.57         98.73         2.37 o                         
  -1  -7   1         28.37         29.95         1.94 o                         
   0  -7   1       2018.82       2079.25        27.90 o                         
   1  -7   1       3809.31       4172.78        76.63 o                         
   2  -7   1       2389.13       2419.77        37.06 o                         
   3  -7   1       1391.93       1390.31        24.46 o                         
   4  -7   1        100.19        108.27         3.47 o                         
   5  -7   1          2.30          4.14         3.16 o                         
   6  -7   1        215.77        203.81         5.02 o                         
   7  -7   1       1346.51       1266.52        28.27 o                         
  -8  -6   1         65.54         56.75         7.48 o                         
  -7  -6   1        582.56        575.05         9.97 o                         
  -6  -6   1        200.28        198.49         3.80 o                         
  -5  -6   1         14.68         10.49         1.81 o                         
  -4  -6   1         34.92         39.59         1.51 o                         
  -3  -6   1        466.51        476.76         6.57 o                         
  -2  -6   1       1869.93       1940.96        18.24 o                         
  -1  -6   1       2984.37       2891.69        52.73 o                         
   0  -6   1       3860.80       4013.03        52.05 o                         
   1  -6   1       1066.75       1128.65        15.92 o                         
   2  -6   1         81.35         74.67         2.48 o                         
   3  -6   1        384.50        386.83         5.94 o                         
   4  -6   1       1397.46       1404.73        20.35 o                         
   5  -6   1        533.92        525.60         9.66 o                         
   6  -6   1        483.36        486.79         9.49 o                         
   7  -6   1         76.78         91.77         6.76 o                         
   8  -6   1         20.27         16.55         6.16 o                         
  -8  -5   1         14.39         24.22         3.77 o                         
  -7  -5   1         19.81         24.23         2.82 o                         
  -6  -5   1          0.23          1.51         2.05 o                         
  -5  -5   1         10.91          8.31         1.76 o                         
  -4  -5   1        696.23        680.22         6.63 o                         
  -3  -5   1       3543.19       3633.62        33.40 o                         
  -2  -5   1       2968.78       2987.23        31.03 o                         
  -1  -5   1        831.98        856.36        11.57 o                         
   0  -5   1        139.23        163.90         4.02 o                         
   1  -5   1       1796.57       2047.40        27.24 o                         
   2  -5   1       2257.89       2406.86        32.11 o                         
   3  -5   1       3500.94       3410.60        71.61 o                         
   4  -5   1       1502.08       1468.82        20.89 o                         
   5  -5   1         54.01         61.71         3.54 o                         
   6  -5   1          0.02         -2.14         3.49 o                         
   7  -5   1         73.95         61.40         4.35 o                         
   8  -5   1         88.59         81.93         7.23 o                         
  -8  -4   1          0.57          1.07         3.68 o                         
  -7  -4   1         56.58         61.62         3.21 o                         
  -6  -4   1        622.39        610.63         8.52 o                         
  -5  -4   1        860.89        848.90         9.30 o                         
  -4  -4   1        274.79        267.98         3.31 o                         
  -3  -4   1         10.50          7.78         1.15 o                         
  -2  -4   1        296.84        298.38         3.90 o                         
  -1  -4   1       1746.18       1784.51        19.05 o                         
   0  -4   1       5935.47       6291.30        80.30 o                         
   1  -4   1       5985.65       6279.99        66.77 o                         
   2  -4   1       2064.66       2176.56        40.88 o                         
   3  -4   1        444.78        440.85         8.21 o                         
   4  -4   1        105.10        100.34         3.49 o                         
   5  -4   1        737.14        712.18        17.34 o                         
   6  -4   1        693.61        678.93        11.58 o                         
   7  -4   1        421.62        428.65         8.83 o                         
   8  -4   1         39.60         45.97         6.50 o                         
  -9  -3   1         79.18         66.62         6.54 o                         
  -8  -3   1        693.68        673.65         9.96 o                         
  -7  -3   1         86.74         91.31         3.72 o                         
  -6  -3   1         65.82         63.26         3.39 o                         
  -5  -3   1         31.64         28.57         2.16 o                         
  -4  -3   1        295.05        289.77         4.01 o                         
  -3  -3   1       2945.58       2917.46        27.03 o                         
  -2  -3   1       7238.75       7486.07        77.67 o                         
  -1  -3   1       3909.22       4018.45        41.81 o                         
   0  -3   1       2980.70       3205.12        56.75 o                         
   1  -3   1        614.24        673.42        13.98 o                         
   2  -3   1       1630.39       1709.46        92.62 o                         
   3  -3   1       3017.71       2993.37        39.29 o                         
   4  -3   1       1991.44       1950.03        39.64 o                         
   5  -3   1        860.20        857.91        18.77 o                         
   6  -3   1        210.08        208.14         5.49 o                         
   7  -3   1         16.78         23.47         3.60 o                         
   8  -3   1          5.54          4.99         3.86 o                         
   9  -3   1          4.77          8.08         5.99 o                         
  -9  -2   1         58.08         55.76         6.20 o                         
  -8  -2   1        367.01        323.50        11.97 o                         
  -7  -2   1         24.60         19.90         2.78 o                         
  -6  -2   1        719.59        726.13        11.93 o                         
  -5  -2   1       1248.29       1270.80        19.37 o                         
  -4  -2   1       2656.90       2658.17        50.61 o                         
  -3  -2   1       2069.37       2054.56        68.53 o                         
  -2  -2   1       4409.53       4761.03        60.64 o                         
  -1  -2   1         71.33         77.55         5.92 o                         
   0  -2   1       2432.50       2726.66        33.02 o                         
   1  -2   1       5449.70       5629.99       187.69 o                         
   2  -2   1       8744.75       8909.61       113.08 o                         
   3  -2   1       2440.59       2422.12        38.53 o                         
   4  -2   1        460.28        460.13        10.90 o                         
   5  -2   1          0.56          0.98         3.08 o                         
   6  -2   1        227.47        216.50         5.47 o                         
   7  -2   1        238.39        224.33         4.97 o                         
   8  -2   1        265.42        260.17         5.70 o                         
   9  -2   1         42.68         49.26         6.80 o                         
  -8  -1   1         62.18         65.35         6.67 o                         
  -7  -1   1        103.78         99.82         3.67 o                         
  -6  -1   1       3717.50       3716.50        40.51 o                         
  -5  -1   1        214.25        208.78         4.92 o                         
  -4  -1   1       5874.00       6540.02       118.58 o                         
  -3  -1   1          8.99         16.94         3.49 o                         
  -2  -1   1        131.52        100.18         2.93 o                         
  -1  -1   1      16863.20      17515.84       220.74 o                         
   2  -1   1       1333.14       1457.53        19.25 o                         
   3  -1   1        145.41        154.03         4.79 o                         
   4  -1   1        566.77        530.26        12.06 o                         
   5  -1   1       1785.18       1772.10        32.63 o                         
   6  -1   1        819.61        827.53        10.73 o                         
   7  -1   1         50.79         48.85         3.04 o                         
   8  -1   1         22.12         24.08         3.21 o                         
   9  -1   1          0.08          3.46         5.82 o                         
  -8   0   1         10.35         14.77         3.96 o                         
  -7   0   1        176.48        176.61         4.63 o                         
  -6   0   1        111.13        109.66         4.19 o                         
  -5   0   1         82.14         91.81         4.83 o                         
  -4   0   1          4.28         18.99         2.91 o                         
  -3   0   1       6331.57       6401.77       115.76 o                         
  -2   0   1      41066.32      42689.11       537.65 o                         
  -1   0   1       2350.26       1953.85        35.58 o                         
   2   0   1      16106.09      16930.61       302.16 o                         
   3   0   1       6224.07       6419.32        82.01 o                         
   4   0   1        959.64        894.22        24.23 o                         
   5   0   1        827.62        835.88        11.24 o                         
   6   0   1          0.54          0.37         2.15 o                         
   7   0   1         88.07         78.57         3.32 o                         
   8   0   1         48.69         48.41         3.41 o                         
   9   0   1         78.45         82.87         7.65 o                         
  -8   1   1          9.76         10.10         3.90 o                         
  -7   1   1        136.78        142.57         8.37 o                         
  -6   1   1        358.44        369.66         6.13 o                         
  -5   1   1        992.50       1018.36        21.34 o                         
  -4   1   1       1154.43       1088.45        22.07 o                         
  -3   1   1        149.04        130.00         4.66 o                         
  -1   1   1       1316.37       1323.60        24.50 o                         
   1   1   1       4496.68       4832.83        86.25 o                         
   2   1   1      11217.95      11806.62       149.27 o                         
   3   1   1        640.05        648.16        13.51 o                         
   4   1   1         28.99         36.01         4.43 o                         
   5   1   1        136.96        130.26         4.64 o                         
   6   1   1        571.33        571.65         8.00 o                         
   7   1   1        221.09        224.87         4.80 o                         
   8   1   1        163.42        169.78         5.39 o                         
   9   1   1         16.87         17.65         4.00 o                         
  -8   2   1        120.09        127.41         7.23 o                         
  -7   2   1        479.15        478.44         8.23 o                         
  -6   2   1        351.34        338.05         7.97 o                         
  -5   2   1         24.99         17.75         3.72 o                         
  -4   2   1        403.96        414.16        10.26 o                         
  -1   2   1      18103.88      18824.69       237.54 o                         
   0   2   1       3953.84       4360.38        53.10 o                         
   1   2   1        107.35        116.36         2.51 o                         
   2   2   1        867.46       1024.69        11.16 o                         
   3   2   1       2973.85       2992.98        31.71 o                         
   4   2   1       2221.76       2096.88        27.90 o                         
   5   2   1       1059.46       1065.89        15.39 o                         
   6   2   1        249.04        257.45         5.65 o                         
   7   2   1          3.92          6.03         2.45 o                         
   8   2   1          9.54         12.13         2.93 o                         
   9   2   1         46.25         58.32         4.85 o                         
  10   2   1         12.96         12.83         4.32 o                         
  -8   3   1         76.47         69.11         6.71 o                         
  -7   3   1          6.07         11.34         2.97 o                         
  -6   3   1         12.36         13.90         4.40 o                         
  -5   3   1        101.32         92.92         5.26 o                         
  -2   3   1       1994.61       1880.06       227.22 o                         
  -1   3   1        589.73        619.54        14.18 o                         
   0   3   1        790.16        851.90         8.13 o                         
   1   3   1       4351.81       4408.69        45.98 o                         
   2   3   1       7431.73       7430.63        77.20 o                         
   3   3   1       3927.37       4044.68        36.91 o                         
   4   3   1        622.92        637.30        16.91 o                         
   5   3   1        152.48        162.86         3.89 o                         
   6   3   1         54.71         59.77         4.85 o                         
   7   3   1        300.10        321.92         6.78 o                         
   8   3   1         62.61         79.44         4.91 o                         
   9   3   1         21.70         28.92         3.57 o                         
  -8   4   1         65.41         68.81         6.97 o                         
  -7   4   1        329.23        330.47        10.01 o                         
  -6   4   1        186.22        181.66         7.53 o                         
  -3   4   1       1698.26       2016.58        38.57 o                         
  -2   4   1        531.22        500.62        13.60 o                         
  -1   4   1        522.59        419.30         6.57 o                         
   0   4   1       7054.18       7650.02        95.86 o                         
   1   4   1       3502.74       3610.22        46.61 o                         
   2   4   1        707.15        712.57         9.98 o                         
   3   4   1         23.84         27.20         1.02 o                         
   4   4   1        282.12        287.89         5.48 o                         
   5   4   1        505.10        500.04         5.96 o                         
   6   4   1        588.65        582.97        11.33 o                         
   7   4   1        204.48        202.05         4.70 o                         
   8   4   1          6.00          4.48         3.06 o                         
   9   4   1          0.54          0.67         3.07 o                         
  -8   5   1        126.13        129.19         8.21 o                         
  -7   5   1         95.11         87.06         4.69 o                         
  -4   5   1       1053.37       1148.62        23.90 o                         
  -3   5   1       1779.88       1718.69        33.57 o                         
  -2   5   1       4629.48       4886.75        64.87 o                         
  -1   5   1      10091.60      11538.86       127.83 o                         
   0   5   1          7.24          2.89         2.67 o                         
   1   5   1       3321.77       3749.63        39.68 o                         
   2   5   1        697.13        690.26         8.43 o                         
   3   5   1       2846.15       2828.49        37.54 o                         
   4   5   1       2610.26       2541.27        29.66 o                         
   5   5   1        110.57        105.68         3.22 o                         
   6   5   1          0.49          2.05         1.70 o                         
   7   5   1          1.62          4.10         2.78 o                         
   8   5   1         24.11         25.57         2.48 o                         
   9   5   1         30.20         36.86         7.14 o                         
  -7   6   1         34.02         39.90         6.24 o                         
  -6   6   1        232.34        219.63         8.98 o                         
  -5   6   1        969.59       1011.13        22.32 o                         
  -4   6   1       1190.40       1126.51        23.86 o                         
  -3   6   1        468.61        422.94        20.68 o                         
  -2   6   1        186.78        196.46         3.69 o                         
  -1   6   1        536.51        532.00         9.79 o                         
   0   6   1       2488.79       2427.47        26.16 o                         
   1   6   1       1055.28        907.55         8.00 o                         
   2   6   1       3152.37       3105.89        33.40 o                         
   3   6   1       2860.99       3070.00        40.82 o                         
   4   6   1         14.01         15.38         2.62 o                         
   5   6   1         89.61         89.23         1.83 o                         
   6   6   1        128.70        126.88         2.25 o                         
   7   6   1        332.38        327.77         6.06 o                         
   8   6   1         95.35         96.66         3.10 o                         
  -6   7   1        204.84        209.62         8.85 o                         
  -5   7   1        271.15        247.17         8.98 o                         
  -4   7   1          5.01          7.23         4.11 o                         
  -3   7   1        638.03        665.16        10.90 o                         
  -2   7   1       2175.16       2222.77        21.39 o                         
  -1   7   1       3346.05       3373.38        31.45 o                         
   0   7   1       2715.79       2917.32        27.12 o                         
   1   7   1        813.99        861.69         7.75 o                         
   2   7   1         32.30         35.79         2.19 o                         
   3   7   1       1221.71       1304.13        28.89 o                         
   4   7   1        682.95        695.45        11.54 o                         
   5   7   1        139.05        123.22         4.62 o                         
   6   7   1        257.75        264.97         5.48 o                         
   7   7   1         58.74         51.39         2.46 o                         
   8   7   1         13.54         19.97         6.37 o                         
  -5   8   1        340.32        336.97        10.86 o                         
  -4   8   1       1077.43       1020.04        40.95 o                         
  -3   8   1       1434.76       1467.03        17.35 o                         
  -2   8   1        814.68        896.73         9.78 o                         
  -1   8   1        205.50        225.07         3.59 o                         
   0   8   1         58.65         62.71         1.84 o                         
   1   8   1        932.38        938.90         8.51 o                         
   2   8   1       1577.35       1548.31        15.44 o                         
   3   8   1       1527.03       1506.25        25.19 o                         
   4   8   1        627.51        621.34        18.15 o                         
   5   8   1         55.88         58.70         4.03 o                         
   6   8   1         12.96         13.60         3.87 o                         
   7   8   1         86.55        103.66         7.70 o                         
  -5   9   1        767.85        746.24        13.06 o                         
  -4   9   1        435.90        439.01         7.24 o                         
  -3   9   1         29.87         35.04         2.43 o                         
  -2   9   1         34.92         62.03         6.46 o                         
  -1   9   1       1377.36       1315.28        13.38 o                         
   0   9   1       3724.14       3508.19        32.62 o                         
   1   9   1       1747.87       1796.45        15.46 o                         
   2   9   1        348.74        364.22         5.91 o                         
   3   9   1         49.07         45.98         2.39 o                         
   4   9   1         88.97         85.68         4.34 o                         
   5   9   1        272.76        285.42         7.21 o                         
   6   9   1        175.30        182.30         9.02 o                         
   7   9   1         78.35         77.83         7.31 o                         
  -5  10   1         11.67          9.62         5.60 o                         
  -4  10   1        395.49        402.03         6.31 o                         
  -3  10   1        376.07        393.30         5.83 o                         
  -2  10   1        797.77        813.01         8.34 o                         
  -1  10   1       1356.20       1331.68        18.91 o                         
   0  10   1        140.18        177.32         3.31 o                         
   1  10   1          0.04          0.48         1.17 o                         
   2  10   1          3.16          8.17         2.23 o                         
   3  10   1        586.20        574.42         7.27 o                         
   4  10   1        815.81        816.91        13.85 o                         
   5  10   1        184.95        197.39         6.30 o                         
   6  10   1         61.06         65.26         7.01 o                         
  -5  11   1        281.68        285.61        11.16 o                         
  -4  11   1        612.40        601.44         9.17 o                         
  -3  11   1        726.84        717.86         7.90 o                         
  -2  11   1        273.13        259.78         4.50 o                         
  -1  11   1        242.93        212.97         3.88 o                         
   0  11   1        997.03        950.08        10.83 o                         
   1  11   1        826.31        811.66        10.74 o                         
   2  11   1       1436.32       1383.84        14.60 o                         
   3  11   1        441.66        455.74         6.46 o                         
   4  11   1         91.07         82.48         3.81 o                         
   5  11   1         22.58         31.69         6.54 o                         
  -5  12   1        137.52        130.81         8.42 o                         
  -4  12   1         14.17         18.18         4.17 o                         
  -3  12   1         96.69         97.19         3.95 o                         
  -2  12   1        368.74        369.23         6.82 o                         
  -1  12   1        780.04        776.10        12.62 o                         
   0  12   1        830.73        843.94         9.36 o                         
   1  12   1        491.97        469.15        10.16 o                         
   2  12   1         98.32         88.53         3.34 o                         
   3  12   1         39.18         38.50         3.46 o                         
   4  12   1        102.13        118.63         5.41 o                         
   5  12   1        190.10        188.41         6.47 o                         
   6  12   1        337.69        331.54        11.59 o                         
  -4  13   1        325.03        330.69        11.46 o                         
  -3  13   1        443.79        442.99         9.03 o                         
  -2  13   1        279.47        276.64         6.02 o                         
  -1  13   1        178.45        175.92         4.18 o                         
   0  13   1          0.00          1.21         1.95 o                         
   1  13   1        173.25        148.86         6.55 o                         
   2  13   1        270.64        266.72         7.26 o                         
   3  13   1        296.15        300.24         6.26 o                         
   4  13   1        152.67        162.20         8.30 o                         
   5  13   1         23.07         22.92         6.41 o                         
  -3  14   1         50.67         44.30         6.16 o                         
  -2  14   1         28.17         21.12         5.13 o                         
  -1  14   1        219.82        194.44         6.93 o                         
   3  14   1          0.62         -0.51         6.37 o                         
   4  14   1         40.45         46.36         7.01 o                         
   1 -14   2         96.58        110.07         6.12 o                         
   2 -14   2        373.97        360.95        10.48 o                         
   3 -14   2        313.09        272.40        10.13 o                         
  -3 -13   2         29.02         28.95         6.97 o                         
  -2 -13   2         16.40         14.45         4.51 o                         
  -1 -13   2        196.71        183.02         5.20 o                         
   0 -13   2       1337.56       1357.81        27.28 o                         
   1 -13   2        987.54        946.18        20.74 o                         
   2 -13   2         50.55         31.82         5.22 o                         
   3 -13   2         29.69         31.39         5.99 o                         
   4 -13   2          4.98          2.48         5.69 o                         
  -4 -12   2         13.74         15.95         4.51 o                         
  -3 -12   2        143.92        144.09         6.61 o                         
  -2 -12   2        469.98        467.66        11.21 o                         
  -1 -12   2        656.13        641.71        13.10 o                         
   0 -12   2        354.75        334.58         9.19 o                         
   1 -12   2         20.17         16.25         4.36 o                         
   2 -12   2          8.49          8.94         4.62 o                         
   3 -12   2        154.71        167.98         5.79 o                         
   4 -12   2       1257.83       1296.90        20.40 o                         
   5 -12   2        417.33        444.48        13.64 o                         
  -5 -11   2        121.64        115.08         8.42 o                         
  -4 -11   2        203.66        213.35         9.62 o                         
  -3 -11   2        330.18        307.35        13.01 o                         
  -2 -11   2         81.53         81.39         2.61 o                         
  -1 -11   2          0.48          4.73         2.34 o                         
   0 -11   2        112.92        125.89         5.52 o                         
   1 -11   2       1005.35       1036.44        18.05 o                         
   2 -11   2       1133.21       1149.80        14.54 o                         
   3 -11   2        430.83        450.41         7.50 o                         
   4 -11   2         56.18         50.65         4.38 o                         
   5 -11   2          4.20          7.16         4.17 o                         
  -5 -10   2        104.46        109.43         7.78 o                         
  -4 -10   2        100.49         86.73         8.97 o                         
  -3 -10   2          0.24          0.37         1.64 o                         
  -2 -10   2        779.37        744.32         9.67 o                         
  -1 -10   2       1764.99       1725.06        30.05 o                         
   0 -10   2       1763.05       1765.89        24.75 o                         
   1 -10   2        983.69        995.48        15.25 o                         
   2 -10   2         11.57         20.63         3.82 o                         
   3 -10   2         91.28        101.52         3.28 o                         
   4 -10   2        273.24        281.70         5.02 o                         
   5 -10   2        589.79        594.91        11.41 o                         
   6 -10   2        305.14        314.29        15.57 o                         
  -6  -9   2         22.07         20.78         2.17 o                         
  -5  -9   2         45.69         40.19         3.06 o                         
  -4  -9   2        142.71        133.28         4.51 o                         
  -3  -9   2        589.07        554.86        10.85 o                         
  -2  -9   2       1311.04       1282.36        17.32 o                         
  -1  -9   2        199.56        192.52         3.94 o                         
   0  -9   2        130.63        118.60         6.84 o                         
   1  -9   2        213.10        204.46         8.17 o                         
   2  -9   2        582.18        621.54         8.71 o                         
   3  -9   2       2190.59       2227.54        22.02 o                         
   4  -9   2       1524.84       1529.08        16.01 o                         
   5  -9   2        484.56        501.44         7.08 o                         
   6  -9   2         18.32         19.45         4.20 o                         
   7  -9   2          9.42         10.61         6.50 o                         
  -7  -8   2          7.36          5.73         6.16 o                         
  -6  -8   2        155.44        147.31         9.22 o                         
  -5  -8   2        504.92        500.73        10.20 o                         
  -4  -8   2        258.46        255.20         3.63 o                         
  -3  -8   2        331.68        325.54         5.74 o                         
  -2  -8   2          1.64          3.32         1.44 o                         
  -1  -8   2        964.30        964.67        11.69 o                         
   0  -8   2       1404.64       1455.67        20.79 o                         
   1  -8   2       4684.71       4714.61        93.67 o                         
   2  -8   2       1832.70       1857.17        18.36 o                         
   3  -8   2        556.31        574.57         7.14 o                         
   4  -8   2         20.02         22.60         2.44 o                         
   5  -8   2         49.49         57.45         2.89 o                         
   6  -8   2        338.03        324.08         7.51 o                         
   7  -8   2         67.45         74.20         5.11 o                         
  -7  -7   2         40.69         43.94         3.07 o                         
  -6  -7   2        142.45        140.70         3.90 o                         
  -5  -7   2         94.76         97.48         3.41 o                         
  -4  -7   2         13.28         12.29         1.58 o                         
  -3  -7   2        396.90        384.84         5.25 o                         
  -2  -7   2       2210.47       2212.52        29.68 o                         
  -1  -7   2       2147.01       2250.58        24.47 o                         
   0  -7   2       2002.07       2065.25        29.15 o                         
   1  -7   2       1403.53       1346.79        19.15 o                         
   2  -7   2        253.57        269.76         4.06 o                         
   3  -7   2        309.18        334.62         5.69 o                         
   4  -7   2        618.75        617.99        11.74 o                         
   5  -7   2       4967.29       4924.46        53.21 o                         
   6  -7   2        762.13        766.15        11.51 o                         
   7  -7   2        291.98        274.03        10.82 o                         
   8  -7   2          0.40         13.00         6.29 o                         
  -8  -6   2         33.91         34.08         7.36 o                         
  -7  -6   2          3.47          5.65         3.12 o                         
  -6  -6   2         42.32         41.35         2.56 o                         
  -5  -6   2        299.23        306.57         4.64 o                         
  -4  -6   2        684.79        664.96         8.31 o                         
  -3  -6   2       1416.69       1341.99        18.05 o                         
  -2  -6   2       1467.90       1481.62        16.38 o                         
  -1  -6   2         16.68         18.05         1.45 o                         
   0  -6   2        362.74        386.55         5.41 o                         
   1  -6   2       1562.22       1552.88        17.50 o                         
   2  -6   2       3177.93       3302.03        30.85 o                         
   3  -6   2       1893.10       1950.65        21.93 o                         
   4  -6   2        917.85        900.53        11.40 o                         
   5  -6   2          6.30          4.96         2.96 o                         
   6  -6   2        184.64        178.48         7.01 o                         
   7  -6   2        276.54        261.92        15.42 o                         
   8  -6   2         14.66         16.80         4.23 o                         
  -8  -5   2          1.09          4.01         3.70 o                         
  -7  -5   2         26.07         24.51         3.49 o                         
  -6  -5   2        273.52        271.60         5.28 o                         
  -5  -5   2        590.26        593.86         8.23 o                         
  -4  -5   2        268.76        281.41         4.38 o                         
  -3  -5   2          4.21          4.51         1.48 o                         
  -2  -5   2        519.44        521.53         6.48 o                         
  -1  -5   2       3678.10       3749.80        34.39 o                         
   0  -5   2       4807.94       4982.96        52.30 o                         
   1  -5   2       3389.68       3399.82        66.94 o                         
   2  -5   2        937.80        927.13        11.00 o                         
   3  -5   2         24.34         29.63         1.97 o                         
   4  -5   2        398.94        387.86         7.26 o                         
   5  -5   2        831.10        781.36        12.56 o                         
   6  -5   2        668.36        672.51        14.65 o                         
   7  -5   2        290.01        299.76         8.77 o                         
   8  -5   2         59.25         69.54         4.86 o                         
  -8  -4   2         69.69         73.24         4.67 o                         
  -7  -4   2         56.04         53.26         3.84 o                         
  -6  -4   2          5.38          7.10         2.54 o                         
  -5  -4   2          0.08          0.26         2.08 o                         
  -4  -4   2        644.94        640.99         8.11 o                         
  -3  -4   2       2665.10       2649.64        29.07 o                         
  -2  -4   2       2737.58       2720.02        28.94 o                         
  -1  -4   2       2652.83       2719.39        25.09 o                         
   0  -4   2       1213.07       1300.83        27.13 o                         
   1  -4   2          0.20          1.58         1.28 o                         
   2  -4   2       1756.09       1825.94        25.34 o                         
   3  -4   2       3431.20       3455.74        42.55 o                         
   4  -4   2       2456.99       2486.29        33.43 o                         
   5  -4   2       1442.46       1450.56        20.82 o                         
   6  -4   2        162.76        169.98         7.18 o                         
   7  -4   2         76.08         71.36         4.38 o                         
   8  -4   2         79.17         80.22         6.80 o                         
   9  -4   2         22.64         27.97         6.50 o                         
  -8  -3   2          6.09          8.80         3.20 o                         
  -7  -3   2         19.24         15.43         2.87 o                         
  -6  -3   2        384.83        391.80         6.45 o                         
  -5  -3   2        630.95        598.20        11.50 o                         
  -4  -3   2       1914.11       1832.32        20.39 o                         
  -3  -3   2       1176.40       1201.37        16.43 o                         
  -2  -3   2         69.66         75.98         5.11 o                         
  -1  -3   2        204.64        221.60         5.45 o                         
   0  -3   2       3667.78       3796.50        37.07 o                         
   1  -3   2       5736.45       5961.74        53.73 o                         
   2  -3   2       5456.31       5717.46        73.12 o                         
   3  -3   2       1567.17       1553.28        21.12 o                         
   4  -3   2         32.91         40.15         2.48 o                         
   5  -3   2         92.77         86.47         4.87 o                         
   6  -3   2         30.91         21.00         4.40 o                         
   7  -3   2        183.61        180.45         5.55 o                         
   8  -3   2        193.96        196.12         5.50 o                         
   9  -3   2         57.41         58.66         4.93 o                         
  -8  -2   2        311.00        280.64         7.19 o                         
  -7  -2   2        362.16        358.79         7.39 o                         
  -6  -2   2        408.32        405.99        10.69 o                         
  -5  -2   2        117.17        113.07         5.09 o                         
  -4  -2   2        290.56        316.40         5.76 o                         
  -3  -2   2        327.78        329.21         5.58 o                         
  -2  -2   2       2320.11       2311.87        44.13 o                         
  -1  -2   2       9621.36       9867.79       102.02 o                         
   0  -2   2       9460.47       9892.23       102.12 o                         
   1  -2   2        186.00        178.65         4.51 o                         
   2  -2   2         61.56         64.33         3.08 o                         
   3  -2   2        414.81        409.96         6.58 o                         
   4  -2   2       2371.19       2350.86        31.39 o                         
   5  -2   2       1625.85       1562.31        31.00 o                         
   6  -2   2       1238.73       1189.76        25.06 o                         
   7  -2   2        110.29        113.70         4.96 o                         
   8  -2   2        145.47        125.67         4.21 o                         
   9  -2   2         22.90         15.05         6.12 o                         
  -8  -1   2        581.22        535.49        13.86 o                         
  -7  -1   2          1.52          0.94         2.81 o                         
  -6  -1   2       1090.94       1168.07        24.42 o                         
  -5  -1   2        340.68        321.84         8.94 o                         
  -4  -1   2       1559.58       1544.61        21.29 o                         
  -3  -1   2       3501.96       3602.40        46.73 o                         
  -2  -1   2        250.90        201.90         4.61 o                         
  -1  -1   2       1107.16       1140.39        15.77 o                         
   0  -1   2          4.95          4.11         1.28 o                         
   1  -1   2       4182.06       4562.08        57.92 o                         
   2  -1   2       3638.07       3753.02        47.99 o                         
   3  -1   2       5520.22       5710.16       103.27 o                         
   4  -1   2       1870.58       1877.94        35.79 o                         
   5  -1   2        160.02        163.87         5.99 o                         
   6  -1   2          1.06          1.39         2.16 o                         
   7  -1   2        211.98        204.25         4.69 o                         
   8  -1   2         14.38         17.32         3.04 o                         
   9  -1   2         14.20         22.84         6.07 o                         
  -8   0   2          0.06         -0.80         3.85 o                         
  -7   0   2          2.38          8.31         4.28 o                         
  -6   0   2         38.53         28.74         4.45 o                         
  -5   0   2       1118.87       1094.91        22.75 o                         
  -4   0   2       4382.58       4756.07        87.28 o                         
  -3   0   2       1280.61       1296.31        35.72 o                         
  -2   0   2       1333.04       1391.31        15.27 o                         
  -1   0   2       5358.17       5709.48       102.55 o                         
   0   0   2       9487.48      10330.86       130.21 o                         
   1   0   2      10390.70      10295.52       183.92 o                         
   2   0   2       5460.83       5574.63        70.92 o                         
   3   0   2        126.75        130.28         2.83 o                         
   4   0   2        717.31        720.07        10.72 o                         
   5   0   2        441.04        420.78         7.45 o                         
   6   0   2        616.93        615.63         8.43 o                         
   7   0   2        570.21        557.52         8.19 o                         
   8   0   2         59.90         63.74         3.47 o                         
   9   0   2          1.75         -0.35         3.07 o                         
  10   0   2         21.29         19.41         5.13 o                         
  -8   1   2         66.43         77.16         4.75 o                         
  -7   1   2        307.61        309.73        10.13 o                         
  -6   1   2         45.02         40.07         4.66 o                         
  -5   1   2        269.56        304.13         8.94 o                         
  -4   1   2        326.86        379.27         9.66 o                         
  -3   1   2       1371.22       1315.64        20.24 o                         
  -2   1   2       4161.65       3920.65        71.50 o                         
  -1   1   2       1793.57       1765.57        52.79 o                         
   0   1   2       1495.50       1633.79        26.62 o                         
   1   1   2        398.82        419.58         9.64 o                         
   2   1   2       1338.40       1360.80        19.74 o                         
   3   1   2       2718.14       2707.21        49.82 o                         
   4   1   2       1866.01       1868.83        35.58 o                         
   5   1   2       1062.36       1033.42        14.74 o                         
   6   1   2        242.59        244.26         4.52 o                         
   7   1   2          0.05          1.69         2.45 o                         
   8   1   2          6.94          3.94         2.84 o                         
   9   1   2         13.47         16.80         2.95 o                         
  10   1   2         29.25         26.94         4.79 o                         
  -8   2   2          0.08         -2.10         5.52 o                         
  -7   2   2         20.56         19.37         5.26 o                         
  -6   2   2        145.29        164.08         7.23 o                         
  -5   2   2       1019.70        981.24        21.00 o                         
  -4   2   2       2506.00       2239.08       192.73 o                         
  -3   2   2       2645.18       2791.62        52.21 o                         
  -2   2   2        247.21        294.39         5.08 o                         
  -1   2   2         38.91         40.78         1.23 o                         
   0   2   2       1835.37       1971.56        17.96 o                         
   1   2   2      13525.60      13518.00       162.56 o                         
   2   2   2       7229.07       7245.51        75.06 o                         
   3   2   2       1593.26       1507.89        17.02 o                         
   4   2   2        980.50        962.26        19.54 o                         
   5   2   2          0.97         -0.84         1.92 o                         
   6   2   2        716.99        699.90        11.25 o                         
   7   2   2        460.41        464.53         7.09 o                         
   8   2   2         93.24        103.23         3.74 o                         
   9   2   2         22.72         32.52         3.10 o                         
  10   2   2          1.04          5.60         4.11 o                         
  -7   3   2         15.86         12.96         5.22 o                         
  -6   3   2        701.60        692.04        16.76 o                         
  -5   3   2       1191.22       1201.13        25.10 o                         
  -4   3   2         55.40         43.58         3.89 o                         
  -3   3   2         53.12         56.29         3.46 o                         
  -2   3   2       1653.67       1683.56        49.03 o                         
  -1   3   2       6443.03       6568.19        59.17 o                         
   0   3   2       8624.74       9035.05        72.34 o                         
   1   3   2       4402.94       4421.14        61.27 o                         
   2   3   2         54.19         57.87         1.12 o                         
   3   3   2        339.33        332.93         3.79 o                         
   4   3   2        628.67        628.47         8.92 o                         
   5   3   2        897.50        915.31        29.23 o                         
   6   3   2        503.34        494.30        17.98 o                         
   7   3   2        133.43        137.74         4.29 o                         
   8   3   2         40.69         45.15         2.45 o                         
   9   3   2         16.25         26.29         7.25 o                         
  -7   4   2        211.10        209.80         8.72 o                         
  -6   4   2         33.88         37.67         5.13 o                         
  -4   4   2        365.45        345.40         9.71 o                         
  -3   4   2        966.59        884.67        10.76 o                         
  -2   4   2       5083.49       5208.62        61.41 o                         
  -1   4   2        443.04        427.24        10.41 o                         
   0   4   2        179.57        192.76         2.73 o                         
   1   4   2         83.23         75.11         1.73 o                         
   2   4   2       1777.32       1837.02        26.66 o                         
   3   4   2       3626.91       3562.32        28.61 o                         
   4   4   2       2017.34       1998.55        16.73 o                         
   5   4   2        318.13        323.27         3.70 o                         
   6   4   2          6.73          6.75         1.46 o                         
   7   4   2         74.82         73.49         3.12 o                         
   8   4   2         71.37         78.36         2.54 o                         
   9   4   2         68.76         74.81         3.66 o                         
  -5   5   2        651.84        554.73        42.89 o                         
  -4   5   2       1325.02       1311.56        16.78 o                         
  -3   5   2       2168.28       2405.62        26.52 o                         
  -2   5   2        105.18        111.99         2.99 o                         
  -1   5   2       4054.25       4421.24        47.20 o                         
   0   5   2       3974.50       3974.86        36.27 o                         
   1   5   2       5986.68       6215.31        77.10 o                         
   2   5   2       3225.97       3244.72        34.51 o                         
   3   5   2        155.92        126.60         3.49 o                         
   4   5   2         45.95         44.47         1.51 o                         
   5   5   2        351.45        330.66         4.89 o                         
   6   5   2        480.14        472.21         5.39 o                         
   7   5   2        175.84        170.69         3.16 o                         
   8   5   2         75.13         73.83         2.86 o                         
   9   5   2         27.99         34.12         4.91 o                         
  -6   6   2        139.08        142.14         7.48 o                         
  -5   6   2         50.37         43.59         3.83 o                         
  -4   6   2        141.69        163.96         3.92 o                         
  -3   6   2       1151.31       1189.61        14.20 o                         
  -2   6   2       1711.02       1622.47        18.37 o                         
  -1   6   2       1667.30       1555.50        21.69 o                         
   0   6   2       2346.99       2376.19        27.04 o                         
   1   6   2        972.92       1094.27        15.18 o                         
   2   6   2        194.34        195.30         5.64 o                         
   3   6   2       1089.90       1075.52        15.66 o                         
   4   6   2        933.00        920.45        16.06 o                         
   5   6   2        767.38        779.27        10.14 o                         
   6   6   2        340.03        329.40         7.00 o                         
   7   6   2         25.08         30.15         2.58 o                         
   8   6   2          2.62          5.85         2.57 o                         
   9   6   2          3.62          8.08         6.46 o                         
  -6   7   2          5.56          9.25         3.87 o                         
  -5   7   2        432.39        458.38        10.58 o                         
  -4   7   2       1202.51       1207.29        14.85 o                         
  -3   7   2       1589.95       1614.49        18.74 o                         
  -2   7   2       1020.41       1108.48        12.12 o                         
  -1   7   2          0.35          1.06         1.50 o                         
   0   7   2        930.51       1009.65        11.86 o                         
   1   7   2       2111.35       2165.28        22.56 o                         
   2   7   2       2777.25       2743.38        25.71 o                         
   3   7   2       1429.54       1396.25        34.40 o                         
   4   7   2        214.74        215.79         5.37 o                         
   5   7   2          1.61         -0.02         3.01 o                         
   6   7   2         51.11         60.09         4.13 o                         
   7   7   2        160.17        166.97         4.66 o                         
   8   7   2         95.48        114.39         7.57 o                         
   9   7   2          5.56         13.43         6.54 o                         
  -6   8   2        696.22        695.88        18.22 o                         
  -5   8   2        305.21        300.96         6.76 o                         
  -4   8   2          0.71          4.20         2.57 o                         
  -3   8   2          0.05          1.47         1.99 o                         
  -2   8   2        417.58        433.16         5.66 o                         
  -1   8   2       2308.18       2303.60        22.09 o                         
   0   8   2       2444.67       2488.77        27.16 o                         
   1   8   2       1760.23       1744.95        17.12 o                         
   2   8   2        465.54        465.40         6.64 o                         
   3   8   2         17.91         16.77         2.25 o                         
   4   8   2        258.21        262.75         6.18 o                         
   5   8   2        455.64        465.50        13.00 o                         
   6   8   2        310.13        321.56         7.59 o                         
   7   8   2         66.41         68.98         6.76 o                         
  -6   9   2         52.34         49.65         6.63 o                         
  -5   9   2         54.64         56.27         4.52 o                         
  -4   9   2         57.94         73.22         3.02 o                         
  -3   9   2       1104.52       1090.69        15.85 o                         
  -2   9   2       3103.24       2886.75        27.59 o                         
  -1   9   2        946.46        988.27        10.56 o                         
   0   9   2         58.81         77.82         2.12 o                         
   1   9   2         78.77         75.29         2.96 o                         
   2   9   2        921.46        905.99         9.87 o                         
   3   9   2        942.28        943.21        12.05 o                         
   4   9   2        627.13        618.86        26.66 o                         
   5   9   2        370.61        372.91        15.78 o                         
   6   9   2         16.73         21.00         4.14 o                         
   7   9   2         24.27         32.46         6.80 o                         
  -5  10   2        142.99        154.63         8.42 o                         
  -4  10   2        341.38        348.94         5.69 o                         
  -3  10   2        419.50        392.12         5.83 o                         
  -2  10   2        113.50         84.93         2.87 o                         
  -1  10   2        296.85        302.98         5.37 o                         
   0  10   2        128.47        178.82         3.15 o                         
   1  10   2       1493.14       1424.26        19.80 o                         
   2  10   2       1602.42       1569.18        17.77 o                         
   3  10   2        205.66        203.16         3.86 o                         
   4  10   2          8.06          7.65         2.81 o                         
   5  10   2         48.42         57.50         4.34 o                         
   6  10   2        107.70        113.92         7.65 o                         
  -5  11   2        105.11         99.30         8.21 o                         
  -4  11   2          0.39         -0.53         3.92 o                         
  -3  11   2        310.75        295.63         5.90 o                         
  -2  11   2       1140.88       1113.91        12.22 o                         
  -1  11   2       1397.02       1388.20        18.51 o                         
   0  11   2       1427.63       1355.67        14.83 o                         
   1  11   2        207.30        212.92         3.38 o                         
   2  11   2        279.06        243.76         4.39 o                         
   3  11   2        237.05        236.47         4.39 o                         
   4  11   2        201.40        208.81         5.01 o                         
   5  11   2        336.16        344.72         7.88 o                         
   6  11   2         62.59         67.18         7.78 o                         
  -4  12   2        304.22        323.46        12.10 o                         
  -3  12   2        498.01        506.31         7.71 o                         
  -2  12   2        496.73        507.08         7.80 o                         
  -1  12   2         82.98         82.98         2.83 o                         
   0  12   2         23.96         24.78         1.90 o                         
   1  12   2        258.45        247.16         8.05 o                         
   2  12   2        472.72        496.50         8.03 o                         
   3  12   2        518.62        524.57         8.15 o                         
   4  12   2        464.93        454.93         9.47 o                         
   5  12   2         45.64         49.92         4.52 o                         
   6  12   2         32.98         33.36         5.94 o                         
  -4  13   2         42.28         45.24         6.54 o                         
  -3  13   2         23.65         33.13         4.45 o                         
  -2  13   2         89.48         81.55         3.63 o                         
  -1  13   2        273.83        243.83         4.83 o                         
   0  13   2        492.64        478.53        13.95 o                         
   1  13   2        609.95        626.32        11.60 o                         
   2  13   2        216.90        229.01         6.69 o                         
   3  13   2          4.23          0.59         3.20 o                         
   4  13   2         56.51         56.70         6.41 o                         
   5  13   2         51.74         59.10         6.76 o                         
  -3  14   2        169.92        154.59         7.95 o                         
  -2  14   2        706.01        666.21        16.25 o                         
   1  14   2        130.65        150.78         8.38 o                         
   2  14   2        150.21        146.46         8.08 o                         
   4  14   2        182.73        201.80         9.07 o                         
   1 -14   3        293.01        259.19         8.85 o                         
   2 -14   3        232.34        232.25         9.19 o                         
   3 -14   3          5.16          0.68         5.82 o                         
  -3 -13   3        183.32        178.58         9.58 o                         
  -2 -13   3        969.75       1022.38        24.46 o                         
  -1 -13   3        566.08        531.82        11.72 o                         
   0 -13   3          2.01          8.17         4.11 o                         
   1 -13   3          6.16         10.88         3.75 o                         
   2 -13   3        125.56        138.26         5.49 o                         
   3 -13   3        616.09        604.93        15.95 o                         
   4 -13   3        303.38        294.81        10.95 o                         
  -4 -12   3        198.71        193.25         9.71 o                         
  -3 -12   3         73.18         68.22         3.06 o                         
  -2 -12   3         36.72         37.17         2.95 o                         
  -1 -12   3          0.62          2.98         2.85 o                         
   0 -12   3        146.24        137.88         7.46 o                         
   1 -12   3        588.85        593.19        20.59 o                         
   2 -12   3       1173.80       1201.64        23.56 o                         
   3 -12   3        406.47        399.94         8.88 o                         
   4 -12   3         34.76         35.51         4.56 o                         
   5 -12   3          0.43          2.91         6.12 o                         
  -4 -11   3          0.70          0.47         1.80 o                         
  -3 -11   3         76.82         69.46         3.09 o                         
  -2 -11   3        257.22        256.54         6.67 o                         
  -1 -11   3        824.40        830.24        13.81 o                         
   0 -11   3        849.09        848.23         9.85 o                         
   1 -11   3        214.46        214.62         4.81 o                         
   2 -11   3          6.56          5.55         2.63 o                         
   3 -11   3        160.83        165.05         4.63 o                         
   4 -11   3        314.41        309.79         7.67 o                         
   5 -11   3        293.87        291.63         7.71 o                         
  -5 -10   3         45.48         45.43         3.42 o                         
  -4 -10   3        299.09        281.04        10.48 o                         
  -3 -10   3       2197.32       2107.88        47.77 o                         
  -2 -10   3        799.79        762.70        12.67 o                         
  -1 -10   3         83.32         89.37         3.28 o                         
   0 -10   3         39.13         45.25         2.46 o                         
   1 -10   3        646.02        683.94         9.50 o                         
   2 -10   3       1196.29       1228.98        20.18 o                         
   3 -10   3       1443.54       1476.47        17.93 o                         
   4 -10   3        472.41        467.80         8.05 o                         
   5 -10   3         31.88         35.27         4.29 o                         
   6 -10   3          1.22          2.97         4.35 o                         
  -6  -9   3         28.56         27.75         6.37 o                         
  -5  -9   3        110.47        113.18         3.25 o                         
  -4  -9   3        340.30        325.12         7.27 o                         
  -3  -9   3        233.69        226.91         5.52 o                         
  -2  -9   3         35.83         33.12         1.79 o                         
  -1  -9   3        418.54        411.16         6.73 o                         
   0  -9   3       1594.03       1642.25        16.59 o                         
   1  -9   3       3333.70       3334.69        36.46 o                         
   2  -9   3        545.01        534.82         9.01 o                         
   3  -9   3        647.45        656.34         8.06 o                         
   4  -9   3         23.24         24.61         2.62 o                         
   5  -9   3        498.84        485.27         8.01 o                         
   6  -9   3        479.86        460.61         9.83 o                         
   7  -9   3        249.57        272.91        10.86 o                         
  -6  -8   3         19.39         23.80         2.99 o                         
  -5  -8   3         71.78         76.34         2.78 o                         
  -4  -8   3        191.57        179.78         3.89 o                         
  -3  -8   3       1161.39       1132.61        13.24 o                         
  -2  -8   3        842.47        847.88         9.07 o                         
  -1  -8   3       4260.82       4252.71        32.27 o                         
   0  -8   3       1348.18       1344.86        13.73 o                         
   1  -8   3       2813.04       2817.85        35.92 o                         
   2  -8   3        574.54        594.94         8.28 o                         
   3  -8   3         58.65         59.01         2.51 o                         
   4  -8   3       1881.43       1935.64        22.43 o                         
   5  -8   3        180.46        183.57         5.58 o                         
   6  -8   3          0.84          5.76         2.95 o                         
   7  -8   3        116.03        121.00         5.67 o                         
  -7  -7   3          0.03          1.53         2.89 o                         
  -6  -7   3         43.64         42.78         3.43 o                         
  -5  -7   3        135.02        131.60         3.57 o                         
  -4  -7   3        716.74        705.29        11.48 o                         
  -3  -7   3        937.79        901.92        23.68 o                         
  -2  -7   3        464.32        467.46         5.58 o                         
  -1  -7   3         14.59         14.29         1.30 o                         
   0  -7   3        813.40        808.58         9.44 o                         
   1  -7   3        527.70        576.48         7.75 o                         
   2  -7   3       2213.93       2341.58        25.98 o                         
   3  -7   3       8417.91       8446.35        88.85 o                         
   4  -7   3        562.50        558.50         8.10 o                         
   5  -7   3        648.57        623.57         9.01 o                         
   6  -7   3          2.26          4.27         2.50 o                         
   7  -7   3        414.73        417.45        13.09 o                         
   8  -7   3        623.35        588.85        16.76 o                         
  -7  -6   3         86.79         80.92         4.36 o                         
  -6  -6   3        220.50        211.35         5.13 o                         
  -5  -6   3        110.45        117.52         4.08 o                         
  -4  -6   3         35.37         33.18         2.33 o                         
  -3  -6   3         62.50         59.84         2.48 o                         
  -2  -6   3        812.19        788.08         8.35 o                         
  -1  -6   3       2057.79       2072.07        17.68 o                         
   0  -6   3       3339.24       3420.36        31.65 o                         
   1  -6   3       1666.93       1707.64        19.12 o                         
   2  -6   3        124.01        118.43         2.92 o                         
   3  -6   3        324.02        326.88         5.26 o                         
   4  -6   3        702.00        679.10         9.12 o                         
   5  -6   3         41.14         40.59         3.35 o                         
   6  -6   3        284.24        291.38         7.00 o                         
   7  -6   3        641.24        632.72        17.58 o                         
   8  -6   3          1.58          9.07         4.25 o                         
  -8  -5   3          6.12         11.63         4.92 o                         
  -7  -5   3         26.40         24.96         3.80 o                         
  -6  -5   3         39.80         45.83         3.61 o                         
  -5  -5   3         72.27         67.23         2.68 o                         
  -4  -5   3        642.70        615.65         8.06 o                         
  -3  -5   3       2117.70       2094.49        22.98 o                         
  -2  -5   3       2538.10       2565.68        21.58 o                         
  -1  -5   3       1272.08       1243.02        28.93 o                         
   0  -5   3         71.44         60.51         1.72 o                         
   1  -5   3       1707.98       1855.07        17.68 o                         
   2  -5   3       2920.52       3050.95        32.81 o                         
   3  -5   3       2033.05       2040.73        22.66 o                         
   4  -5   3       2107.20       2115.18        28.94 o                         
   5  -5   3        712.53        725.16        14.73 o                         
   6  -5   3          1.25          2.48         2.57 o                         
   7  -5   3        281.26        266.55         6.91 o                         
   8  -5   3        132.77        127.40         5.47 o                         
  -8  -4   3          7.92          7.34         3.90 o                         
  -7  -4   3         10.42         14.18         3.68 o                         
  -6  -4   3        213.24        218.20         5.75 o                         
  -5  -4   3        641.33        619.80         8.35 o                         
  -4  -4   3        661.85        608.08        11.91 o                         
  -3  -4   3        721.49        737.56         9.03 o                         
  -2  -4   3         72.23         72.30         1.85 o                         
  -1  -4   3        915.55        960.93         9.59 o                         
   0  -4   3        868.82        829.48         8.36 o                         
   1  -4   3       6278.28       6552.92        53.04 o                         
   2  -4   3       7118.31       7569.63        78.98 o                         
   3  -4   3       1283.22       1267.33        14.53 o                         
   4  -4   3          0.05          3.25         2.13 o                         
   5  -4   3        407.64        390.39         6.08 o                         
   6  -4   3        537.71        535.22         9.75 o                         
   7  -4   3        456.57        459.97         9.21 o                         
   8  -4   3        243.62        256.17         7.29 o                         
   9  -4   3         22.23         21.42         6.16 o                         
  -8  -3   3         75.24         69.60         6.20 o                         
  -7  -3   3        159.97        162.70         7.23 o                         
  -6  -3   3        268.75        259.48        16.06 o                         
  -5  -3   3          0.89          0.24         2.14 o                         
  -4  -3   3         65.17         70.90         2.50 o                         
  -3  -3   3        264.53        243.20         3.95 o                         
  -2  -3   3       4343.45       4312.52        39.44 o                         
  -1  -3   3       5026.12       5190.75        47.01 o                         
   0  -3   3       3066.69       3244.51        29.65 o                         
   1  -3   3        428.08        461.97         4.48 o                         
   2  -3   3       2653.88       3010.67        32.00 o                         
   3  -3   3       1230.16       1278.52        19.74 o                         
   4  -3   3        333.90        277.59         4.47 o                         
   5  -3   3       1371.70       1356.16        15.88 o                         
   6  -3   3        381.13        384.86        10.22 o                         
   7  -3   3         13.56         16.26         3.47 o                         
   8  -3   3         25.22         25.10         2.88 o                         
   9  -3   3          2.70          5.97         4.18 o                         
  -8  -2   3          9.28          8.56         4.04 o                         
  -7  -2   3         16.94         10.43         4.66 o                         
  -6  -2   3          0.49          2.61         3.85 o                         
  -5  -2   3        421.89        412.33         7.57 o                         
  -4  -2   3       1198.74       1204.44        14.10 o                         
  -3  -2   3       2640.22       2578.04        28.01 o                         
  -2  -2   3       1703.07       1696.71        16.12 o                         
  -1  -2   3          3.01          4.33         0.98 o                         
   0  -2   3        421.26        450.12         5.42 o                         
   1  -2   3       5576.40       5808.11        52.28 o                         
   2  -2   3       5403.28       5564.23        57.97 o                         
   3  -2   3       2977.33       2867.62        39.62 o                         
   4  -2   3       4326.11       4435.09        46.98 o                         
   5  -2   3         81.83         93.62         3.42 o                         
   6  -2   3       1365.23       1323.10        19.34 o                         
   7  -2   3        216.08        205.12         4.66 o                         
   8  -2   3         65.90         68.90         3.17 o                         
   9  -2   3        141.62        140.78         5.73 o                         
  -8  -1   3        274.97        272.27         9.88 o                         
  -7  -1   3        312.96        304.35        10.01 o                         
  -6  -1   3        228.94        225.45         8.00 o                         
  -5  -1   3        418.77        402.53         6.21 o                         
  -4  -1   3        406.40        393.13         5.80 o                         
  -3  -1   3         55.97         53.81         2.08 o                         
  -2  -1   3       2527.29       2614.60        21.69 o                         
  -1  -1   3       2775.93       2808.31        61.45 o                         
   0  -1   3       5598.65       5779.82        59.82 o                         
   1  -1   3      10424.00      10815.67       111.68 o                         
   2  -1   3       1367.38       1409.79        13.23 o                         
   3  -1   3         64.56         65.74         1.77 o                         
   4  -1   3        618.08        623.52         9.66 o                         
   5  -1   3       1074.94       1102.38        16.00 o                         
   6  -1   3        210.42        203.98         4.11 o                         
   7  -1   3        298.56        305.52         4.82 o                         
   8  -1   3        468.18        460.38         6.53 o                         
   9  -1   3          2.45          4.09         5.47 o                         
  -7   0   3         80.27         74.41         5.99 o                         
  -6   0   3        150.92        157.11         6.84 o                         
  -5   0   3         72.44         71.78         2.85 o                         
  -4   0   3        546.99        563.14         7.75 o                         
  -3   0   3       2969.43       2986.82        32.10 o                         
  -2   0   3       4158.95       4158.81        53.70 o                         
  -1   0   3       4669.53       4878.50        87.96 o                         
   0   0   3       1353.60       1421.95        15.01 o                         
   1   0   3        263.90        286.32         4.57 o                         
   2   0   3       1771.54       1862.55        42.49 o                         
   3   0   3       3309.39       3405.89        35.86 o                         
   4   0   3       3400.42       3429.68        36.45 o                         
   5   0   3        969.75        951.18        11.37 o                         
   6   0   3         65.42         62.06         2.53 o                         
   7   0   3          0.75         -0.41         1.98 o                         
   8   0   3        174.91        161.58         3.71 o                         
   9   0   3         88.11         85.10         8.33 o                         
  10   0   3         10.20          1.37         4.62 o                         
  -7   1   3         65.92         86.94         6.37 o                         
  -6   1   3        224.03        227.03         6.39 o                         
  -5   1   3       1089.79       1075.48        13.25 o                         
  -4   1   3       1355.35       1297.61        13.17 o                         
  -3   1   3        183.21        163.92         4.48 o                         
  -2   1   3         78.64         84.03         3.55 o                         
  -1   1   3        382.18        373.88         7.95 o                         
   0   1   3       8467.76       8834.97        91.28 o                         
   1   1   3       8415.95       8883.89       122.56 o                         
   2   1   3       2790.62       2817.40        29.51 o                         
   3   1   3       1058.41       1033.81        16.72 o                         
   4   1   3         67.48         67.18         1.82 o                         
   5   1   3        176.76        159.05         3.13 o                         
   6   1   3        394.19        369.00         6.08 o                         
   7   1   3        254.68        252.50         4.13 o                         
   8   1   3        101.21        105.88         4.10 o                         
   9   1   3         35.22         38.63         3.05 o                         
  10   1   3         13.78         14.75         4.53 o                         
  -7   2   3        210.33        210.44         8.72 o                         
  -6   2   3        391.66        371.48         6.82 o                         
  -5   2   3        253.31        259.32         7.68 o                         
  -4   2   3          4.57          4.40         3.29 o                         
  -3   2   3        781.12        797.87        16.85 o                         
  -2   2   3       2301.72       2353.21        40.03 o                         
  -1   2   3       5117.46       5197.94        52.93 o                         
   0   2   3       8555.38       8838.39        79.01 o                         
   1   2   3       4126.36       4152.49        37.34 o                         
   2   2   3          0.16          0.14         0.64 o                         
   3   2   3        784.05        745.05         8.52 o                         
   4   2   3       1887.75       1987.83        26.35 o                         
   5   2   3       2762.51       2821.66        37.28 o                         
   6   2   3        937.32        937.24         9.89 o                         
   7   2   3         25.45         26.65         3.34 o                         
   8   2   3          7.15          7.04         2.08 o                         
   9   2   3         21.11         22.07         2.76 o                         
  10   2   3         16.91         16.55         4.36 o                         
  -7   3   3         89.83         79.06         6.57 o                         
  -6   3   3         45.39         50.33         3.16 o                         
  -5   3   3         76.95         72.67         3.67 o                         
  -4   3   3        810.32        797.06        17.66 o                         
  -3   3   3       3673.45       3675.42        82.21 o                         
  -2   3   3       3128.72       3145.06        29.10 o                         
  -1   3   3        316.37        329.58         4.52 o                         
   0   3   3        552.66        563.64         5.68 o                         
   1   3   3       2693.67       2723.15        24.71 o                         
   2   3   3       2646.90       2630.33        28.76 o                         
   3   3   3       2350.90       2326.04        25.13 o                         
   4   3   3       1608.67       1594.15        17.54 o                         
   5   3   3         28.38         22.90         3.41 o                         
   6   3   3         15.08         14.42         1.98 o                         
   7   3   3         42.71         42.63         2.93 o                         
   8   3   3         54.05         59.23         3.82 o                         
   9   3   3        199.80        200.49         8.15 o                         
  -7   4   3        424.28        396.03        12.57 o                         
  -6   4   3        334.36        337.82         7.71 o                         
  -5   4   3        294.71        265.43         8.94 o                         
  -4   4   3        421.22        400.19         7.46 o                         
  -3   4   3         11.87          9.61         1.81 o                         
  -2   4   3        562.83        580.65         7.58 o                         
  -1   4   3       2477.95       2418.59        22.51 o                         
   0   4   3       4538.33       4621.98        37.40 o                         
   1   4   3       4399.33       4421.75        41.99 o                         
   2   4   3       2099.74       2029.07        23.04 o                         
   3   4   3        231.47        242.98         2.92 o                         
   4   4   3        399.72        404.15         5.17 o                         
   5   4   3       1257.22       1248.42        19.37 o                         
   6   4   3        487.41        476.92         5.62 o                         
   7   4   3        286.50        294.28         4.80 o                         
   8   4   3         74.64         75.48         2.38 o                         
   9   4   3         77.33         71.30         3.63 o                         
  -7   5   3         95.36         97.59         7.23 o                         
  -6   5   3        232.44        217.79         8.85 o                         
  -5   5   3        109.69         97.65         4.29 o                         
  -4   5   3        252.18        260.84         4.90 o                         
  -3   5   3       2218.22       2256.67        37.97 o                         
  -2   5   3       3541.31       3616.92        38.74 o                         
  -1   5   3       3217.21       3338.66        35.63 o                         
   0   5   3       1883.66       1997.22        18.66 o                         
   1   5   3         53.44         43.33         1.62 o                         
   2   5   3       1450.60       1455.38        16.03 o                         
   3   5   3       2150.87       2120.35        34.66 o                         
   4   5   3       1396.85       1377.84        15.72 o                         
   5   5   3       1062.68       1000.89        11.74 o                         
   6   5   3        296.23        296.50         3.56 o                         
   7   5   3          0.46         -1.65         1.65 o                         
   8   5   3         37.12         34.80         3.97 o                         
   9   5   3          7.86         14.42         4.52 o                         
  -7   6   3         15.84         23.09         6.20 o                         
  -6   6   3        185.72        187.01         6.03 o                         
  -5   6   3        315.54        327.58         7.75 o                         
  -4   6   3        857.53        849.12        11.09 o                         
  -3   6   3       1021.79        989.53        12.20 o                         
  -2   6   3         84.50         80.53         2.67 o                         
  -1   6   3         67.21         66.27         2.58 o                         
   0   6   3        725.89        708.21         8.96 o                         
   1   6   3       3218.67       3125.23        33.21 o                         
   2   6   3       3089.77       3008.54        36.70 o                         
   3   6   3        825.31        801.52        12.11 o                         
   4   6   3        129.00        135.69         7.55 o                         
   5   6   3          0.27          3.54         2.56 o                         
   6   6   3         68.99         66.82         5.13 o                         
   7   6   3         65.11         68.75         2.86 o                         
   8   6   3         67.49         69.56         6.12 o                         
   9   6   3         35.87         45.16         6.93 o                         
  -7   7   3        201.85        203.08         9.75 o                         
  -6   7   3        282.27        288.01        10.61 o                         
  -5   7   3        208.71        204.56         4.89 o                         
  -4   7   3         66.56         67.69         3.18 o                         
  -3   7   3        243.18        252.59         4.80 o                         
  -2   7   3       1376.87       1402.95        16.37 o                         
  -1   7   3       2664.73       2706.47        25.50 o                         
   0   7   3       3425.84       3481.25        37.24 o                         
   1   7   3       1377.42       1417.73        16.92 o                         
   2   7   3         58.60         53.74         1.77 o                         
   3   7   3        115.48        122.04         3.84 o                         
   4   7   3        736.35        736.47        11.84 o                         
   5   7   3       1208.18       1242.71        22.88 o                         
   6   7   3        546.71        565.66        27.67 o                         
   7   7   3         24.74         28.99         3.21 o                         
   8   7   3         20.32         28.10         5.86 o                         
   9   7   3         31.12         41.31         6.76 o                         
  -6   8   3         76.41         76.16         6.88 o                         
  -5   8   3         50.37         59.31         3.56 o                         
  -4   8   3        536.79        544.42         8.28 o                         
  -3   8   3       1253.71       1232.35        15.05 o                         
  -2   8   3       1284.61       1294.65        15.68 o                         
  -1   8   3        980.39        983.64        10.36 o                         
   0   8   3          0.54          2.51         1.69 o                         
   1   8   3        789.79        781.35        13.33 o                         
   2   8   3       1222.52       1236.88        12.92 o                         
   3   8   3       1140.79       1130.54        13.48 o                         
   4   8   3        641.96        641.79        28.69 o                         
   5   8   3        221.38        228.35         5.85 o                         
   6   8   3          4.30          4.61         3.58 o                         
   7   8   3          4.98          1.75         5.17 o                         
  -6   9   3          2.13         -1.41         5.86 o                         
  -5   9   3        430.61        426.78        13.17 o                         
  -4   9   3       1234.49       1148.66        12.69 o                         
  -3   9   3         90.27         87.53         3.81 o                         
  -2   9   3         94.89         95.54         2.82 o                         
  -1   9   3        566.74        575.66         6.91 o                         
   0   9   3       1658.85       1585.76        18.90 o                         
   1   9   3       1642.00       1577.02        16.62 o                         
   2   9   3       1211.99       1232.81        15.04 o                         
   3   9   3        256.90        269.39         7.45 o                         
   4   9   3         38.48         45.70         2.80 o                         
   5   9   3        195.97        208.32         5.91 o                         
   6   9   3        281.77        278.99        13.66 o                         
   7   9   3        108.39         99.89         7.95 o                         
  -5  10   3          0.25          1.37         5.77 o                         
  -4  10   3        261.28        241.97         5.52 o                         
  -3  10   3        410.57        417.99         6.10 o                         
  -2  10   3        432.13        480.02         6.42 o                         
  -1  10   3       1343.10       1310.00        17.10 o                         
   0  10   3        850.17        845.61        10.73 o                         
   1  10   3         42.36         42.90         1.54 o                         
   2  10   3         59.92         63.32         2.98 o                         
   3  10   3        576.04        583.00         8.93 o                         
   4  10   3        582.06        587.39         8.50 o                         
   5  10   3        210.02        214.67         9.54 o                         
   6  10   3        105.29        114.69         7.70 o                         
   7  10   3         16.06         18.56         6.59 o                         
  -4  11   3        549.70        566.35        16.12 o                         
  -3  11   3        823.89        810.18        11.22 o                         
  -2  11   3        473.51        444.34         6.27 o                         
  -1  11   3          2.34          5.89         2.55 o                         
   0  11   3        617.83        548.99         6.61 o                         
   1  11   3        987.94        942.01        30.90 o                         
   2  11   3        743.95        763.93        10.33 o                         
   3  11   3        550.77        554.16         9.97 o                         
   4  11   3        133.00        132.78         5.03 o                         
   5  11   3          2.67          3.42         3.62 o                         
   6  11   3         30.22         33.35         4.12 o                         
  -3  12   3         33.33         35.29         3.51 o                         
  -2  12   3        234.74        234.63         6.40 o                         
  -1  12   3        388.92        394.53        10.96 o                         
   0  12   3        805.87        796.81        12.14 o                         
   1  12   3        670.41        640.06        18.43 o                         
   2  12   3        181.03        173.63         4.67 o                         
   3  12   3          0.05         -0.61         3.43 o                         
   4  12   3        141.08        150.95         5.44 o                         
   5  12   3        189.72        185.97         6.04 o                         
  -4  13   3         59.66         59.95         6.93 o                         
  -3  13   3        155.52        142.66         7.53 o                         
  -2  13   3        537.31        535.99         8.28 o                         
  -1  13   3        306.92        295.68         7.32 o                         
   0  13   3         29.79         34.11         2.18 o                         
   1  13   3         88.20         79.93         4.70 o                         
   2  13   3        289.72        292.04         7.30 o                         
   3  13   3        330.51        359.94        12.66 o                         
   4  13   3        227.49        240.65         6.76 o                         
  -3  14   3        825.70        880.11        20.70 o                         
   1 -14   4         26.97         28.78         5.39 o                         
   2 -14   4        184.14        186.58         8.55 o                         
   3 -14   4        441.06        449.40        13.68 o                         
  -2 -13   4          9.66         13.00         6.84 o                         
  -1 -13   4         82.51         88.53         7.90 o                         
   0 -13   4        419.56        417.47        10.97 o                         
   1 -13   4        738.98        696.67        18.13 o                         
   2 -13   4        260.89        255.96         7.11 o                         
   3 -13   4        125.05        128.12         7.65 o                         
   4 -13   4         10.99          7.91         6.37 o                         
  -3 -12   4         42.21         39.77         6.63 o                         
  -2 -12   4        264.97        262.14         5.34 o                         
  -1 -12   4        434.35        433.79         7.31 o                         
   0 -12   4        523.00        517.90         8.21 o                         
   1 -12   4        184.64        177.29         5.65 o                         
   2 -12   4         12.67         15.70         3.74 o                         
   3 -12   4        166.55        178.39         6.18 o                         
   4 -12   4        465.13        462.11        17.83 o                         
  -4 -11   4        176.77        158.65         5.09 o                         
  -3 -11   4        260.96        251.57         6.67 o                         
  -2 -11   4        206.12        204.15         6.58 o                         
  -1 -11   4          0.67          3.58         2.19 o                         
   0 -11   4         38.40         40.52         2.76 o                         
   1 -11   4        342.51        343.66         6.27 o                         
   2 -11   4       1123.59       1140.91        14.59 o                         
   3 -11   4        758.80        742.18        10.66 o                         
   4 -11   4        229.61        223.85         6.76 o                         
   5 -11   4         12.27         18.24         4.45 o                         
  -5 -10   4       1206.06       1064.67        21.17 o                         
  -4 -10   4         32.81         35.59         2.40 o                         
  -3 -10   4          2.75          1.30         1.78 o                         
  -2 -10   4         27.50         27.89         1.88 o                         
  -1 -10   4       1573.14       1610.77        14.85 o                         
   0 -10   4       1783.75       1759.73        17.84 o                         
   1 -10   4        852.58        855.51        11.71 o                         
   2 -10   4        241.90        224.31         5.33 o                         
   3 -10   4          1.96          6.63         2.81 o                         
   4 -10   4         54.89         61.59         3.57 o                         
   5 -10   4        335.41        346.71         8.29 o                         
   6 -10   4        385.25        392.16         9.10 o                         
  -5  -9   4        523.70        483.67         9.24 o                         
  -4  -9   4        139.52        132.87         4.39 o                         
  -3  -9   4        296.75        286.76         4.00 o                         
  -2  -9   4        860.12        874.35         8.68 o                         
  -1  -9   4       1523.51       1517.65        12.63 o                         
   0  -9   4         46.83         43.96         2.35 o                         
   1  -9   4        226.62        222.55         4.58 o                         
   2  -9   4        153.30        161.48         4.05 o                         
   3  -9   4       1579.38       1595.50        18.97 o                         
   4  -9   4        944.32        920.68        12.22 o                         
   5  -9   4        690.19        673.48         9.92 o                         
   6  -9   4         53.38         63.40         4.68 o                         
   7  -9   4         33.78         30.66         6.67 o                         
  -6  -8   4         65.30         67.05         4.66 o                         
  -5  -8   4        259.29        247.72         5.30 o                         
  -4  -8   4        533.81        519.37         7.27 o                         
  -3  -8   4       1821.11       1820.52        16.15 o                         
  -2  -8   4         55.50         59.10         2.07 o                         
  -1  -8   4       3245.29       3200.72        24.72 o                         
   0  -8   4       1141.78       1150.48        11.94 o                         
   1  -8   4        806.91        846.37        10.80 o                         
   2  -8   4       3160.86       3228.53        35.36 o                         
   3  -8   4        157.13        155.46         3.93 o                         
   4  -8   4         56.72         61.81         3.21 o                         
   5  -8   4          3.62          3.89         2.47 o                         
   6  -8   4        159.66        149.78         4.59 o                         
   7  -8   4        162.72        159.85         8.38 o                         
  -7  -7   4         44.22         38.79         4.92 o                         
  -6  -7   4        136.71        145.35         4.29 o                         
  -5  -7   4         96.36         98.32         3.15 o                         
  -4  -7   4          0.07          1.12         1.87 o                         
  -3  -7   4         69.39         69.30         2.29 o                         
  -2  -7   4        464.91        462.05         5.18 o                         
  -1  -7   4       1089.76       1113.66        10.30 o                         
   0  -7   4       2184.64       2205.17        21.14 o                         
   1  -7   4       3436.81       3425.46        37.07 o                         
   2  -7   4        261.15        246.80         4.52 o                         
   3  -7   4        734.20        756.22        11.12 o                         
   4  -7   4        832.53        834.56         9.51 o                         
   5  -7   4       1440.01       1425.72        14.98 o                         
   6  -7   4        793.13        796.37        11.04 o                         
   7  -7   4         29.69         32.54         6.12 o                         
   8  -7   4          4.47          8.04         6.50 o                         
  -7  -6   4          0.64          2.39         3.57 o                         
  -6  -6   4         35.69         33.81         4.11 o                         
  -5  -6   4        129.44        122.78         3.13 o                         
  -4  -6   4        461.22        438.36         5.69 o                         
  -3  -6   4        637.03        641.11         7.32 o                         
  -2  -6   4       1097.44       1080.62        13.20 o                         
  -1  -6   4        562.04        554.90         7.27 o                         
   0  -6   4        322.50        330.30         4.33 o                         
   1  -6   4       1515.20       1559.03        15.30 o                         
   2  -6   4       1591.88       1594.85        18.15 o                         
   3  -6   4       1174.41       1203.31        12.39 o                         
   4  -6   4        652.34        645.64         7.65 o                         
   5  -6   4        334.12        325.42         5.78 o                         
   6  -6   4          0.02          2.94         2.78 o                         
   7  -6   4         89.62         92.17         4.78 o                         
   8  -6   4         43.55         48.49         6.67 o                         
  -8  -5   4          0.10          2.14         5.39 o                         
  -7  -5   4         95.70         91.35         4.75 o                         
  -6  -5   4         43.24         42.25         2.77 o                         
  -5  -5   4        470.85        457.82         6.08 o                         
  -4  -5   4       1540.67       1568.19        15.72 o                         
  -3  -5   4         20.62         21.96         1.79 o                         
  -2  -5   4        869.49        925.15         9.63 o                         
  -1  -5   4       1739.91       1737.44        16.74 o                         
   0  -5   4       3657.17       3845.66        34.42 o                         
   1  -5   4       4426.52       4719.44        38.72 o                         
   2  -5   4       2376.01       2308.42        21.90 o                         
   3  -5   4         41.79         34.27         2.26 o                         
   4  -5   4        397.33        401.56         6.11 o                         
   5  -5   4        464.51        453.95        14.26 o                         
   6  -5   4        744.95        725.14        10.00 o                         
   7  -5   4        424.36        433.80         8.99 o                         
   8  -5   4         27.76         41.96         4.52 o                         
   9  -5   4          1.25          3.38         6.46 o                         
  -8  -4   4         69.81         78.13         6.71 o                         
  -7  -4   4        100.91        117.40         5.11 o                         
  -6  -4   4          8.10         12.01         2.40 o                         
  -5  -4   4         30.57         28.51         2.23 o                         
  -4  -4   4        299.85        311.84         4.79 o                         
  -3  -4   4        773.31        761.36         8.29 o                         
  -2  -4   4        277.94        233.57         3.42 o                         
  -1  -4   4       4412.52       4564.07        41.74 o                         
   0  -4   4       4912.15       5364.38        48.76 o                         
   1  -4   4         12.04          5.07         1.13 o                         
   2  -4   4        143.12        137.49         2.45 o                         
   3  -4   4       1225.52       1152.59        13.35 o                         
   4  -4   4       3343.94       3393.36        36.55 o                         
   5  -4   4       1550.12       1559.03        18.06 o                         
   6  -4   4        284.56        279.74         6.53 o                         
   7  -4   4          5.73         12.26         3.39 o                         
   8  -4   4         19.96         18.76         3.92 o                         
   9  -4   4         44.18         45.93         6.88 o                         
  -8  -3   4          8.29         13.54         4.33 o                         
  -7  -3   4         13.65         14.77         3.96 o                         
  -6  -3   4         48.65         45.56         2.93 o                         
  -5  -3   4        411.36        405.40         6.36 o                         
  -4  -3   4       1386.56       1390.02        14.09 o                         
  -3  -3   4        691.05        669.90         7.40 o                         
  -2  -3   4       1060.49       1078.36         9.72 o                         
  -1  -3   4          9.91          5.32         1.17 o                         
   0  -3   4      10237.00      11319.23       101.52 o                         
   1  -3   4       3346.90       3430.04        31.42 o                         
   2  -3   4        239.24        149.67         2.71 o                         
   3  -3   4       3215.72       3316.22        35.34 o                         
   4  -3   4        340.24        339.52         5.07 o                         
   5  -3   4        246.67        257.49         4.53 o                         
   6  -3   4         25.18         24.38         3.13 o                         
   7  -3   4         99.95         96.28         4.35 o                         
   8  -3   4        154.68        162.51         4.62 o                         
   9  -3   4         41.91         54.69         4.79 o                         
  -8  -2   4         22.94         27.07         6.67 o                         
  -7  -2   4         55.65         60.68         4.36 o                         
  -6  -2   4        161.69        165.81         5.26 o                         
  -5  -2   4        525.06        502.08         9.78 o                         
  -4  -2   4        106.26        100.65         5.75 o                         
  -3  -2   4        372.00        368.29         4.24 o                         
  -2  -2   4       1407.49       1372.07        12.00 o                         
  -1  -2   4       3659.84       3649.58        27.31 o                         
   0  -2   4       4811.51       4875.07        44.19 o                         
   1  -2   4       4862.70       4944.40        51.42 o                         
   2  -2   4       3509.10       3840.96        39.19 o                         
   3  -2   4        493.92        500.05         9.10 o                         
   4  -2   4       3869.01       4053.05        43.09 o                         
   5  -2   4       1016.10        992.47        14.72 o                         
   6  -2   4        940.24        911.85        14.16 o                         
   7  -2   4        564.50        578.40         8.42 o                         
   8  -2   4         26.49         19.79         2.66 o                         
   9  -2   4         49.52         49.31         4.53 o                         
  -7  -1   4         23.35         25.03         3.24 o                         
  -6  -1   4          0.74         -1.74         2.74 o                         
  -5  -1   4        111.68        124.48         4.43 o                         
  -4  -1   4        760.07        767.81         9.79 o                         
  -3  -1   4       2335.82       2267.59        24.90 o                         
  -2  -1   4       4015.40       4110.11        33.71 o                         
  -1  -1   4       1702.84       1745.62        16.39 o                         
   0  -1   4          3.84          4.65         0.98 o                         
   1  -1   4        638.03        632.59        19.49 o                         
   2  -1   4       3395.08       3453.11        28.09 o                         
   3  -1   4       3547.41       3606.22        38.01 o                         
   4  -1   4        991.88        940.75        13.49 o                         
   5  -1   4        537.97        528.17         8.71 o                         
   6  -1   4        278.35        288.88         4.98 o                         
   7  -1   4         36.02         32.10         2.63 o                         
   8  -1   4        130.53        125.80         3.54 o                         
   9  -1   4         33.38         40.21         4.29 o                         
  -8   0   4          4.80          8.68         6.24 o                         
  -7   0   4          0.93          0.37         3.03 o                         
  -6   0   4        226.45        228.90         5.04 o                         
  -5   0   4        678.70        694.21         8.19 o                         
  -4   0   4        629.63        615.96         7.18 o                         
  -3   0   4        212.63        193.09         3.64 o                         
  -2   0   4         13.98         19.43         2.29 o                         
  -1   0   4        549.86        529.60         7.80 o                         
   0   0   4       4845.70       4833.46       217.37 o                         
   1   0   4       6504.54       6343.56        66.02 o                         
   2   0   4       3519.78       3537.68        32.12 o                         
   3   0   4       1070.41       1061.88        11.76 o                         
   4   0   4          0.20          0.44         1.12 o                         
   5   0   4        726.01        700.66        11.04 o                         
   6   0   4        927.86        924.49        11.39 o                         
   7   0   4        282.11        284.32         5.15 o                         
   8   0   4         33.47         35.11         2.45 o                         
   9   0   4         15.79         17.46         2.99 o                         
  10   0   4          0.12         -2.05         4.45 o                         
  -8   1   4         64.96         58.46         6.97 o                         
  -7   1   4        113.27        115.53         4.27 o                         
  -6   1   4        218.73        207.33         4.79 o                         
  -5   1   4        120.32        111.16         3.48 o                         
  -4   1   4        338.66        344.39         4.79 o                         
  -3   1   4       1961.08       1945.15        21.62 o                         
  -2   1   4       2578.86       2615.84        34.38 o                         
  -1   1   4       7499.33       7649.83       100.62 o                         
   0   1   4       4764.88       4838.19        43.59 o                         
   1   1   4        260.05        315.44         3.92 o                         
   2   1   4       1005.48       1101.12        13.89 o                         
   3   1   4       1014.98        996.64        12.86 o                         
   4   1   4       2028.34       2014.83        21.83 o                         
   5   1   4       1361.83       1292.18        14.77 o                         
   6   1   4        447.65        446.78         6.38 o                         
   7   1   4         52.85         55.98         2.94 o                         
   8   1   4         10.43         10.72         2.14 o                         
   9   1   4         28.55         28.65         3.01 o                         
  10   1   4         28.82         37.67         4.92 o                         
  -8   2   4         36.28         37.37         6.50 o                         
  -7   2   4          2.07          7.23         3.96 o                         
  -6   2   4         48.35         49.18         3.24 o                         
  -5   2   4        299.36        303.96         5.92 o                         
  -4   2   4        916.84        916.48        11.50 o                         
  -3   2   4       1441.95       1368.42        27.24 o                         
  -2   2   4       2550.67       2557.98        33.81 o                         
  -1   2   4        532.98        575.52         6.61 o                         
   0   2   4       1525.34       1577.06        14.63 o                         
   1   2   4        835.30        748.69         8.35 o                         
   2   2   4       3965.31       3874.04        37.48 o                         
   3   2   4      10797.80      11362.29       154.50 o                         
   4   2   4       1172.64       1164.70        25.14 o                         
   5   2   4         88.10        105.42         8.02 o                         
   6   2   4         25.07         22.82         1.90 o                         
   7   2   4        262.74        263.22         4.07 o                         
   8   2   4        273.83        279.25         8.26 o                         
   9   2   4         17.35         23.95         2.73 o                         
  -7   3   4         77.35         79.15         6.93 o                         
  -6   3   4        256.55        256.91         6.61 o                         
  -5   3   4        424.84        417.58        11.63 o                         
  -4   3   4        297.66        279.84         8.55 o                         
  -3   3   4          3.55          7.49         2.23 o                         
  -2   3   4       1428.38       1422.19        13.92 o                         
  -1   3   4       4962.23       5197.66        47.99 o                         
   0   3   4       3661.43       3554.67        40.45 o                         
   1   3   4       1642.67       1568.20        14.54 o                         
   2   3   4       1434.79       1447.14        13.45 o                         
   3   3   4        207.81        250.61         3.81 o                         
   4   3   4       1010.21        998.75        14.59 o                         
   5   3   4         23.39         12.92         1.78 o                         
   6   3   4        401.04        397.43        10.30 o                         
   7   3   4        605.12        603.21         8.50 o                         
   8   3   4          8.75          7.62         2.59 o                         
   9   3   4          2.06          5.19         2.47 o                         
  -7   4   4         18.78         14.45         5.86 o                         
  -6   4   4          6.48          6.88         5.00 o                         
  -5   4   4         20.30         24.59         4.70 o                         
  -4   4   4        835.99        839.47        13.24 o                         
  -3   4   4       2170.89       2136.01        23.80 o                         
  -2   4   4       2071.78       2049.04        19.58 o                         
  -1   4   4       2661.94       2752.37        25.56 o                         
   0   4   4        990.82       1020.74         9.95 o                         
   1   4   4        514.21        483.84         5.03 o                         
   2   4   4       2731.71       2778.94        22.66 o                         
   3   4   4       2852.68       2882.23        62.89 o                         
   4   4   4       1767.32       1723.31        16.27 o                         
   5   4   4       1188.32       1187.91        11.80 o                         
   6   4   4         83.60         82.29         3.40 o                         
   7   4   4        422.21        428.32         5.40 o                         
   8   4   4        104.97        104.43         2.75 o                         
   9   4   4          1.27         -0.33         2.82 o                         
  -7   5   4          2.45         10.48         5.99 o                         
  -6   5   4         43.49         49.26         5.86 o                         
  -5   5   4        583.22        588.05        10.63 o                         
  -4   5   4       1347.63       1348.56        16.18 o                         
  -3   5   4        541.91        516.10         7.30 o                         
  -2   5   4         49.82         55.67         2.25 o                         
  -1   5   4         90.52         85.27         2.00 o                         
   0   5   4       2048.21       2083.65        17.39 o                         
   1   5   4       3917.72       3892.03        35.39 o                         
   2   5   4       3344.51       3220.18        26.37 o                         
   3   5   4       1793.51       1688.09        61.51 o                         
   4   5   4         50.10         46.28         3.18 o                         
   5   5   4        164.79        163.40         2.20 o                         
   6   5   4        204.11        193.81         2.87 o                         
   7   5   4        198.02        201.57         4.39 o                         
   8   5   4        136.31        138.77         4.61 o                         
   9   5   4         89.01         83.52         5.43 o                         
  -7   6   4         81.20         87.92         7.48 o                         
  -6   6   4        181.10        174.90         8.55 o                         
  -5   6   4         50.54         43.64         3.84 o                         
  -4   6   4         27.72         36.25         2.75 o                         
  -3   6   4        444.01        467.59         6.94 o                         
  -2   6   4       1869.54       1889.00        21.22 o                         
  -1   6   4       3107.01       3137.44        36.15 o                         
   0   6   4       2210.23       2110.23        19.88 o                         
   1   6   4        223.13        211.95         3.39 o                         
   2   6   4        176.72        160.64         2.39 o                         
   3   6   4        431.62        423.98         7.26 o                         
   4   6   4        582.50        599.61        19.61 o                         
   5   6   4        421.71        401.31        13.30 o                         
   6   6   4        233.62        241.25         6.15 o                         
   7   6   4         98.56         98.82         6.26 o                         
   8   6   4          0.28          5.35         3.76 o                         
   9   6   4         14.11         16.03         9.96 o                         
  -6   7   4          8.25         16.08         5.73 o                         
  -5   7   4        315.41        339.91         6.42 o                         
  -4   7   4        590.68        597.49         9.93 o                         
  -3   7   4       1209.39       1213.24        14.76 o                         
  -2   7   4       1272.64       1273.81        15.08 o                         
  -1   7   4        487.02        497.38         5.89 o                         
   0   7   4         12.14         12.43         1.42 o                         
   1   7   4       1607.08       1597.50        26.24 o                         
   2   7   4       2079.99       2050.72        32.43 o                         
   3   7   4       2031.57       2044.82        22.52 o                         
   4   7   4       2277.33       2247.31        51.42 o                         
   5   7   4         64.33         62.50         3.58 o                         
   6   7   4        506.41        530.59         9.72 o                         
   7   7   4        185.57        203.81         8.47 o                         
   8   7   4         43.64         60.94         6.12 o                         
   9   7   4         26.58         49.65         6.93 o                         
  -6   8   4        151.38        153.82         8.55 o                         
  -5   8   4        299.59        290.77         6.04 o                         
  -4   8   4        323.85        318.93         6.28 o                         
  -3   8   4         53.92         51.59         2.92 o                         
  -2   8   4        394.99        403.43         8.22 o                         
  -1   8   4       1181.93       1145.27        11.81 o                         
   0   8   4       2006.49       1972.10        21.97 o                         
   1   8   4       1692.85       1682.44        18.73 o                         
   2   8   4        306.80        303.11         4.80 o                         
   3   8   4         75.53         77.25         2.69 o                         
   4   8   4         83.36         87.37         3.69 o                         
   5   8   4        247.12        246.14         6.08 o                         
   6   8   4          5.89          7.52         3.51 o                         
   7   8   4        143.13        161.04         7.70 o                         
  -5   9   4          1.24          3.16         5.77 o                         
  -4   9   4        157.29        169.11         4.65 o                         
  -3   9   4        741.37        750.80         8.92 o                         
  -2   9   4       1385.09       1358.50        14.08 o                         
  -1   9   4        930.82        906.14         9.85 o                         
   0   9   4        547.25        553.50         7.57 o                         
   1   9   4          7.49          8.27         1.66 o                         
   2   9   4        465.68        458.00         7.84 o                         
   3   9   4       1085.64       1084.14        13.13 o                         
   4   9   4       1175.04       1184.38        14.27 o                         
   5   9   4        246.51        251.77         6.46 o                         
   6   9   4         30.33         29.39         4.00 o                         
   7   9   4          0.11          6.41         5.60 o                         
  -5  10   4        252.37        258.37        10.61 o                         
  -4  10   4        237.01        251.37         5.62 o                         
  -3  10   4        330.51        336.64         6.63 o                         
  -2  10   4        164.59        161.11         3.58 o                         
  -1  10   4         30.30         29.71         2.60 o                         
   0  10   4        609.97        610.76         8.37 o                         
   1  10   4       1389.43       1357.01        26.56 o                         
   2  10   4        977.09       1004.91        14.17 o                         
   3  10   4        437.36        437.75         6.76 o                         
   4  10   4        154.92        154.27         3.92 o                         
   5  10   4          5.87          8.59         2.75 o                         
   6  10   4         77.77         97.07         7.65 o                         
   7  10   4         77.63         87.02         7.53 o                         
  -4  11   4         19.87         12.96         6.24 o                         
  -3  11   4         83.71         88.86         3.84 o                         
  -2  11   4        586.84        566.14         7.33 o                         
  -1  11   4       1197.38       1173.03        20.28 o                         
   0  11   4        925.51        908.53        13.76 o                         
   1  11   4        393.87        386.28        10.44 o                         
   2  11   4         18.76         19.33         2.66 o                         
   3  11   4         84.89         93.89         7.80 o                         
   4  11   4        239.92        240.54        10.43 o                         
   5  11   4        242.06        236.24         6.22 o                         
   6  11   4         92.57        101.08         4.86 o                         
  -3  12   4        353.57        367.59         6.80 o                         
  -2  12   4        467.85        460.97         9.27 o                         
  -1  12   4        197.09        200.84         5.62 o                         
   0  12   4          0.03          0.24         1.76 o                         
   1  12   4        109.40        106.02         3.38 o                         
   2  12   4        545.64        548.28         8.79 o                         
   3  12   4        634.52        651.95        30.30 o                         
   4  12   4        242.28        250.42         6.55 o                         
   5  12   4         66.71         66.84         5.69 o                         
  -2  13   4         14.29         14.31         3.06 o                         
  -1  13   4        240.64        228.90         9.55 o                         
   0  13   4        629.60        609.09        30.30 o                         
   1  13   4        532.48        536.18        10.17 o                         
   2  13   4        312.43        312.33         7.39 o                         
   3  13   4         41.59         43.92         6.80 o                         
   4  13   4          7.80          6.16         6.20 o                         
   1 -14   5        418.83        418.27        12.49 o                         
   2 -14   5        332.75        299.04        10.61 o                         
  -1 -13   5        355.38        337.49         9.79 o                         
   0 -13   5        121.02        110.07         6.41 o                         
   1 -13   5          3.77          4.42         4.02 o                         
   2 -13   5         52.92         67.31         6.54 o                         
   3 -13   5        186.95        199.49         9.24 o                         
  -2 -12   5         36.91         37.75         3.14 o                         
  -1 -12   5          0.17          1.67         3.00 o                         
   0 -12   5        115.63        123.59         4.27 o                         
   1 -12   5        411.75        426.30         9.47 o                         
   2 -12   5        800.93        794.73        22.75 o                         
   3 -12   5        652.12        641.64        21.89 o                         
   4 -12   5         56.88         53.54         4.78 o                         
  -3 -11   5          8.56          8.80         2.16 o                         
  -2 -11   5         85.00         81.02         3.61 o                         
  -1 -11   5        454.50        456.59         7.55 o                         
   0 -11   5       1094.82       1080.25        10.88 o                         
   1 -11   5        426.00        415.66         7.05 o                         
   2 -11   5         91.26         86.24         4.64 o                         
   3 -11   5          4.80          6.78         3.80 o                         
   4 -11   5        264.35        252.49         7.12 o                         
   5 -11   5        197.37        207.27         6.91 o                         
  -4 -10   5         62.43         56.02         2.77 o                         
  -3 -10   5        886.69        859.68        11.05 o                         
  -2 -10   5        697.67        699.08         6.91 o                         
  -1 -10   5        321.83        335.00         4.25 o                         
   0 -10   5         12.99          8.31         2.38 o                         
   1 -10   5        364.60        389.11         6.57 o                         
   2 -10   5        391.85        400.93         8.17 o                         
   3 -10   5        661.63        677.82         9.83 o                         
   4 -10   5        739.55        739.53        10.60 o                         
   5 -10   5        211.79        214.45        11.93 o                         
   6 -10   5         20.39         27.84         6.67 o                         
  -5  -9   5        117.33        107.35         3.38 o                         
  -4  -9   5        177.48        173.76         4.01 o                         
  -3  -9   5        183.70        185.57         3.38 o                         
  -2  -9   5         48.81         47.62         2.21 o                         
  -1  -9   5          4.58          6.64         1.75 o                         
   0  -9   5        412.90        424.70         5.75 o                         
   1  -9   5       1746.97       1766.97        20.54 o                         
   2  -9   5       1368.63       1350.59        16.38 o                         
   3  -9   5        507.82        499.92         7.72 o                         
   4  -9   5         25.15         28.45         3.56 o                         
   5  -9   5        189.26        191.71         7.58 o                         
   6  -9   5        153.63        146.75         5.85 o                         
   7  -9   5        254.89        249.18        10.39 o                         
  -6  -8   5        161.93        153.79         4.58 o                         
  -5  -8   5        195.37        197.47         7.38 o                         
  -4  -8   5          4.86          5.77         2.13 o                         
  -3  -8   5       1103.51       1080.51        11.57 o                         
  -2  -8   5       1605.61       1582.81        14.36 o                         
  -1  -8   5       1192.29       1163.86        21.88 o                         
   0  -8   5        934.70        941.16        10.20 o                         
   1  -8   5         53.70         55.66         2.72 o                         
   2  -8   5        131.81        138.23         3.73 o                         
   3  -8   5        570.30        577.17         8.36 o                         
   4  -8   5        965.67        957.52        10.79 o                         
   5  -8   5        504.59        497.03         6.85 o                         
   6  -8   5        311.32        317.58         6.26 o                         
   7  -8   5         62.11         63.16         6.80 o                         
  -6  -7   5         16.07         14.16         2.86 o                         
  -5  -7   5        105.66        100.87         3.05 o                         
  -4  -7   5        110.52        114.58         3.03 o                         
  -3  -7   5        381.42        386.17         5.62 o                         
  -2  -7   5        660.33        658.95         7.63 o                         
  -1  -7   5        399.99        405.04         5.32 o                         
   0  -7   5          2.68          4.96         1.69 o                         
   1  -7   5       1383.35       1397.85        12.70 o                         
   2  -7   5       2311.66       2317.88        25.87 o                         
   3  -7   5       1402.17       1391.47        14.29 o                         
   4  -7   5        818.77        794.15         9.15 o                         
   5  -7   5        141.96        145.10         4.42 o                         
   6  -7   5         68.97         74.20         3.68 o                         
   7  -7   5        191.69        180.78         8.04 o                         
   8  -7   5         60.01         62.86         7.14 o                         
  -7  -6   5         10.61         15.31         5.13 o                         
  -6  -6   5         25.60         26.63         2.62 o                         
  -5  -6   5        218.82        218.79         4.13 o                         
  -4  -6   5        115.46        115.93         3.03 o                         
  -3  -6   5         32.60         29.29         2.09 o                         
  -2  -6   5        670.34        646.16         7.41 o                         
  -1  -6   5       1051.02       1031.27        10.74 o                         
   0  -6   5       2003.69       2036.79        17.60 o                         
   1  -6   5       2539.78       2590.79        22.03 o                         
   2  -6   5        266.91        248.42         4.37 o                         
   3  -6   5         31.12         41.29         2.17 o                         
   4  -6   5        136.72        142.02         3.71 o                         
   5  -6   5        772.25        760.05        10.21 o                         
   6  -6   5        710.70        689.85         9.76 o                         
   7  -6   5        114.07        120.23         4.16 o                         
   8  -6   5          5.39         11.03         4.17 o                         
  -7  -5   5         87.46         97.78         5.09 o                         
  -6  -5   5        382.94        361.28         8.34 o                         
  -5  -5   5         68.36         71.07         2.77 o                         
  -4  -5   5        576.21        568.48         7.00 o                         
  -3  -5   5        744.62        723.45         8.17 o                         
  -2  -5   5       3138.47       3192.60        33.34 o                         
  -1  -5   5       2396.76       2489.56        23.57 o                         
   0  -5   5        118.06        111.64         2.14 o                         
   1  -5   5        143.78        151.73         2.57 o                         
   2  -5   5       1211.14       1294.06        12.94 o                         
   3  -5   5       2119.37       2122.35        20.43 o                         
   4  -5   5       1949.85       1902.23        21.44 o                         
   5  -5   5        784.07        773.76        10.16 o                         
   6  -5   5         60.65         66.88         2.84 o                         
   7  -5   5          0.92          2.66         3.65 o                         
   8  -5   5         24.81         22.19         4.16 o                         
   9  -5   5        133.35        146.63         8.81 o                         
  -7  -4   5          2.73          8.17         5.22 o                         
  -6  -4   5        285.57        275.46         7.19 o                         
  -5  -4   5        251.10        259.58         4.44 o                         
  -4  -4   5          9.79         11.52         2.02 o                         
  -3  -4   5        905.33        889.89         8.63 o                         
  -2  -4   5       1257.11       1354.73        13.52 o                         
  -1  -4   5        540.04        572.90         5.78 o                         
   0  -4   5        907.88        856.98         9.41 o                         
   1  -4   5       1497.46       1341.99        11.79 o                         
   2  -4   5       5000.55       5131.01        54.15 o                         
   3  -4   5       2151.68       2169.22        23.77 o                         
   4  -4   5        122.11        117.73         2.95 o                         
   5  -4   5        134.39        139.10         3.08 o                         
   6  -4   5        514.91        494.03         9.16 o                         
   7  -4   5        257.55        253.89         6.60 o                         
   8  -4   5        102.31        108.09         5.16 o                         
   9  -4   5         46.16         57.30         6.88 o                         
  -7  -3   5         59.72         58.29         6.41 o                         
  -6  -3   5        189.16        186.86         4.60 o                         
  -5  -3   5        139.02        130.35         3.75 o                         
  -4  -3   5         34.30         41.00         2.01 o                         
  -3  -3   5        806.04        765.74         8.05 o                         
  -2  -3   5       4665.98       4835.96        39.73 o                         
  -1  -3   5       2286.26       2297.41        19.36 o                         
   0  -3   5       1167.25       1086.97         9.64 o                         
   1  -3   5       1597.05       1692.94        16.55 o                         
   2  -3   5        249.69        297.78         5.00 o                         
   3  -3   5       1766.52       1931.60        30.01 o                         
   4  -3   5        573.96        542.53         6.25 o                         
   5  -3   5        894.24        875.29        11.81 o                         
   6  -3   5        727.54        727.90        11.93 o                         
   7  -3   5         70.56         78.96         4.87 o                         
   8  -3   5          0.03         -1.16         3.06 o                         
   9  -3   5         12.21         10.09         4.20 o                         
  -7  -2   5          1.38          0.04         3.93 o                         
  -6  -2   5          7.27          8.74         2.52 o                         
  -5  -2   5        107.67        107.98         3.10 o                         
  -4  -2   5        641.74        603.20         7.21 o                         
  -3  -2   5       1674.23       1664.24        14.67 o                         
  -2  -2   5       1663.23       1644.79        14.30 o                         
  -1  -2   5        946.98        955.72        11.81 o                         
   0  -2   5        149.66        188.93         3.94 o                         
   1  -2   5       1379.62       1460.03        15.81 o                         
   2  -2   5       5981.52       6304.31        56.97 o                         
   3  -2   5       4419.63       4356.45        35.58 o                         
   4  -2   5       1763.98       1747.87        19.38 o                         
   5  -2   5        350.29        368.41         6.81 o                         
   6  -2   5         13.07         14.46         2.79 o                         
   7  -2   5        194.31        192.54         4.29 o                         
   8  -2   5        244.26        248.25         7.69 o                         
   9  -2   5        115.15        117.75         5.55 o                         
  -7  -1   5          2.38          4.86         3.30 o                         
  -6  -1   5        273.70        280.57         4.86 o                         
  -5  -1   5        796.18        793.85         9.20 o                         
  -4  -1   5        320.71        309.81         4.60 o                         
  -3  -1   5         68.60         69.92         2.59 o                         
  -2  -1   5        117.37        113.21         2.36 o                         
  -1  -1   5       2717.71       2709.14        33.44 o                         
   0  -1   5       4485.49       4425.91        59.35 o                         
   1  -1   5       2743.09       2664.65        28.33 o                         
   2  -1   5       1766.89       1737.91        17.59 o                         
   3  -1   5        263.84        270.46         2.99 o                         
   4  -1   5        142.78        126.69         3.21 o                         
   5  -1   5        569.10        555.64        13.45 o                         
   6  -1   5        669.81        665.21         8.75 o                         
   7  -1   5        320.24        316.60         5.49 o                         
   8  -1   5         46.38         52.68         3.08 o                         
   9  -1   5          3.24          8.45         3.87 o                         
  -7   0   5         56.02         58.13         4.61 o                         
  -6   0   5        145.25        138.83         4.29 o                         
  -5   0   5        136.44        147.60         3.45 o                         
  -4   0   5        300.40        284.84         4.37 o                         
  -3   0   5        178.62        148.24         2.87 o                         
  -2   0   5       2498.97       2467.10        35.65 o                         
  -1   0   5       4329.81       4407.35        77.53 o                         
   0   0   5       1736.42       1758.91        23.21 o                         
   1   0   5         17.84         18.29         1.12 o                         
   2   0   5       1519.46       1589.88        13.26 o                         
   3   0   5       2636.39       2725.86        28.52 o                         
   4   0   5       2092.95       2067.01        22.41 o                         
   5   0   5       1441.36       1433.27        16.20 o                         
   6   0   5        261.08        255.21         4.37 o                         
   7   0   5         16.40         13.50         2.03 o                         
   8   0   5         31.97         27.73         2.66 o                         
   9   0   5         23.13         25.15         3.39 o                         
  10   0   5         69.86         72.01         5.94 o                         
  -7   1   5          6.30          7.48         5.73 o                         
  -6   1   5        238.99        244.11         5.35 o                         
  -5   1   5        508.19        505.56         6.64 o                         
  -4   1   5        793.58        788.74         8.87 o                         
  -3   1   5       3863.39       3923.31        52.75 o                         
  -2   1   5        514.94        516.60         8.12 o                         
  -1   1   5       3226.43       3474.71        36.81 o                         
   0   1   5       1256.54       1247.39        10.51 o                         
   1   1   5       2447.76       2345.99        37.76 o                         
   2   1   5       6214.26       6290.85        80.43 o                         
   3   1   5       1811.78       1734.78        16.19 o                         
   4   1   5        318.74        293.45         4.10 o                         
   5   1   5          0.11          0.81         1.42 o                         
   6   1   5        294.54        297.17         4.76 o                         
   7   1   5        314.17        314.81         5.27 o                         
   8   1   5        194.66        196.11         3.80 o                         
   9   1   5         56.37         63.84         4.30 o                         
  10   1   5          0.64          2.01         4.06 o                         
  -7   2   5         95.48        103.40         7.23 o                         
  -6   2   5        120.50        115.06         4.03 o                         
  -5   2   5         58.21         50.15         3.11 o                         
  -4   2   5        213.98        200.23         5.18 o                         
  -3   2   5          4.11          2.47         2.16 o                         
  -2   2   5       1902.52       1925.95        26.06 o                         
  -1   2   5       1105.33        927.73        10.81 o                         
   0   2   5       3392.80       3290.42        29.97 o                         
   1   2   5       9884.63      10712.05       110.33 o                         
   2   2   5        339.13        332.60         7.80 o                         
   3   2   5        788.79        857.25         9.70 o                         
   4   2   5        798.96        746.33        10.73 o                         
   5   2   5       1771.68       1787.43        21.27 o                         
   6   2   5        669.12        685.62         8.73 o                         
   7   2   5         84.99         88.03         2.76 o                         
   8   2   5         44.30         46.64         2.19 o                         
   9   2   5          7.84         17.64         3.80 o                         
  -7   3   5         24.24         14.80         5.69 o                         
  -6   3   5         10.17          6.93         2.98 o                         
  -5   3   5        204.32        207.68         8.13 o                         
  -4   3   5        998.66        974.44        21.17 o                         
  -3   3   5       1521.29       1506.65        21.27 o                         
  -2   3   5       1787.56       1765.23        23.89 o                         
  -1   3   5        995.56        995.08         9.97 o                         
   0   3   5          3.55          6.30         1.05 o                         
   1   3   5       2732.49       2967.70        27.00 o                         
   2   3   5       2954.77       2918.43        26.52 o                         
   3   3   5        381.13        286.75         2.88 o                         
   4   3   5       1472.10       1416.63        19.13 o                         
   5   3   5        970.47       1004.99        27.54 o                         
   6   3   5         20.06         23.00         2.00 o                         
   7   3   5         34.07         32.77         1.75 o                         
   8   3   5         40.81         39.82         4.53 o                         
   9   3   5        107.21        102.59         3.59 o                         
  10   3   5         14.93          6.37         6.41 o                         
  -7   4   5         28.05         31.94         6.16 o                         
  -6   4   5        146.62        155.77         5.73 o                         
  -5   4   5        699.38        679.63        16.68 o                         
  -4   4   5        895.74        850.22        22.13 o                         
  -3   4   5        355.72        347.43         5.59 o                         
  -2   4   5         44.51         41.49         1.82 o                         
  -1   4   5       1599.05       1549.12        22.24 o                         
   0   4   5       2925.34       2996.76        40.55 o                         
   1   4   5       4094.59       4173.22        37.90 o                         
   2   4   5       3572.53       3509.99        48.55 o                         
   3   4   5        665.64        659.25         9.01 o                         
   4   4   5         72.23         78.19         2.33 o                         
   5   4   5        856.54        879.52        10.82 o                         
   6   4   5        629.90        617.67         7.88 o                         
   7   4   5        220.32        218.79         3.45 o                         
   8   4   5        115.85        118.21         2.97 o                         
   9   4   5          0.86         -2.06         3.42 o                         
  10   4   5          2.82         -1.54         6.50 o                         
  -7   5   5         53.68         48.11         6.84 o                         
  -6   5   5         56.86         46.61         5.99 o                         
  -5   5   5         45.39         44.43         3.84 o                         
  -4   5   5         91.04        109.84         4.34 o                         
  -3   5   5        394.14        404.57         6.25 o                         
  -2   5   5        822.77        821.03         8.87 o                         
  -1   5   5       2667.06       2551.57        23.98 o                         
   0   5   5       2610.46       2521.19        20.92 o                         
   1   5   5        559.61        592.95         6.18 o                         
   2   5   5        139.40        134.87         2.77 o                         
   3   5   5       1310.31       1257.61        12.53 o                         
   4   5   5       1267.48       1199.74        26.13 o                         
   5   5   5        820.39        828.85         9.39 o                         
   6   5   5        361.52        357.28         8.30 o                         
   7   5   5         63.58         59.56         2.18 o                         
   8   5   5          0.89          0.64         1.54 o                         
   9   5   5         37.36         34.73         7.10 o                         
  -6   6   5         16.55         24.25         6.03 o                         
  -5   6   5        534.53        564.30        13.60 o                         
  -4   6   5       1175.43       1220.09        35.59 o                         
  -3   6   5        542.92        532.11         7.76 o                         
  -2   6   5       1093.97       1077.06        14.61 o                         
  -1   6   5          1.14          2.51         1.50 o                         
   0   6   5       3707.15       3604.95        51.51 o                         
   1   6   5       1754.95       1736.30        19.45 o                         
   2   6   5        526.56        531.06         8.39 o                         
   3   6   5       1379.71       1281.14        20.57 o                         
   4   6   5        478.48        470.51        20.31 o                         
   5   6   5          0.50         -1.22         2.40 o                         
   6   6   5         72.48         86.12         2.81 o                         
   7   6   5        102.80        107.34         7.20 o                         
   8   6   5         52.83         67.36         6.14 o                         
   9   6   5         30.64         38.26        12.44 o                         
  -6   7   5        100.56         94.89         7.36 o                         
  -5   7   5        329.30        315.18         7.65 o                         
  -4   7   5         63.86         54.86         3.20 o                         
  -3   7   5          7.96          6.56         2.34 o                         
  -2   7   5         83.26         83.89         3.02 o                         
  -1   7   5       2449.65       2412.85        22.93 o                         
   0   7   5       1858.99       1843.83        17.76 o                         
   1   7   5       1858.55       1875.40        24.07 o                         
   2   7   5       3694.22       3603.93        41.75 o                         
   3   7   5         56.30         58.29         3.58 o                         
   4   7   5       2367.51       2383.93        32.20 o                         
   5   7   5        453.75        465.51         8.38 o                         
   6   7   5        416.67        413.81        16.42 o                         
   7   7   5        273.72        288.69         9.49 o                         
  -6   8   5         11.63         16.12         6.59 o                         
  -5   8   5          7.64         18.52         5.73 o                         
  -4   8   5        386.16        399.85         6.94 o                         
  -3   8   5        913.39        903.89        11.83 o                         
  -2   8   5       1312.14       1295.32        13.55 o                         
  -1   8   5        523.72        519.57         9.09 o                         
   0   8   5          0.96          1.17         1.86 o                         
   1   8   5         20.66         20.17         1.86 o                         
   2   8   5       1004.30        938.80        17.76 o                         
   3   8   5       1229.90       1194.88        23.28 o                         
   4   8   5          9.57         14.35         1.93 o                         
   5   8   5        279.93        279.47        12.70 o                         
   6   8   5        905.04        899.27        18.99 o                         
   7   8   5         15.27         17.30         3.87 o                         
  -5   9   5        305.11        307.60        11.20 o                         
  -4   9   5        370.61        375.29         8.00 o                         
  -3   9   5        210.50        200.04         4.06 o                         
  -2   9   5         50.52         47.90         2.44 o                         
  -1   9   5        205.27        200.61         3.59 o                         
   0   9   5       1387.34       1373.06        25.06 o                         
   1   9   5       1750.90       1726.65        28.04 o                         
   2   9   5       1420.79       1407.70        17.92 o                         
   3   9   5        419.50        410.52        18.88 o                         
   4   9   5         14.70         11.73         2.17 o                         
   5   9   5        173.70        161.51         3.79 o                         
   6   9   5        903.40        927.85        20.80 o                         
   7   9   5        106.84        113.45         7.31 o                         
  -5  10   5         17.02         21.08         6.67 o                         
  -4  10   5          0.29          3.60         4.04 o                         
  -3  10   5        176.15        190.91         4.16 o                         
  -2  10   5        657.44        633.38         7.80 o                         
  -1  10   5       1088.45       1064.31        11.39 o                         
   0  10   5        901.76        902.84        11.38 o                         
   1  10   5        263.37        270.13         4.58 o                         
   2  10   5          2.34          0.90         2.08 o                         
   3  10   5        232.63        242.53         6.11 o                         
   4  10   5        498.54        507.38        16.70 o                         
   5  10   5        305.39        310.59         6.14 o                         
   6  10   5        145.01        160.46         5.24 o                         
   7  10   5         63.17         67.87         7.10 o                         
  -4  11   5        309.53        314.44        11.85 o                         
  -3  11   5        650.72        630.89         9.41 o                         
  -2  11   5        305.53        292.24         4.96 o                         
  -1  11   5         44.95         44.78         3.06 o                         
   0  11   5         46.67         52.60         2.84 o                         
   1  11   5        580.82        577.47        13.45 o                         
   2  11   5        722.90        714.73        12.56 o                         
   3  11   5        410.92        420.36        20.46 o                         
   4  11   5        152.69        167.00         5.64 o                         
   5  11   5         34.97         32.67         2.94 o                         
   6  11   5          0.07          8.89         6.24 o                         
  -3  12   5          9.11          7.12         4.21 o                         
  -2  12   5        100.51        100.75         8.81 o                         
  -1  12   5        401.01        381.06         7.84 o                         
   0  12   5        803.04        806.79        11.66 o                         
   1  12   5        644.23        622.79        14.02 o                         
   2  12   5        230.05        231.95         5.07 o                         
   3  12   5         52.41         61.73         4.37 o                         
   4  12   5         99.49        107.85         7.65 o                         
   5  12   5        373.98        410.18        13.09 o                         
  -1  13   5        343.57        319.16         7.26 o                         
   0  13   5        138.57        144.58         8.34 o                         
   1  13   5          1.99          0.90         5.99 o                         
   2  13   5        149.36        154.93         8.68 o                         
   3  13   5        278.23        275.35        10.90 o                         
   4  13   5        254.92        261.62        10.52 o                         
   1 -14   6          4.97          9.62         5.86 o                         
   2 -14   6        145.62        150.27         8.38 o                         
  -1 -13   6         96.51         96.60         6.29 o                         
   0 -13   6        110.30        111.01         6.93 o                         
   1 -13   6        239.27        229.55         9.28 o                         
   2 -13   6        264.98        252.94         9.84 o                         
   3 -13   6        156.81        152.02         8.55 o                         
  -2 -12   6        227.33        214.93         7.74 o                         
  -1 -12   6        391.40        386.59         7.14 o                         
   0 -12   6        390.58        391.76         7.24 o                         
   1 -12   6        508.42        512.20        22.69 o                         
   2 -12   6          4.22          2.13         3.99 o                         
   3 -12   6        290.89        301.85         7.97 o                         
   4 -12   6        388.09        392.10        13.21 o                         
  -3 -11   6        119.47        121.87         3.40 o                         
  -2 -11   6        413.84        415.91         6.07 o                         
  -1 -11   6        118.04        121.12         4.23 o                         
   0 -11   6          0.03          2.75         3.62 o                         
   1 -11   6        253.46        258.53         5.56 o                         
   2 -11   6        651.09        652.58        11.86 o                         
   3 -11   6        174.94        162.80         5.97 o                         
   4 -11   6        420.83        412.35         9.18 o                         
   5 -11   6        500.14        491.22        14.62 o                         
  -4 -10   6        205.42        213.18         6.61 o                         
  -3 -10   6         17.87         20.84         2.73 o                         
  -2 -10   6        128.61        127.29         3.10 o                         
  -1 -10   6        412.02        411.09         5.37 o                         
   0 -10   6        423.75        434.75         7.75 o                         
   1 -10   6        985.02        985.80        12.83 o                         
   2 -10   6        545.98        530.52         8.20 o                         
   3 -10   6         31.52         31.36         3.21 o                         
   4 -10   6          8.55         10.90         3.23 o                         
   5 -10   6        476.87        485.79        16.16 o                         
   6 -10   6        300.76        310.85        11.29 o                         
  -5  -9   6          0.14          2.46         2.71 o                         
  -4  -9   6         16.26         11.99         2.63 o                         
  -3  -9   6        121.89        119.67         3.23 o                         
  -2  -9   6        460.20        454.41         5.59 o                         
  -1  -9   6        628.88        639.69         7.79 o                         
   0  -9   6        512.08        521.50         6.72 o                         
   1  -9   6         77.13         74.48         2.89 o                         
   2  -9   6        287.81        304.19         5.68 o                         
   3  -9   6        720.61        743.35        10.34 o                         
   4  -9   6        779.57        774.21        15.11 o                         
   5  -9   6        471.84        450.83         7.67 o                         
   6  -9   6         76.44         79.87         5.69 o                         
   7  -9   6         77.15         86.25         7.36 o                         
  -6  -8   6         10.79          9.41         4.70 o                         
  -5  -8   6        302.15        307.10         5.73 o                         
  -4  -8   6        579.34        580.83         7.39 o                         
  -3  -8   6        308.51        309.15         4.86 o                         
  -2  -8   6        147.78        154.66         3.39 o                         
  -1  -8   6          1.69          4.08         1.99 o                         
   0  -8   6        597.83        603.51         6.61 o                         
   1  -8   6       1576.93       1536.50        14.05 o                         
   2  -8   6       1170.39       1163.86        16.30 o                         
   3  -8   6        893.24        867.46        11.36 o                         
   4  -8   6        454.76        443.12         8.72 o                         
   5  -8   6          6.75          9.05         2.58 o                         
   6  -8   6        201.12        196.44         5.15 o                         
   7  -8   6        137.49        142.91         8.38 o                         
  -6  -7   6         14.27         21.32         3.10 o                         
  -5  -7   6         98.80        106.73         3.64 o                         
  -4  -7   6         26.92         31.57         2.46 o                         
  -3  -7   6         41.23         39.13         2.36 o                         
  -2  -7   6        125.30        119.71         3.03 o                         
  -1  -7   6        826.92        839.22         9.30 o                         
   0  -7   6       2002.49       2009.33        16.13 o                         
   1  -7   6        902.13        898.31         8.81 o                         
   2  -7   6         74.61         71.20         2.46 o                         
   3  -7   6         17.42         21.88         2.40 o                         
   4  -7   6        274.84        296.95         4.75 o                         
   5  -7   6        572.37        584.58         7.49 o                         
   6  -7   6        465.80        458.36         7.56 o                         
   7  -7   6        193.33        189.62         6.71 o                         
   8  -7   6         19.96         19.88         6.71 o                         
  -7  -6   6         20.14         27.54         5.99 o                         
  -6  -6   6         20.36         15.79         3.59 o                         
  -5  -6   6         63.18         63.65         2.93 o                         
  -4  -6   6        174.47        159.76         3.65 o                         
  -3  -6   6        723.40        688.51         8.08 o                         
  -2  -6   6       1017.33       1020.84        10.89 o                         
  -1  -6   6        591.79        607.72         6.43 o                         
   0  -6   6         15.80         16.02         1.52 o                         
   1  -6   6        411.30        436.62         4.99 o                         
   2  -6   6       1450.61       1499.95        15.04 o                         
   3  -6   6       2268.35       2270.16        25.29 o                         
   4  -6   6       1565.48       1489.93        15.17 o                         
   5  -6   6        225.48        231.47         4.75 o                         
   6  -6   6         26.48         24.66         2.95 o                         
   7  -6   6         72.31         67.73         3.61 o                         
   8  -6   6         62.39         65.64         6.63 o                         
  -7  -5   6         26.50         20.14         5.82 o                         
  -6  -5   6        239.09        237.23        11.40 o                         
  -5  -5   6        181.39        187.95         5.01 o                         
  -4  -5   6        657.98        651.03         8.97 o                         
  -3  -5   6        502.25        500.74         6.86 o                         
  -2  -5   6         29.87         29.25         1.85 o                         
  -1  -5   6        857.15        876.28         8.42 o                         
   0  -5   6       2161.86       2189.69        18.00 o                         
   1  -5   6       2168.03       2088.63        17.97 o                         
   2  -5   6       1467.98       1551.09        15.34 o                         
   3  -5   6        932.51        967.96        14.09 o                         
   4  -5   6         22.37         18.80         2.17 o                         
   5  -5   6        375.40        371.08         5.97 o                         
   6  -5   6        269.66        268.17         4.66 o                         
   7  -5   6        222.68        220.83         5.20 o                         
   8  -5   6        494.43        500.84        10.16 o                         
   9  -5   6         81.48         96.94         7.65 o                         
  -7  -4   6          4.41          6.16         5.82 o                         
  -6  -4   6         12.18         11.09         3.61 o                         
  -5  -4   6         44.19         48.25         2.75 o                         
  -4  -4   6          1.47          3.99         1.94 o                         
  -3  -4   6        400.06        394.27         4.82 o                         
  -2  -4   6        530.53        507.45         6.14 o                         
  -1  -4   6       1245.80       1219.21        11.05 o                         
   0  -4   6       2699.04       2761.30        23.20 o                         
   1  -4   6        563.17        536.06         5.46 o                         
   2  -4   6        168.32        170.23         2.83 o                         
   3  -4   6       1034.13       1039.59        12.18 o                         
   4  -4   6       1649.09       1648.34        18.61 o                         
   5  -4   6       1013.91        990.33        17.10 o                         
   6  -4   6        294.75        288.66         5.41 o                         
   7  -4   6         36.45         38.67         3.16 o                         
   8  -4   6         40.08         42.12         3.31 o                         
   9  -4   6         39.71         36.65         6.46 o                         
  -7  -3   6          2.73         -1.57         5.64 o                         
  -6  -3   6          7.77          8.86         2.61 o                         
  -5  -3   6        258.49        250.69         4.67 o                         
  -4  -3   6       1241.55       1226.63        20.60 o                         
  -3  -3   6       1485.26       1478.18        13.39 o                         
  -2  -3   6        327.27        314.40         4.34 o                         
  -1  -3   6         30.14         27.99         1.49 o                         
   0  -3   6        538.98        567.84         5.64 o                         
   1  -3   6       2755.84       2923.14        49.90 o                         
   2  -3   6       4139.35       4190.51        53.87 o                         
   3  -3   6       1862.82       1828.20        17.47 o                         
   4  -3   6        497.01        477.43         5.65 o                         
   5  -3   6         53.30         58.60         2.19 o                         
   6  -3   6         96.49         96.46         4.00 o                         
   7  -3   6        330.21        316.25        10.71 o                         
   8  -3   6        191.43        202.62         4.76 o                         
   9  -3   6         41.61         49.12        11.93 o                         
  -7  -2   6         54.68         56.69         4.88 o                         
  -6  -2   6        156.91        162.26         3.60 o                         
  -5  -2   6        117.72        121.10         3.37 o                         
  -4  -2   6        187.04        169.91         3.49 o                         
  -3  -2   6         48.69         49.91         2.23 o                         
  -2  -2   6        316.44        296.93         3.70 o                         
  -1  -2   6       1780.83       1774.24        17.05 o                         
   0  -2   6       3610.29       3558.97        53.46 o                         
   1  -2   6       4165.30       4164.01        50.96 o                         
   2  -2   6       1084.63       1124.07        12.57 o                         
   3  -2   6          5.85          9.24         1.19 o                         
   4  -2   6        197.89        207.54         3.09 o                         
   5  -2   6       1048.76       1021.58        12.32 o                         
   6  -2   6        940.63        936.81        14.33 o                         
   7  -2   6        324.14        337.22         7.11 o                         
   8  -2   6        175.99        187.40         5.11 o                         
   9  -2   6          8.44         15.22         4.23 o                         
  -7  -1   6        206.82        196.22         6.71 o                         
  -6  -1   6          3.84          5.93         2.30 o                         
  -5  -1   6         25.74         24.92         2.25 o                         
  -4  -1   6        380.85        375.41         5.34 o                         
  -3  -1   6       1251.25       1282.83        13.15 o                         
  -2  -1   6       1406.11       1362.79        13.61 o                         
  -1  -1   6       2007.57       1961.52        26.30 o                         
   0  -1   6        497.82        493.34         6.56 o                         
   1  -1   6        586.61        584.34         5.35 o                         
   2  -1   6       1636.73       1589.02        17.49 o                         
   3  -1   6       1760.30       1734.37        16.45 o                         
   4  -1   6       2281.57       2236.61        24.38 o                         
   5  -1   6       1015.41       1018.97        12.02 o                         
   6  -1   6          0.40         -0.78         1.78 o                         
   7  -1   6        138.04        131.18         3.44 o                         
   8  -1   6         21.79         22.23         2.61 o                         
   9  -1   6          1.03          5.16         5.07 o                         
  10  -1   6          1.79         13.56         6.33 o                         
  -7   0   6        283.96        285.44        10.82 o                         
  -6   0   6         40.70         47.69         2.93 o                         
  -5   0   6          7.17          4.66         2.23 o                         
  -4   0   6       1121.97       1127.10        12.01 o                         
  -3   0   6        711.64        708.83         7.17 o                         
  -2   0   6         10.06         10.54         1.84 o                         
  -1   0   6        200.21        170.57         3.64 o                         
   0   0   6       2710.02       2744.73        35.93 o                         
   1   0   6       4063.30       4191.63        38.24 o                         
   2   0   6       3661.09       3597.02        46.99 o                         
   3   0   6       1629.86       1644.01        16.07 o                         
   4   0   6         24.79         20.13         1.16 o                         
   5   0   6        124.44        124.03         2.70 o                         
   6   0   6        367.23        349.54         5.32 o                         
   7   0   6        467.27        464.09        11.93 o                         
   8   0   6        276.15        277.67         5.17 o                         
   9   0   6        171.97        174.23         5.66 o                         
  10   0   6          1.38          3.66         3.81 o                         
  -7   1   6         90.94        105.37         7.65 o                         
  -6   1   6        121.78        122.83         4.24 o                         
  -5   1   6        679.53        677.11         8.31 o                         
  -4   1   6          0.17          1.36         1.99 o                         
  -3   1   6       1778.71       1864.31        24.31 o                         
  -2   1   6       1447.97       1384.96        19.16 o                         
  -1   1   6       2817.55       2788.98        25.80 o                         
   0   1   6       3156.63       3166.80        25.97 o                         
   1   1   6        484.93        410.24         7.60 o                         
   2   1   6         79.56         66.69         2.58 o                         
   3   1   6        761.96        723.89         9.39 o                         
   4   1   6       2040.92       2045.40        21.98 o                         
   5   1   6        946.03        940.98        11.01 o                         
   6   1   6        590.40        578.78         7.61 o                         
   7   1   6        118.11        116.59         3.09 o                         
   8   1   6          0.13          3.55         2.55 o                         
   9   1   6         13.06          9.66         2.56 o                         
  10   1   6         13.41         10.77         3.56 o                         
  -7   2   6          2.48          5.39         6.12 o                         
  -6   2   6          5.70          9.10         3.97 o                         
  -5   2   6        158.44        167.48         3.77 o                         
  -4   2   6        455.76        416.60        29.51 o                         
  -3   2   6        332.91        294.40         6.24 o                         
  -2   2   6       1388.08       1387.78        15.85 o                         
  -1   2   6       2404.97       2573.77        27.89 o                         
   0   2   6        142.93        139.74         2.16 o                         
   1   2   6       2370.49       2458.08        32.51 o                         
   2   2   6       2518.35       2511.54        86.17 o                         
   3   2   6       3562.89       3601.08        29.11 o                         
   4   2   6       1288.21       1301.66        14.39 o                         
   5   2   6        126.41        128.27         2.64 o                         
   6   2   6         14.51         13.19         2.37 o                         
   7   2   6        221.84        220.97         4.19 o                         
   8   2   6         89.68         93.03         3.00 o                         
   9   2   6         50.12         52.15         3.12 o                         
  10   2   6         31.04         21.72         5.77 o                         
  -7   3   6         47.29         63.16         6.80 o                         
  -6   3   6        129.37        131.62         4.42 o                         
  -5   3   6        376.23        371.98         7.86 o                         
  -4   3   6        496.72        485.65         8.95 o                         
  -3   3   6          8.42          8.64         2.07 o                         
  -2   3   6        682.13        709.72         9.67 o                         
  -1   3   6       2151.93       2199.23        24.10 o                         
   0   3   6       3072.83       3038.42        28.03 o                         
   1   3   6       2059.26       1929.01        25.31 o                         
   2   3   6       1101.68       1021.15         9.71 o                         
   3   3   6         97.55         98.89         1.88 o                         
   4   3   6        221.37        221.64         6.39 o                         
   5   3   6        439.12        423.13         5.65 o                         
   6   3   6        671.07        653.58        10.63 o                         
   7   3   6        400.11        412.71         6.09 o                         
   8   3   6         41.21         38.47         2.21 o                         
   9   3   6          8.63          4.90         4.59 o                         
  -7   4   6        115.80        117.09         8.17 o                         
  -6   4   6        336.65        325.50         7.92 o                         
  -5   4   6          1.00          1.84         3.31 o                         
  -4   4   6        310.49        319.63         7.09 o                         
  -3   4   6       1018.28       1033.63        13.76 o                         
  -2   4   6       1865.68       1842.21        20.80 o                         
  -1   4   6       2039.77       2061.32        23.45 o                         
   0   4   6       1380.50       1423.95        22.86 o                         
   1   4   6          4.27          6.32         1.03 o                         
   2   4   6        877.12        878.58         8.60 o                         
   3   4   6       2108.28       2126.15        19.71 o                         
   4   4   6       2174.94       2157.74        19.93 o                         
   5   4   6        754.33        738.98         8.75 o                         
   6   4   6        141.56        132.78         3.57 o                         
   7   4   6          1.43         -1.64         1.64 o                         
   8   4   6         39.84         37.83         1.96 o                         
   9   4   6         34.95         33.53         9.45 o                         
  -6   5   6        391.30        411.98        12.87 o                         
  -5   5   6        171.32        175.03         5.65 o                         
  -4   5   6         32.41         36.97         3.63 o                         
  -3   5   6       1057.68       1049.85        13.08 o                         
  -2   5   6       1159.33       1139.73        11.81 o                         
  -1   5   6        129.59        129.53         2.99 o                         
   0   5   6        978.05        953.72        10.40 o                         
   1   5   6       2163.03       2063.35        28.81 o                         
   2   5   6       2410.63       2309.20        38.81 o                         
   3   5   6       1515.79       1491.88        19.97 o                         
   4   5   6        365.88        361.28         9.72 o                         
   5   5   6         46.97         44.96         1.66 o                         
   6   5   6        181.84        184.50         5.82 o                         
   7   5   6        145.00        152.96         5.93 o                         
   8   5   6        128.61        131.57         4.68 o                         
   9   5   6         40.71         50.88         3.84 o                         
  -6   6   6        339.74        338.38        11.63 o                         
  -5   6   6         24.21         21.23         6.50 o                         
  -4   6   6        335.14        331.89         7.39 o                         
  -3   6   6        243.60        263.74         5.03 o                         
  -2   6   6       5316.97       5380.62        49.61 o                         
  -1   6   6       1142.46       1146.63        11.73 o                         
   0   6   6        368.61        372.69         4.05 o                         
   1   6   6       1845.15       1779.81        21.82 o                         
   2   6   6          0.94          0.83         1.12 o                         
   3   6   6        456.57        449.19         4.92 o                         
   4   6   6        281.53        275.16         3.27 o                         
   5   6   6        658.26        631.34        23.54 o                         
   6   6   6        424.88        395.14        19.79 o                         
   7   6   6         92.45        105.26         7.12 o                         
   8   6   6          3.96         15.51         3.88 o                         
   9   6   6          6.97         11.50         4.45 o                         
  -6   7   6          7.17          8.30         5.90 o                         
  -5   7   6          0.72          6.12         5.22 o                         
  -4   7   6        105.96        110.49         3.95 o                         
  -3   7   6       1248.36       1219.92        26.16 o                         
  -2   7   6        393.18        376.34         6.06 o                         
  -1   7   6        676.90        677.68         7.56 o                         
   0   7   6       2294.72       2280.67        21.98 o                         
   1   7   6        733.22        721.30         7.64 o                         
   2   7   6       4634.05       4512.66        51.35 o                         
   3   7   6       1060.19       1030.08        23.95 o                         
   4   7   6       1118.91       1090.65        26.37 o                         
   5   7   6        456.66        463.56         8.27 o                         
   6   7   6         58.21         64.50         5.30 o                         
   7   7   6         60.08         63.63         5.64 o                         
   8   7   6         53.15         59.27         6.07 o                         
  -5   8   6        254.75        268.77        10.52 o                         
  -4   8   6        216.43        210.96         5.09 o                         
  -3   8   6         54.61         52.52         3.21 o                         
  -2   8   6        107.05        107.97         2.97 o                         
  -1   8   6        729.69        734.24        10.73 o                         
   0   8   6       1935.06       1897.69        21.49 o                         
   1   8   6       1013.68       1016.21        14.52 o                         
   2   8   6          4.17          5.63         1.45 o                         
   3   8   6        270.01        258.30        12.29 o                         
   4   8   6        287.38        290.87         4.49 o                         
   5   8   6        296.03        299.82        12.07 o                         
   6   8   6        188.98        194.60         9.92 o                         
   7   8   6         36.04         40.62         5.64 o                         
  -5   9   6         16.30         17.36         6.03 o                         
  -4   9   6         34.41         44.69         6.20 o                         
  -3   9   6        339.92        350.40         7.40 o                         
  -2   9   6       1092.60       1104.04        19.55 o                         
  -1   9   6       1169.68       1158.78        13.38 o                         
   0   9   6        711.64        700.46         9.22 o                         
   1   9   6        191.05        198.67         4.31 o                         
   2   9   6        111.83        108.76         2.08 o                         
   3   9   6        998.92       1011.34        15.24 o                         
   4   9   6       1453.30       1442.54        52.56 o                         
   5   9   6        429.90        429.41         8.27 o                         
   6   9   6          2.00          4.71         2.38 o                         
   7   9   6          0.52          5.64         3.78 o                         
  -4  10   6        296.90        300.27        10.09 o                         
  -3  10   6        263.02        249.11         5.08 o                         
  -2  10   6        262.00        258.51         4.53 o                         
  -1  10   6         33.37         43.35         2.42 o                         
   0  10   6        128.59        130.06         3.54 o                         
   1  10   6        822.04        797.20         9.99 o                         
   2  10   6       1169.58       1151.61        33.92 o                         
   3  10   6        447.97        465.53        11.78 o                         
   4  10   6        172.04        187.67         8.66 o                         
   5  10   6         56.06         50.29         4.59 o                         
   6  10   6          9.66         19.15         3.88 o                         
   7  10   6         81.10         90.70         7.23 o                         
  -3  11   6          3.30          7.16         3.25 o                         
  -2  11   6        248.09        251.45         6.54 o                         
  -1  11   6       1092.31       1127.13        15.46 o                         
   0  11   6        599.49        588.89         8.38 o                         
   1  11   6        186.64        166.73         3.84 o                         
   2  11   6        132.27        133.11         5.09 o                         
   3  11   6          0.94          0.49         3.83 o                         
   4  11   6        142.06        162.66         8.83 o                         
   5  11   6        206.61        232.52         6.41 o                         
   6  11   6        112.12        125.42         7.78 o                         
  -2  12   6        485.79        497.64         9.96 o                         
  -1  12   6        293.65        294.93         6.90 o                         
   0  12   6         46.35         45.18         2.87 o                         
   1  12   6          1.27          3.54         1.58 o                         
   2  12   6        492.14        522.65        16.21 o                         
   3  12   6       1006.93       1106.47        32.33 o                         
   4  12   6        270.31        266.54        10.05 o                         
   5  12   6         57.19         57.64         6.71 o                         
   6  12   6          6.65          7.83         6.41 o                         
  -1  13   6         86.23        117.38         8.51 o                         
   0  13   6        350.05        333.98        11.42 o                         
   1  13   6        515.89        490.28        14.20 o                         
   2  13   6        321.24        338.64        11.67 o                         
   3  13   6         33.94         34.98         6.80 o                         
   4  13   6         19.59         19.16         6.59 o                         
   0 -13   7        123.33        122.56         7.65 o                         
   1 -13   7         12.11          7.18         5.94 o                         
   2 -13   7          4.15         -3.46         6.12 o                         
  -2 -12   7        116.52        131.97         7.01 o                         
  -1 -12   7        335.65        349.34         8.25 o                         
   0 -12   7         83.02         93.05         5.16 o                         
   1 -12   7        753.17        753.62        13.90 o                         
   2 -12   7        358.67        357.61         9.02 o                         
   3 -12   7        611.06        614.61        11.94 o                         
  -3 -11   7          4.16          0.44         3.18 o                         
  -2 -11   7         27.03         25.96         2.86 o                         
  -1 -11   7        267.23        271.43         6.69 o                         
   0 -11   7        587.57        583.54        11.03 o                         
   1 -11   7         93.55         83.92         4.75 o                         
   2 -11   7        212.23        200.06         6.26 o                         
   3 -11   7        201.37        213.23         6.62 o                         
   4 -11   7        111.33        120.39         5.80 o                         
   5 -11   7        117.28        131.07         8.55 o                         
  -4 -10   7         83.20         79.75         4.14 o                         
  -3 -10   7        254.10        245.24         5.25 o                         
  -2 -10   7        292.14        299.20         5.75 o                         
  -1 -10   7        325.17        336.33         5.42 o                         
   0 -10   7         67.49         73.49         3.09 o                         
   1 -10   7          0.81          3.16         2.66 o                         
   2 -10   7        222.04        231.53         5.38 o                         
   3 -10   7       1397.24       1426.82        17.62 o                         
   4 -10   7        568.85        568.87         8.95 o                         
   5 -10   7          9.58         10.81         4.30 o                         
   6 -10   7         62.45         57.52         7.27 o                         
  -5  -9   7         67.13         65.81         5.64 o                         
  -4  -9   7         91.51         97.86         3.78 o                         
  -3  -9   7        111.84        121.35         4.35 o                         
  -2  -9   7         77.36         82.08         3.77 o                         
  -1  -9   7         53.00         51.08         2.50 o                         
   0  -9   7        672.66        660.37         6.73 o                         
   1  -9   7        826.54        842.80         8.81 o                         
   2  -9   7        823.00        834.08        11.17 o                         
   3  -9   7        501.47        481.26         8.17 o                         
   4  -9   7         59.16         58.91         3.43 o                         
   5  -9   7          0.41         -0.79         2.98 o                         
   6  -9   7        162.66        162.80         8.38 o                         
   7  -9   7        385.08        378.88        12.70 o                         
  -6  -8   7        102.89         97.54         6.67 o                         
  -5  -8   7         76.72         82.52         3.79 o                         
  -4  -8   7          1.03          3.31         2.79 o                         
  -3  -8   7         71.37         65.75         2.92 o                         
  -2  -8   7        209.01        202.01         4.01 o                         
  -1  -8   7        849.39        821.41         7.78 o                         
   0  -8   7       1398.90       1374.43        11.78 o                         
   1  -8   7        497.56        473.44         5.70 o                         
   2  -8   7          0.62          1.94         2.42 o                         
   3  -8   7        199.87        190.37         6.66 o                         
   4  -8   7        544.71        535.61         9.57 o                         
   5  -8   7        671.86        664.46         8.37 o                         
   6  -8   7        334.95        323.88         6.92 o                         
   7  -8   7         17.65         17.58         6.03 o                         
  -6  -7   7          2.90          5.77         3.70 o                         
  -5  -7   7         28.90         29.15         3.19 o                         
  -4  -7   7        183.63        184.87         3.96 o                         
  -3  -7   7        365.31        379.06         8.36 o                         
  -2  -7   7        390.81        399.45         5.09 o                         
  -1  -7   7        115.13        117.52         2.77 o                         
   0  -7   7        131.64        112.33         2.47 o                         
   1  -7   7        489.30        512.03         5.85 o                         
   2  -7   7        522.94        609.54         7.38 o                         
   3  -7   7       1159.78       1154.48        14.15 o                         
   4  -7   7        807.75        781.43        10.42 o                         
   5  -7   7         82.40         80.21         3.03 o                         
   6  -7   7          3.04          5.98         3.61 o                         
   7  -7   7         38.65         33.88         3.55 o                         
   8  -7   7        162.99        167.03         8.72 o                         
  -7  -6   7         40.95         38.06         6.24 o                         
  -6  -6   7         57.50         67.08         6.35 o                         
  -5  -6   7         91.41         92.77         3.80 o                         
  -4  -6   7        116.58        117.55         3.34 o                         
  -3  -6   7        105.32        109.00         3.12 o                         
  -2  -6   7         10.31          9.68         1.91 o                         
  -1  -6   7       1151.51       1149.62        10.84 o                         
   0  -6   7       1968.47       1956.29        15.72 o                         
   1  -6   7       1359.31       1436.51        13.04 o                         
   2  -6   7       1921.42       1830.29        17.22 o                         
   3  -6   7        332.51        306.15         5.22 o                         
   4  -6   7        913.68        808.20        11.59 o                         
   5  -6   7        715.31        696.68         9.50 o                         
   6  -6   7        168.23        167.08         4.34 o                         
   7  -6   7        337.76        349.72         8.07 o                         
   8  -6   7         62.53         68.16         6.76 o                         
  -7  -5   7         33.51         36.05         6.20 o                         
  -6  -5   7         95.37         99.25         4.22 o                         
  -5  -5   7         23.12         28.86         2.82 o                         
  -4  -5   7        126.95        127.61         3.39 o                         
  -3  -5   7        541.23        543.90         6.88 o                         
  -2  -5   7        867.47        862.98         9.56 o                         
  -1  -5   7       1133.35       1124.49        10.54 o                         
   0  -5   7        605.88        633.17         5.98 o                         
   1  -5   7         48.87         51.53         1.87 o                         
   2  -5   7        221.90        227.67         3.27 o                         
   3  -5   7       1125.81       1035.06        27.01 o                         
   4  -5   7        684.02        727.98         9.36 o                         
   5  -5   7        617.11        600.21         9.09 o                         
   6  -5   7       1048.13       1005.95        11.14 o                         
   7  -5   7         25.04         31.95         3.33 o                         
   8  -5   7        153.47        146.74         5.71 o                         
   9  -5   7          5.22          8.77         6.03 o                         
  -7  -4   7         24.15         22.19         6.07 o                         
  -6  -4   7          2.20          5.07         3.23 o                         
  -5  -4   7         47.86         44.48         2.87 o                         
  -4  -4   7        410.56        407.08         5.25 o                         
  -3  -4   7        357.87        362.14         5.21 o                         
  -2  -4   7         60.39         65.39         2.75 o                         
  -1  -4   7          3.97          6.48         1.54 o                         
   0  -4   7        546.23        535.65         5.63 o                         
   1  -4   7       2693.29       2796.91        23.55 o                         
   2  -4   7       2355.62       2315.10        23.99 o                         
   3  -4   7       1012.92        951.88        13.59 o                         
   4  -4   7        223.78        213.56         3.51 o                         
   5  -4   7          3.81          7.00         1.91 o                         
   6  -4   7        360.42        340.88         5.95 o                         
   7  -4   7        378.00        375.21         6.58 o                         
   8  -4   7          4.25          6.29         2.78 o                         
   9  -4   7          7.00         10.56         5.90 o                         
  -7  -3   7         65.89         73.17         6.80 o                         
  -6  -3   7        207.43        215.36         5.29 o                         
  -5  -3   7        216.32        220.91         4.47 o                         
  -4  -3   7         19.87         20.21         2.41 o                         
  -3  -3   7        144.76        146.49         2.94 o                         
  -2  -3   7        734.77        728.42         8.20 o                         
  -1  -3   7       2265.80       2243.25        19.20 o                         
   0  -3   7       3393.10       3414.28        28.38 o                         
   1  -3   7       1444.66       1435.94        15.98 o                         
   2  -3   7        282.02        271.95         4.72 o                         
   3  -3   7        106.05        110.78         2.24 o                         
   4  -3   7       1695.08       1685.46        16.38 o                         
   5  -3   7       1271.82       1231.80        12.60 o                         
   6  -3   7        378.35        373.46         7.19 o                         
   7  -3   7        259.25        268.46         4.50 o                         
   8  -3   7         54.77         52.92         2.82 o                         
   9  -3   7         16.76         19.80         5.69 o                         
  -7  -2   7          8.50         11.74         4.60 o                         
  -6  -2   7          9.57         12.62         2.84 o                         
  -5  -2   7         75.65         74.76         3.07 o                         
  -4  -2   7        203.47        206.18         3.98 o                         
  -3  -2   7        475.14        467.90         6.11 o                         
  -2  -2   7       1338.66       1315.15        11.95 o                         
  -1  -2   7       1157.38       1186.76        11.95 o                         
   0  -2   7         14.45         16.47         1.47 o                         
   1  -2   7        690.22        664.84         6.87 o                         
   2  -2   7        823.41        799.63         8.97 o                         
   3  -2   7       1111.92       1132.39        11.18 o                         
   4  -2   7       1799.21       1795.73        15.52 o                         
   5  -2   7        963.22        940.91        13.14 o                         
   6  -2   7        114.14        109.99         3.06 o                         
   7  -2   7         31.97         38.46         3.36 o                         
   8  -2   7        142.59        153.81         8.97 o                         
   9  -2   7         80.59         89.50         3.71 o                         
  -7  -1   7          8.32         11.69         5.02 o                         
  -6  -1   7        100.91         97.31         3.22 o                         
  -5  -1   7        350.36        349.32         4.95 o                         
  -4  -1   7        331.01        332.57         9.96 o                         
  -3  -1   7        251.34        255.53         4.15 o                         
  -2  -1   7         91.18         91.04         2.46 o                         
  -1  -1   7        838.69        851.71        17.28 o                         
   0  -1   7       2108.78       2082.57        22.40 o                         
   1  -1   7       4561.19       4379.07        41.39 o                         
   2  -1   7       1998.08       1982.88        21.51 o                         
   3  -1   7        400.06        391.08         5.99 o                         
   4  -1   7         43.03         44.34         2.64 o                         
   5  -1   7       1620.07       1576.27        15.35 o                         
   6  -1   7        703.38        669.52         8.67 o                         
   7  -1   7          6.55          5.75         2.07 o                         
   8  -1   7         23.34         26.97         4.07 o                         
   9  -1   7         11.56         14.05         5.98 o                         
  -7   0   7          0.45         -1.14         4.34 o                         
  -6   0   7         91.59         91.51         3.13 o                         
  -5   0   7         14.89         11.39         2.21 o                         
  -4   0   7          5.79          7.23         1.93 o                         
  -3   0   7        365.92        359.76         4.99 o                         
  -2   0   7       2176.84       2147.05        23.67 o                         
  -1   0   7       1791.72       1796.96        19.72 o                         
   0   0   7       1737.59       1713.22        16.31 o                         
   1   0   7        595.55        644.98         7.18 o                         
   2   0   7        212.29        210.10         4.72 o                         
   3   0   7        829.19        863.14        12.96 o                         
   4   0   7       2029.96       2008.78        16.91 o                         
   5   0   7       1174.89       1154.61        11.49 o                         
   6   0   7        341.19        337.55         5.15 o                         
   7   0   7        833.78        825.74        10.45 o                         
   8   0   7          1.19         -0.40         2.20 o                         
   9   0   7        705.34        687.16         9.67 o                         
  -7   1   7         98.81         88.05         7.65 o                         
  -6   1   7         38.41         39.12         3.56 o                         
  -5   1   7        583.75        588.41         8.83 o                         
  -4   1   7        475.09        459.59         6.21 o                         
  -3   1   7        814.22        798.34        10.18 o                         
  -2   1   7        661.99        661.12         8.39 o                         
  -1   1   7          0.29          1.00         1.13 o                         
   0   1   7        410.10        417.56         6.49 o                         
   1   1   7       2415.92       2363.89        55.75 o                         
   2   1   7       2709.59       2691.19        28.78 o                         
   3   1   7       1660.13       1603.69        22.12 o                         
   4   1   7       1016.25        971.55        12.96 o                         
   5   1   7          0.20          2.71         1.36 o                         
   6   1   7        133.86        129.31         2.89 o                         
   7   1   7        149.40        142.26         3.34 o                         
   8   1   7        166.08        176.46         6.45 o                         
   9   1   7         33.05         19.85         3.44 o                         
  -7   2   7         21.80         24.46         6.84 o                         
  -6   2   7         36.74         35.30         4.20 o                         
  -5   2   7        111.06        108.49         3.38 o                         
  -4   2   7        105.58        102.68         4.16 o                         
  -3   2   7         10.56         12.35         2.62 o                         
  -2   2   7        310.40        292.77         4.27 o                         
  -1   2   7       1837.44       1825.47        15.62 o                         
   0   2   7       3374.25       3350.64        31.27 o                         
   1   2   7       2985.47       2930.79        38.80 o                         
   2   2   7        515.68        512.87         8.36 o                         
   3   2   7         14.85         13.90         2.17 o                         
   4   2   7        469.23        454.18         4.35 o                         
   5   2   7       1208.02       1166.05        13.17 o                         
   6   2   7        652.79        651.19         8.20 o                         
   7   2   7        190.10        194.91         3.77 o                         
   8   2   7         27.88         29.52         2.28 o                         
   9   2   7          0.02         -2.11         2.11 o                         
  -7   3   7         45.88         47.30         6.93 o                         
  -6   3   7         20.12         24.37         5.94 o                         
  -5   3   7         15.86         20.51         3.54 o                         
  -4   3   7        472.78        484.18        12.22 o                         
  -3   3   7       1062.86       1058.81        11.34 o                         
  -2   3   7       1549.95       1490.84        17.26 o                         
  -1   3   7       1094.97       1068.13        12.64 o                         
   0   3   7         73.07         64.19         1.59 o                         
   1   3   7        101.92         87.19         3.29 o                         
   2   3   7       1067.10       1003.54        14.38 o                         
   3   3   7       2258.12       2146.00        42.66 o                         
   4   3   7       1474.66       1444.56        13.81 o                         
   5   3   7        559.65        531.61         6.67 o                         
   6   3   7        133.33        126.62         2.91 o                         
   7   3   7          0.09         -1.75         1.75 o                         
   8   3   7        110.22        112.75         3.12 o                         
   9   3   7        113.88        116.77         4.13 o                         
  -6   4   7        228.79        254.10        10.09 o                         
  -5   4   7        141.86        144.82         4.37 o                         
  -4   4   7        524.20        524.12         6.91 o                         
  -3   4   7        443.88        439.00         8.29 o                         
  -2   4   7         69.37         68.39         2.73 o                         
  -1   4   7        410.04        419.00         6.03 o                         
   0   4   7       1884.51       1850.00        21.13 o                         
   1   4   7       2170.38       2116.97        19.75 o                         
   2   4   7       2484.37       2433.20        22.41 o                         
   3   4   7       1027.73        969.50        10.80 o                         
   4   4   7         14.47         12.98         1.99 o                         
   5   4   7        146.66        145.61         2.59 o                         
   6   4   7        387.10        393.02         7.20 o                         
   7   4   7        220.97        216.75         6.36 o                         
   8   4   7         39.56         40.41         2.36 o                         
   9   4   7         12.84         13.98         4.28 o                         
  -6   5   7        221.86        221.90         9.58 o                         
  -5   5   7        301.76        294.75         7.68 o                         
  -4   5   7         79.84         73.60         4.34 o                         
  -3   5   7        551.42        551.38         8.96 o                         
  -2   5   7        475.40        452.13         6.79 o                         
  -1   5   7       1632.69       1605.76        15.79 o                         
   0   5   7       2330.15       2307.84        21.78 o                         
   1   5   7        576.95        559.01         8.99 o                         
   2   5   7          0.28          0.39         1.09 o                         
   3   5   7        629.45        625.59         6.47 o                         
   4   5   7        975.20        956.90         9.45 o                         
   5   5   7        754.23        725.87        20.25 o                         
   6   5   7        411.01        407.18         5.87 o                         
   7   5   7         38.28         45.99         2.71 o                         
   8   5   7          1.11          1.25         1.64 o                         
  -6   6   7         98.51         88.43         7.53 o                         
  -5   6   7        287.88        310.97        10.73 o                         
  -4   6   7       2709.41       2757.37        38.10 o                         
  -3   6   7        389.38        400.61         6.58 o                         
  -2   6   7         72.94         69.72         2.52 o                         
  -1   6   7        384.53        381.09         5.46 o                         
   0   6   7        388.73        369.16         4.31 o                         
   1   6   7       1226.94       1207.08        11.91 o                         
   2   6   7       1079.23       1065.15        10.51 o                         
   3   6   7       1537.26       1494.66        14.23 o                         
   4   6   7        518.92        507.05        11.68 o                         
   5   6   7         87.22         85.57         2.18 o                         
   6   6   7          0.77          1.28         2.36 o                         
   7   6   7        141.18        140.30         6.38 o                         
   8   6   7         99.46        111.45         7.83 o                         
  -6   7   7         34.77         39.38         6.80 o                         
  -5   7   7         73.16         75.39         6.80 o                         
  -4   7   7         25.52         26.73         3.97 o                         
  -3   7   7        190.96        185.34         4.47 o                         
  -2   7   7        229.54        217.32         4.50 o                         
  -1   7   7       1083.36       1042.27         9.74 o                         
   0   7   7       3176.02       3050.02        26.86 o                         
   1   7   7       1324.89       1280.75        15.22 o                         
   2   7   7       1121.09       1084.12        12.89 o                         
   3   7   7        127.62        123.72         2.12 o                         
   4   7   7        349.76        346.63        10.55 o                         
   5   7   7        403.52        375.31        23.95 o                         
   6   7   7        340.52        352.03         6.88 o                         
   7   7   7        171.36        189.48         7.44 o                         
  -5   8   7          0.30          5.77         5.73 o                         
  -4   8   7        177.63        191.15         8.72 o                         
  -3   8   7        879.09        909.34        15.90 o                         
  -2   8   7        923.59        926.98        15.58 o                         
  -1   8   7        401.89        392.73         5.43 o                         
   0   8   7         18.28         19.19         2.15 o                         
   1   8   7         24.36         22.80         1.37 o                         
   2   8   7        100.39        100.48         2.82 o                         
   3   8   7        570.21        565.75        18.69 o                         
   4   8   7        695.19        692.81        10.91 o                         
   5   8   7        317.57        333.85         6.61 o                         
   6   8   7         79.97         80.47         2.57 o                         
   7   8   7          0.12          7.91         4.92 o                         
  -5   9   7        206.27        221.86         9.96 o                         
  -4   9   7        359.31        356.09        11.93 o                         
  -3   9   7        254.97        252.13         5.39 o                         
  -2   9   7         88.26         88.17         2.91 o                         
  -1   9   7          3.69          3.27         1.89 o                         
   0   9   7        577.44        576.69        13.52 o                         
   1   9   7       1744.53       1694.10        24.93 o                         
   2   9   7       1294.06       1241.94        42.53 o                         
   3   9   7        650.88        660.65        14.37 o                         
   4   9   7         42.46         43.90         3.19 o                         
   5   9   7         61.18         61.98         3.67 o                         
   6   9   7         94.34        105.59         4.94 o                         
  -4  10   7         50.80         51.06         4.82 o                         
  -3  10   7          0.31          1.32         3.14 o                         
  -2  10   7        430.26        439.28         6.15 o                         
  -1  10   7        794.41        806.77        10.72 o                         
   0  10   7        730.17        721.50         9.62 o                         
   1  10   7        371.54        377.24         5.94 o                         
   2  10   7         70.50         66.03         4.00 o                         
   3  10   7         38.05         33.91         3.49 o                         
   4  10   7        369.89        382.63         7.62 o                         
   5  10   7        269.21        290.18         6.68 o                         
   6  10   7        129.33        128.63         6.97 o                         
  -3  11   7        704.36        737.83        12.95 o                         
  -2  11   7        184.06        179.98         4.59 o                         
  -1  11   7          5.60          5.91         2.84 o                         
   0  11   7          5.52          7.92         2.55 o                         
   1  11   7        192.31        187.02         3.20 o                         
   2  11   7        574.61        611.13        15.72 o                         
   3  11   7        359.85        377.74        11.93 o                         
   4  11   7        235.38        239.52         6.20 o                         
   5  11   7         78.38         87.72         4.66 o                         
  -2  12   7          1.64          3.21         3.98 o                         
  -1  12   7         55.18         55.38         6.76 o                         
   0  12   7        781.54        765.80        18.86 o                         
   1  12   7       1219.69       1305.75        22.15 o                         
   2  12   7        242.60        251.73         8.87 o                         
   3  12   7         31.04         32.64         4.08 o                         
   4  12   7          1.54          0.47         5.39 o                         
   5  12   7        180.74        184.74         8.89 o                         
  -1  13   7        309.49        317.00        11.93 o                         
   0  13   7        123.88        123.84         7.78 o                         
   1  13   7          0.56         -2.87         5.77 o                         
   2  13   7         12.21          9.66         6.07 o                         
   3  13   7         54.06         59.53         7.01 o                         
   0 -13   8        179.76        195.00         9.28 o                         
   1 -13   8        118.84        112.00         8.08 o                         
  -2 -12   8         77.42         77.62         6.46 o                         
  -1 -12   8        462.95        460.35        13.26 o                         
   0 -12   8        291.89        302.59        10.65 o                         
   1 -12   8        520.24        524.69        10.76 o                         
   2 -12   8        163.40        162.52         6.29 o                         
  -3 -11   8        205.48        199.28         8.34 o                         
  -2 -11   8        164.09        165.34         6.49 o                         
  -1 -11   8          3.17          7.92         3.23 o                         
   0 -11   8         16.57         18.54         3.56 o                         
   1 -11   8          9.85          9.85         3.87 o                         
   2 -11   8        319.46        312.37         7.80 o                         
   3 -11   8        304.43        305.47         7.88 o                         
   4 -11   8        125.39        122.13         8.17 o                         
  -4 -10   8         42.18         42.89         5.82 o                         
  -3 -10   8         60.29         66.54         3.70 o                         
  -2 -10   8          1.77          3.72         2.77 o                         
  -1 -10   8        113.72        108.99         3.62 o                         
   0 -10   8        513.47        519.41         6.48 o                         
   1 -10   8       1004.14       1022.88        11.76 o                         
   2 -10   8        532.06        528.03        13.18 o                         
   3 -10   8         59.09         47.62         3.53 o                         
   4 -10   8          5.97         12.31         4.22 o                         
   5 -10   8        179.61        189.48         9.07 o                         
   6 -10   8        253.64        253.84        10.18 o                         
  -5  -9   8          7.62         10.99         5.47 o                         
  -4  -9   8         47.83         46.50         3.51 o                         
  -3  -9   8         65.86         63.85         3.75 o                         
  -2  -9   8        240.01        236.75         4.17 o                         
  -1  -9   8        590.31        599.27         6.99 o                         
   0  -9   8        432.21        441.10         5.23 o                         
   1  -9   8         75.82         75.84         3.73 o                         
   2  -9   8         12.19         12.80         2.97 o                         
   3  -9   8        124.59        126.06         4.12 o                         
   4  -9   8        420.54        411.76         7.14 o                         
   5  -9   8        678.77        656.28         9.79 o                         
   6  -9   8        309.10        300.67        10.65 o                         
   7  -9   8         21.09         21.30         6.46 o                         
  -5  -8   8         37.84         38.53         6.71 o                         
  -4  -8   8         16.33         16.43         3.15 o                         
  -3  -8   8        242.46        248.91         6.02 o                         
  -2  -8   8        551.81        545.20         6.49 o                         
  -1  -8   8         11.95         14.82         2.04 o                         
   0  -8   8         95.59         91.86         2.56 o                         
   1  -8   8        395.21        405.91         5.24 o                         
   2  -8   8       1344.60       1303.98        13.99 o                         
   3  -8   8        877.72        845.23        11.22 o                         
   4  -8   8        171.77        156.20         4.42 o                         
   5  -8   8         12.95         15.12         3.75 o                         
   6  -8   8         33.28         35.36         3.47 o                         
   7  -8   8         83.34         68.98         7.01 o                         
  -6  -7   8         72.66         69.87         6.84 o                         
  -5  -7   8         13.51         16.46         3.36 o                         
  -4  -7   8         34.53         38.34         3.30 o                         
  -3  -7   8         14.57         16.93         2.58 o                         
  -2  -7   8        707.24        679.72         7.46 o                         
  -1  -7   8        924.65        915.37         9.23 o                         
   0  -7   8        116.00        147.97         2.84 o                         
   1  -7   8        814.00        822.94         8.41 o                         
   2  -7   8        723.64        686.14         7.34 o                         
   3  -7   8         17.41         17.92         2.50 o                         
   4  -7   8        144.96        163.64         4.11 o                         
   5  -7   8        356.49        352.83        12.47 o                         
   6  -7   8        481.55        471.72         9.04 o                         
   7  -7   8        179.23        182.22         5.89 o                         
   8  -7   8         59.24         60.85         6.80 o                         
  -6  -6   8         17.50         15.65         5.73 o                         
  -5  -6   8          0.59          2.11         3.11 o                         
  -4  -6   8         52.67         49.17         2.92 o                         
  -3  -6   8        345.28        341.08         6.56 o                         
  -2  -6   8        761.08        767.48         8.98 o                         
  -1  -6   8        746.30        767.66         7.94 o                         
   0  -6   8        854.99        778.47         7.27 o                         
   1  -6   8          4.89          6.85         1.78 o                         
   2  -6   8       2119.60       1872.61        16.60 o                         
   3  -6   8       1124.30       1124.86        11.91 o                         
   4  -6   8        613.15        631.57        10.28 o                         
   5  -6   8        903.84        866.62        11.17 o                         
   6  -6   8         11.92         15.35         2.52 o                         
   7  -6   8         52.56         47.80         4.22 o                         
   8  -6   8          4.18         10.95         5.73 o                         
  -7  -5   8          0.29          2.91         6.12 o                         
  -6  -5   8          7.61          9.75         5.86 o                         
  -5  -5   8        147.75        143.40         5.41 o                         
  -4  -5   8        237.39        235.73         5.09 o                         
  -3  -5   8        122.86        128.85         3.33 o                         
  -2  -5   8         21.00         25.88         2.41 o                         
  -1  -5   8         64.80         60.42         2.21 o                         
   0  -5   8        642.91        640.51         6.15 o                         
   1  -5   8       1516.64       1533.47        12.58 o                         
   2  -5   8        818.30        877.38         8.53 o                         
   3  -5   8        411.28        400.67         7.00 o                         
   4  -5   8        586.05        513.23        15.69 o                         
   5  -5   8         11.08         14.16         2.16 o                         
   6  -5   8        527.68        524.46         6.83 o                         
   7  -5   8        162.43        166.27         4.71 o                         
   8  -5   8        170.32        179.13         7.95 o                         
  -7  -4   8         19.28         23.43         6.93 o                         
  -6  -4   8         29.67         35.97         4.65 o                         
  -5  -4   8         34.59         39.43         2.97 o                         
  -4  -4   8          4.63          4.99         2.75 o                         
  -3  -4   8        188.06        173.25         3.69 o                         
  -2  -4   8        910.47        886.54        11.13 o                         
  -1  -4   8       1315.04       1300.08        11.95 o                         
   0  -4   8        714.34        721.08         7.21 o                         
   1  -4   8        640.59        642.74         5.97 o                         
   2  -4   8         36.04         30.59         1.88 o                         
   3  -4   8        795.59        803.73        11.67 o                         
   4  -4   8       1418.81       1371.41        15.83 o                         
   5  -4   8        737.21        725.72         8.23 o                         
   6  -4   8        157.22        172.80         4.21 o                         
   7  -4   8         68.64         69.57         4.44 o                         
   8  -4   8         12.09         12.86         2.81 o                         
   9  -4   8         48.68         52.51         6.12 o                         
  -7  -3   8         16.25         23.52         6.63 o                         
  -6  -3   8          0.44          2.60         3.46 o                         
  -5  -3   8         68.54         72.31         3.29 o                         
  -4  -3   8        327.62        325.34         5.29 o                         
  -3  -3   8        351.53        353.79         5.29 o                         
  -2  -3   8       1139.52       1131.69        11.93 o                         
  -1  -3   8       1233.72       1217.90        12.48 o                         
   0  -3   8         54.83         51.70         1.72 o                         
   1  -3   8       1599.01       1533.15        14.86 o                         
   2  -3   8       2347.42       2288.26        24.64 o                         
   3  -3   8       2005.05       1965.66        22.07 o                         
   4  -3   8       1028.31       1008.12        10.46 o                         
   5  -3   8        247.19        237.42         4.37 o                         
   6  -3   8         25.13         24.82         2.49 o                         
   7  -3   8        185.51        179.17         3.70 o                         
   8  -3   8        137.89        142.90         3.59 o                         
   9  -3   8         97.22         99.94         6.88 o                         
  -6  -2   8          8.34         11.42         3.44 o                         
  -5  -2   8        230.51        234.26         4.25 o                         
  -4  -2   8        142.58        153.88         3.82 o                         
  -3  -2   8         16.81         19.44         2.24 o                         
  -2  -2   8         13.29         11.05         2.30 o                         
  -1  -2   8       1200.98       1141.99        11.73 o                         
   0  -2   8       1914.48       1882.08        20.61 o                         
   1  -2   8         95.30        105.89         1.95 o                         
   2  -2   8        902.88        878.70         9.13 o                         
   3  -2   8       1244.86       1199.29        14.63 o                         
   4  -2   8         46.35         47.87         2.61 o                         
   5  -2   8        408.93        405.19         8.00 o                         
   6  -2   8        451.85        457.69         5.76 o                         
   7  -2   8        456.90        459.83         6.03 o                         
   8  -2   8        119.11        124.27         3.34 o                         
   9  -2   8         11.14          9.88         5.00 o                         
  -6  -1   8         14.46         19.93         3.55 o                         
  -5  -1   8         16.81         15.16         2.45 o                         
  -4  -1   8        175.52        176.10         3.42 o                         
  -3  -1   8        532.16        518.18         6.69 o                         
  -2  -1   8       1368.26       1330.13        13.65 o                         
  -1  -1   8       2376.62       2341.62        43.87 o                         
   0  -1   8        310.10        302.92        26.77 o                         
   1  -1   8        173.84        167.06         2.34 o                         
   2  -1   8        407.56        415.37         7.65 o                         
   3  -1   8       8038.76       7394.47       290.89 o                         
   4  -1   8       1787.84       1758.92        14.97 o                         
   5  -1   8         50.99         50.56         2.31 o                         
   6  -1   8        297.91        295.17         4.55 o                         
   7  -1   8          2.16          1.39         1.83 o                         
   8  -1   8        259.61        252.51         4.34 o                         
   9  -1   8          0.70         13.02         9.86 o                         
  -6   0   8         24.26         29.35         3.57 o                         
  -5   0   8        135.74        144.12         3.41 o                         
  -4   0   8        382.58        384.72         5.09 o                         
  -3   0   8        388.77        385.00         5.12 o                         
  -2   0   8        409.36        412.34         6.18 o                         
  -1   0   8         12.64         10.31         1.44 o                         
   0   0   8        979.98        926.66         9.40 o                         
   1   0   8       1209.05       1193.27        11.90 o                         
   2   0   8       2733.39       2724.40        29.55 o                         
   3   0   8       1251.32       1278.65        18.46 o                         
   4   0   8        251.15        223.00         7.43 o                         
   5   0   8       1008.12        970.36        13.42 o                         
   6   0   8        139.43        137.82         3.68 o                         
   7   0   8       1952.53       1939.86        18.89 o                         
   8   0   8        105.89        113.90         3.36 o                         
   9   0   8         46.78         48.81         3.65 o                         
  -6   1   8        136.58        128.13         4.74 o                         
  -5   1   8        110.85        112.55         3.12 o                         
  -4   1   8          2.80          3.37         2.07 o                         
  -3   1   8        133.94        128.45         3.65 o                         
  -2   1   8        588.07        582.11         9.15 o                         
  -1   1   8       1815.20       1789.71        15.51 o                         
   0   1   8       2100.12       2043.03        19.22 o                         
   1   1   8        867.60        825.54        17.86 o                         
   2   1   8        111.23        100.01         4.05 o                         
   3   1   8        190.32        212.20         6.41 o                         
   4   1   8        768.23        768.10        20.70 o                         
   5   1   8       1223.62       1175.91        11.42 o                         
   6   1   8        518.91        524.24         5.94 o                         
   7   1   8         83.49         93.91         2.79 o                         
   8   1   8          0.36         -1.92         2.10 o                         
   9   1   8        245.81        222.07         5.72 o                         
  -6   2   8          0.55          4.19         4.01 o                         
  -5   2   8         22.62         30.64         2.78 o                         
  -4   2   8        186.73        191.74         5.40 o                         
  -3   2   8        928.07        922.04        10.10 o                         
  -2   2   8       1122.05       1083.54        10.12 o                         
  -1   2   8        594.00        569.16         6.44 o                         
   0   2   8         55.06         56.90         1.55 o                         
   1   2   8        472.37        433.12         9.19 o                         
   2   2   8       2225.87       2238.07        30.38 o                         
   3   2   8       2690.60       2674.73        79.18 o                         
   4   2   8       1052.67       1055.98        18.26 o                         
   5   2   8        194.55        186.17         2.53 o                         
   6   2   8         22.26         25.97         1.57 o                         
   7   2   8         43.47         42.93         2.10 o                         
   8   2   8        229.45        228.62         4.27 o                         
   9   2   8        259.55        262.82         8.77 o                         
  -6   3   8        132.78        139.07         8.17 o                         
  -5   3   8        160.09        156.25         5.42 o                         
  -4   3   8        272.11        274.47         5.42 o                         
  -3   3   8        241.04        237.88         4.14 o                         
  -2   3   8         55.78         61.82         2.27 o                         
  -1   3   8        643.68        623.61         6.20 o                         
   0   3   8       1622.19       1521.81        13.04 o                         
   1   3   8       2233.28       2166.14        44.29 o                         
   2   3   8       1164.94       1202.81        17.21 o                         
   3   3   8        487.71        476.91         8.03 o                         
   4   3   8         13.87         10.14         1.36 o                         
   5   3   8        265.31        265.91         3.19 o                         
   6   3   8        509.10        486.34         6.37 o                         
   7   3   8        396.77        400.09         6.27 o                         
   8   3   8        118.49        122.75         3.15 o                         
  -6   4   8        136.94        124.83         7.78 o                         
  -5   4   8          5.83          9.51         3.76 o                         
  -4   4   8         52.69         55.72         2.87 o                         
  -3   4   8        379.78        383.04         9.63 o                         
  -2   4   8       1128.65       1090.03        14.21 o                         
  -1   4   8       1195.70       1194.73        22.16 o                         
   0   4   8       1111.58       1058.27        12.33 o                         
   1   4   8        145.26        137.59         2.72 o                         
   2   4   8        202.21        182.89        13.59 o                         
   3   4   8        756.62        739.81         9.96 o                         
   4   4   8       1598.22       1525.51        20.91 o                         
   5   4   8        762.31        738.48         8.46 o                         
   6   4   8         25.66         26.02         1.42 o                         
   7   4   8          5.86          3.17         1.50 o                         
   8   4   8          1.43         -0.67         1.73 o                         
  -6   5   8          1.25          6.76         5.90 o                         
  -5   5   8        168.54        185.48         6.06 o                         
  -4   5   8        171.42        176.38         6.09 o                         
  -3   5   8        549.65        538.16         8.11 o                         
  -2   5   8        442.21        434.45        14.98 o                         
  -1   5   8         19.36         21.87         2.21 o                         
   0   5   8        184.04        177.65         3.16 o                         
   1   5   8       1702.08       1690.79        17.31 o                         
   2   5   8       2096.51       2083.60        19.52 o                         
   3   5   8       1066.69       1007.16        12.74 o                         
   4   5   8        370.28        348.15         4.76 o                         
   5   5   8          9.52         14.74         5.41 o                         
   6   5   8         16.79         19.42         1.76 o                         
   7   5   8        210.72        202.96         3.12 o                         
   8   5   8        406.04        414.59        10.99 o                         
  -6   6   8        519.83        517.43        15.10 o                         
  -5   6   8        102.94        105.54         7.18 o                         
  -4   6   8          2.83          2.64         3.49 o                         
  -3   6   8          8.13         12.04         2.78 o                         
  -2   6   8        578.28        569.02         8.22 o                         
  -1   6   8       1174.75       1157.69        12.02 o                         
   0   6   8       1273.27       1246.15        11.27 o                         
   1   6   8       1008.57        977.20         9.93 o                         
   2   6   8        221.48        222.49         3.10 o                         
   3   6   8          0.06          1.50         1.18 o                         
   4   6   8        297.76        290.41         3.58 o                         
   5   6   8        641.71        653.77        13.19 o                         
   6   6   8        332.14        334.34        22.34 o                         
   7   6   8        130.90        126.19         8.77 o                         
  -5   7   8          1.52          0.90         6.03 o                         
  -4   7   8          8.16         11.29         5.52 o                         
  -3   7   8        241.87        240.36         8.53 o                         
  -2   7   8       1120.24       1117.94        14.89 o                         
  -1   7   8        946.86        910.85        15.09 o                         
   0   7   8        106.07         94.33         1.95 o                         
   1   7   8         84.17         81.95         2.18 o                         
   2   7   8        564.56        549.00         6.14 o                         
   3   7   8       1129.02       1099.72        12.82 o                         
   4   7   8        994.23        957.28        14.35 o                         
   5   7   8        243.09        233.31         7.99 o                         
   6   7   8         13.24         22.07         3.72 o                         
  -5   8   8        336.55        348.05        12.27 o                         
  -4   8   8        177.64        176.27         8.47 o                         
  -3   8   8         56.14         55.63         3.99 o                         
  -2   8   8          0.59          2.84         2.60 o                         
  -1   8   8        399.05        403.13         5.28 o                         
   0   8   8        661.83        666.86         8.45 o                         
   1   8   8        798.49        790.32         9.27 o                         
   2   8   8       1081.93       1064.95        14.42 o                         
   3   8   8        290.99        284.35         5.75 o                         
   4   8   8          3.83          7.54         2.39 o                         
   5   8   8         71.26         79.25         3.34 o                         
   6   8   8        140.26        148.83         4.31 o                         
  -4   9   8          2.78          5.99         5.56 o                         
  -3   9   8         91.16        109.06         5.08 o                         
  -2   9   8        615.80        625.94         8.94 o                         
  -1   9   8        884.63        859.33        17.53 o                         
   0   9   8        567.86        560.20        11.54 o                         
   1   9   8        359.46        344.54         5.42 o                         
   2   9   8          0.14          1.76         1.77 o                         
   3   9   8        375.63        354.90        17.87 o                         
   4   9   8        402.54        428.02        14.41 o                         
   5   9   8        343.96        356.35         6.95 o                         
   6   9   8        281.92        286.13         8.81 o                         
  -4  10   8        255.04        278.35        10.99 o                         
  -3  10   8        243.18        234.19         6.71 o                         
  -2  10   8        201.12        189.21         3.92 o                         
  -1  10   8        132.06        132.42         6.93 o                         
   0  10   8         28.80         34.18         2.77 o                         
   1  10   8        437.97        442.35         6.19 o                         
   2  10   8        750.34        749.93        28.87 o                         
   3  10   8        575.00        584.47        16.44 o                         
   4  10   8        172.49        172.65        12.23 o                         
   5  10   8         11.76         15.85         3.20 o                         
  -3  11   8         35.51         48.62         7.18 o                         
  -2  11   8         34.78         43.39         5.79 o                         
  -1  11   8        377.59        380.02         7.70 o                         
   0  11   8        717.68        725.57        14.41 o                         
   1  11   8        298.44        301.19         6.10 o                         
   2  11   8        148.30        150.34         5.05 o                         
   3  11   8         26.66         28.03         3.48 o                         
   4  11   8         37.93         39.10         3.78 o                         
  -2  12   8        432.35        456.67        13.94 o                         
  -1  12   8        545.30        548.22        15.14 o                         
   0  12   8        108.67        109.82         7.14 o                         
   1  12   8          1.61          3.61         3.79 o                         
   2  12   8        128.63        130.66        10.41 o                         
   3  12   8        459.98        483.10        13.30 o                         
   0  13   8        150.88        158.22         8.85 o                         
   1  13   8        235.13        245.46         9.84 o                         
   2  13   8        282.85        298.06        10.73 o                         
  -1 -12   9        105.09        120.93         8.00 o                         
   0 -12   9         32.39         41.57         6.63 o                         
   1 -12   9        128.32        140.18         8.85 o                         
  -2 -11   9         31.93         32.54         6.29 o                         
  -1 -11   9         72.85         77.92         5.18 o                         
   0 -11   9        170.28        170.96         8.51 o                         
   1 -11   9        213.91        218.03         6.77 o                         
   2 -11   9        155.70        148.36         5.92 o                         
   3 -11   9         33.30         35.45         6.50 o                         
   4 -11   9          4.73          6.71         6.29 o                         
  -3 -10   9         58.50         55.98         6.59 o                         
  -2 -10   9        228.67        231.56         6.88 o                         
  -1 -10   9        522.85        518.95         9.49 o                         
   0 -10   9        288.62        296.75         6.33 o                         
   1 -10   9          2.70          5.37         2.89 o                         
   2 -10   9        210.54        231.24         5.46 o                         
   3 -10   9        293.87        302.22         6.15 o                         
   4 -10   9        419.25        400.78        12.23 o                         
   5 -10   9        487.69        481.04        13.94 o                         
   6 -10   9         86.82         92.24         7.83 o                         
  -4  -9   9        108.74        110.41         7.44 o                         
  -3  -9   9        139.55        140.93         4.56 o                         
  -2  -9   9          7.05         11.34         2.88 o                         
  -1  -9   9          0.26          1.89         2.40 o                         
   0  -9   9         73.01         73.60         2.93 o                         
   1  -9   9        402.68        404.73         5.48 o                         
   2  -9   9        525.93        523.09        14.40 o                         
   3  -9   9        495.43        486.79         7.82 o                         
   4  -9   9        205.73        208.34         5.07 o                         
   5  -9   9          0.26          6.19         3.81 o                         
   6  -9   9         87.33         85.44         6.93 o                         
   7  -9   9         65.83         76.76         7.36 o                         
  -5  -8   9         16.32          9.88         6.20 o                         
  -4  -8   9        221.60        226.59         6.90 o                         
  -3  -8   9         23.53         21.22         3.31 o                         
  -2  -8   9        233.76        226.62         4.57 o                         
  -1  -8   9        324.15        338.15         6.15 o                         
   0  -8   9        761.75        736.25         7.36 o                         
   1  -8   9        400.55        387.55         4.78 o                         
   2  -8   9         76.70         77.15         3.00 o                         
   3  -8   9         57.63         64.27         3.26 o                         
   4  -8   9        502.83        503.31         7.84 o                         
   5  -8   9        268.93        270.82         5.64 o                         
   6  -8   9        162.09        165.86         5.61 o                         
   7  -8   9        145.19        148.30         7.95 o                         
  -5  -7   9         23.31         19.59         5.99 o                         
  -4  -7   9        431.77        421.26         7.37 o                         
  -3  -7   9        236.84        235.83         4.67 o                         
  -2  -7   9         20.61         28.27         2.76 o                         
  -1  -7   9        362.48        375.21         4.66 o                         
   0  -7   9         32.36         34.77         2.10 o                         
   1  -7   9        354.09        328.51         4.21 o                         
   2  -7   9        295.53        326.31         4.58 o                         
   3  -7   9        801.83        852.76        11.04 o                         
   4  -7   9        909.39        874.73        11.42 o                         
   5  -7   9        221.32        209.81         5.47 o                         
   6  -7   9         21.18         22.25         3.58 o                         
   7  -7   9         62.96         63.63         4.35 o                         
  -6  -6   9          7.39          7.53         6.41 o                         
  -5  -6   9         68.75         70.30         7.01 o                         
  -4  -6   9        146.09        144.89         4.65 o                         
  -3  -6   9         97.43        101.67         3.44 o                         
  -2  -6   9         99.27        100.58         3.25 o                         
  -1  -6   9         79.67         74.75         2.58 o                         
   0  -6   9       1746.70       1648.07        13.69 o                         
   1  -6   9       1356.22       1347.26        11.48 o                         
   2  -6   9        601.61        607.01         6.64 o                         
   3  -6   9        370.90        352.89         5.31 o                         
   4  -6   9         15.97         14.23         2.72 o                         
   5  -6   9        175.09        166.58         4.61 o                         
   6  -6   9        232.77        238.21         4.44 o                         
   7  -6   9        266.63        274.75         9.24 o                         
   8  -6   9         38.18         40.33         5.99 o                         
  -6  -5   9         10.75         10.52         6.07 o                         
  -5  -5   9         17.77         13.43         5.43 o                         
  -4  -5   9          0.37          1.41         3.12 o                         
  -3  -5   9        247.62        239.55         4.48 o                         
  -2  -5   9        563.67        553.04         7.09 o                         
  -1  -5   9        372.21        377.23         5.58 o                         
   0  -5   9        310.37        326.93         3.98 o                         
   1  -5   9        185.40        179.77         2.83 o                         
   2  -5   9          1.33          0.84         1.67 o                         
   3  -5   9        506.70        527.68         8.54 o                         
   4  -5   9        997.83        963.18        14.09 o                         
   5  -5   9        451.34        446.08         6.72 o                         
   6  -5   9        342.65        343.91         5.16 o                         
   7  -5   9         72.84         71.16         4.41 o                         
   8  -5   9         27.97         28.01         5.47 o                         
  -6  -4   9         40.74         44.86         7.06 o                         
  -5  -4   9        479.19        465.48        13.68 o                         
  -4  -4   9        115.87        113.33         6.56 o                         
  -3  -4   9        147.36        143.80         3.60 o                         
  -2  -4   9        333.46        341.07         5.12 o                         
  -1  -4   9         19.36         24.12         2.14 o                         
   0  -4   9        307.51        293.55         3.93 o                         
   1  -4   9       1262.04       1211.30        10.17 o                         
   2  -4   9       1390.14       1379.36        15.70 o                         
   3  -4   9       1147.17       1147.92        13.42 o                         
   4  -4   9        507.27        501.66         7.41 o                         
   5  -4   9          0.49          1.62         2.00 o                         
   6  -4   9        100.46         98.40         3.47 o                         
   7  -4   9        139.40        147.68         4.29 o                         
   8  -4   9        112.42        117.38         6.33 o                         
  -6  -3   9        149.77        149.92         7.31 o                         
  -5  -3   9          1.46          5.28         4.21 o                         
  -4  -3   9         87.71         92.63         3.40 o                         
  -3  -3   9        840.21        862.11        14.02 o                         
  -2  -3   9        283.74        265.68         4.39 o                         
  -1  -3   9       2045.33       2019.72        19.74 o                         
   0  -3   9       1286.36       1256.31        11.46 o                         
   1  -3   9       1783.10       1758.33        16.94 o                         
   2  -3   9        614.28        580.84         9.80 o                         
   3  -3   9          7.86          8.38         1.33 o                         
   4  -3   9        331.37        319.87         5.57 o                         
   5  -3   9        800.42        772.95        13.25 o                         
   6  -3   9        512.50        511.00         7.43 o                         
   7  -3   9        194.93        200.41         3.77 o                         
   8  -3   9         53.53         54.63         4.12 o                         
  -6  -2   9          3.53          4.24         3.64 o                         
  -5  -2   9         60.65         59.53         3.20 o                         
  -4  -2   9         14.90         15.77         2.70 o                         
  -3  -2   9       1435.94       1418.14        14.87 o                         
  -2  -2   9        697.26        702.76         9.95 o                         
  -1  -2   9        626.78        613.67        15.65 o                         
   0  -2   9        405.69        404.20         6.55 o                         
   1  -2   9        646.21        618.50         6.01 o                         
   2  -2   9       1686.87       1671.53        13.16 o                         
   3  -2   9        862.62        847.16        12.32 o                         
   4  -2   9        396.79        390.53         5.69 o                         
   5  -2   9       1147.89       1103.72        11.14 o                         
   6  -2   9        182.56        184.19         3.52 o                         
   7  -2   9          9.87         10.29         2.18 o                         
   8  -2   9         86.19         92.10         3.85 o                         
  -6  -1   9         88.88         86.37         4.94 o                         
  -5  -1   9         74.94         77.88         3.37 o                         
  -4  -1   9        304.13        297.11         4.54 o                         
  -3  -1   9        609.71        622.99         6.88 o                         
  -2  -1   9          7.05         11.08         2.24 o                         
  -1  -1   9          0.81          0.51         2.87 o                         
   0  -1   9       1201.91       1171.61        16.59 o                         
   1  -1   9       8782.10       8551.84        68.39 o                         
   2  -1   9       1519.59       1508.04        14.95 o                         
   3  -1   9         24.91         22.82         2.96 o                         
   4  -1   9        257.55        251.16         6.03 o                         
   5  -1   9        434.18        426.08         8.18 o                         
   6  -1   9       1018.99       1000.48        10.28 o                         
   7  -1   9         12.64         14.30         1.88 o                         
   8  -1   9         78.03         76.40         2.71 o                         
   9  -1   9         65.47         71.76         7.27 o                         
  -6   0   9         46.09         46.70         4.00 o                         
  -5   0   9         27.19         27.70         2.91 o                         
  -4   0   9          0.08          1.19         2.18 o                         
  -3   0   9         84.83         86.32         2.84 o                         
  -2   0   9        548.24        528.19        10.47 o                         
  -1   0   9       1113.82       1072.68        12.65 o                         
   0   0   9       1176.82       1142.22        15.94 o                         
   1   0   9        150.22        157.04         3.37 o                         
   2   0   9         42.73         40.27         2.11 o                         
   3   0   9        288.04        289.10         6.26 o                         
   4   0   9        965.31        974.43        15.01 o                         
   5   0   9       3040.67       2876.59       110.23 o                         
   6   0   9        285.95        272.25         6.48 o                         
   7   0   9        148.66        145.61         2.84 o                         
   8   0   9        101.35         94.47         4.19 o                         
   9   0   9        120.81        131.92         7.74 o                         
  -6   1   9          1.56          3.09         3.45 o                         
  -5   1   9         80.55         85.42         3.48 o                         
  -4   1   9        422.74        421.59         5.47 o                         
  -3   1   9        538.43        529.09         7.88 o                         
  -2   1   9        363.72        369.78         4.99 o                         
  -1   1   9         59.18         56.79         1.78 o                         
   0   1   9         32.00         32.33         1.40 o                         
   1   1   9        743.26        769.09        11.94 o                         
   2   1   9       2550.75       2549.42        34.64 o                         
   3   1   9       1900.78       1839.59        20.35 o                         
   4   1   9        250.30        236.94         5.61 o                         
   5   1   9         14.89         13.43         4.36 o                         
   6   1   9          8.01          9.41         1.86 o                         
   7   1   9          5.25          7.58         4.36 o                         
   8   1   9        125.86        124.77         6.77 o                         
   9   1   9         30.03         40.71         5.30 o                         
  -6   2   9         23.60         21.37         4.43 o                         
  -5   2   9        154.60        155.97         4.06 o                         
  -4   2   9        146.84        147.80         4.19 o                         
  -3   2   9         44.13         44.24         2.39 o                         
  -2   2   9         16.32         19.40         1.72 o                         
  -1   2   9       1028.02       1008.71         9.33 o                         
   0   2   9       2280.11       2131.56        23.13 o                         
   1   2   9       1916.15       1882.78        23.07 o                         
   2   2   9        872.79        911.11        13.94 o                         
   3   2   9         32.00         32.09         2.93 o                         
   4   2   9        118.36        115.83         2.86 o                         
   5   2   9        539.27        552.63        13.47 o                         
   6   2   9        845.20        796.92        13.73 o                         
   7   2   9        406.53        384.85         4.72 o                         
   8   2   9         60.71         61.45        12.29 o                         
  -6   3   9         27.39         28.65         6.88 o                         
  -5   3   9          3.87          5.65         3.98 o                         
  -4   3   9        135.46        145.13         4.20 o                         
  -3   3   9        295.43        301.14         4.27 o                         
  -2   3   9        868.86        846.56         8.33 o                         
  -1   3   9       1058.89       1049.34        14.48 o                         
   0   3   9        108.65        128.09         2.34 o                         
   1   3   9         15.37         16.31         2.70 o                         
   2   3   9         42.06         63.36         3.27 o                         
   3   3   9       1105.19       1088.21        16.00 o                         
   4   3   9       1426.88       1384.37        19.72 o                         
   5   3   9        677.16        661.89        15.10 o                         
   6   3   9        172.75        162.95         4.74 o                         
   7   3   9          8.23          6.33         3.07 o                         
   8   3   9          4.65         -4.11         4.40 o                         
  -6   4   9         20.25         23.86         6.63 o                         
  -5   4   9        196.44        205.22         6.74 o                         
  -4   4   9        341.61        334.71         7.61 o                         
  -3   4   9        164.92        155.82         3.57 o                         
  -2   4   9        121.89        110.88         2.52 o                         
  -1   4   9         27.35         22.48         1.56 o                         
   0   4   9        607.83        600.03         7.43 o                         
   1   4   9       1558.91       1524.58        20.65 o                         
   2   4   9       2655.76       2470.59        33.35 o                         
   3   4   9        575.12        557.77         9.24 o                         
   4   4   9         19.29         11.08         2.43 o                         
   5   4   9          0.88          3.23         2.09 o                         
   6   4   9         99.35         99.86         2.25 o                         
   7   4   9        305.76        293.11         3.33 o                         
   8   4   9         35.14         31.69         3.93 o                         
  -5   5   9         53.11         43.23         6.33 o                         
  -4   5   9         16.73         14.10         2.98 o                         
  -3   5   9         14.02         17.63         2.39 o                         
  -2   5   9        399.89        410.15         6.61 o                         
  -1   5   9       1370.44       1350.23        13.62 o                         
   0   5   9       1145.40       1144.94        16.09 o                         
   1   5   9        659.16        639.04         8.09 o                         
   2   5   9         98.08         94.18         2.12 o                         
   3   5   9        131.13        132.41         4.38 o                         
   4   5   9        268.48        272.89        15.61 o                         
   5   5   9        758.96        727.63        10.92 o                         
   6   5   9       1018.91        972.39        11.14 o                         
   7   5   9         84.74         83.36         6.93 o                         
  -5   6   9         90.69        107.93         7.53 o                         
  -4   6   9        160.45        175.23         5.68 o                         
  -3   6   9        469.10        476.31        11.07 o                         
  -2   6   9        661.16        666.43        13.33 o                         
  -1   6   9        182.41        180.39         4.07 o                         
   0   6   9          3.09          2.51         0.92 o                         
   1   6   9        204.18        196.27         3.03 o                         
   2   6   9        933.58        882.43         8.93 o                         
   3   6   9       1224.06       1189.25        11.50 o                         
   4   6   9        637.06        628.02         7.59 o                         
   5   6   9        121.14        124.21         3.12 o                         
   6   6   9         16.00         13.09         1.74 o                         
  -5   7   9         25.76         37.25         6.84 o                         
  -4   7   9        186.64        177.00         8.60 o                         
  -3   7   9        126.35        122.11         5.02 o                         
  -2   7   9         32.21         37.78         3.06 o                         
  -1   7   9        270.95        275.26         4.94 o                         
   0   7   9        707.28        681.56        11.75 o                         
   1   7   9       1236.22       1199.98        12.07 o                         
   2   7   9        733.77        707.14         9.13 o                         
   3   7   9        110.12        107.22         2.11 o                         
   4   7   9          4.46          4.59         1.23 o                         
   5   7   9        150.74        149.21         6.86 o                         
   6   7   9        303.66        311.57         8.12 o                         
  -4   8   9         22.71         33.06         5.90 o                         
  -3   8   9        344.54        349.33        11.03 o                         
  -2   8   9        582.24        615.67         8.87 o                         
  -1   8   9        552.46        552.16         5.97 o                         
   0   8   9        476.00        462.89         5.86 o                         
   1   8   9         57.56         60.49         2.19 o                         
   2   8   9        185.45        186.45         3.03 o                         
   3   8   9        648.43        647.52         9.04 o                         
   4   8   9        558.73        551.61        12.22 o                         
   5   8   9        276.89        268.97         9.15 o                         
  -4   9   9        164.91        171.44         8.68 o                         
  -3   9   9        206.52        222.03         9.41 o                         
  -2   9   9        123.97        115.47         3.84 o                         
  -1   9   9          0.91          4.08         1.90 o                         
   0   9   9         88.44         82.05         3.08 o                         
   1   9   9        427.92        437.87         9.59 o                         
   2   9   9        779.88        788.76        10.71 o                         
   3   9   9        504.74        475.60        12.97 o                         
   4   9   9        210.25        216.95         4.78 o                         
   5   9   9         54.52         59.48         4.11 o                         
  -3  10   9          3.63          2.18         6.07 o                         
  -2  10   9        119.49        132.66         5.22 o                         
  -1  10   9        529.05        543.26         8.14 o                         
   0  10   9        711.02        707.50         9.52 o                         
   1  10   9        499.23        497.40        12.37 o                         
   2  10   9         30.27         29.23         2.13 o                         
   3  10   9         57.49         60.51         3.28 o                         
   4  10   9        119.85        121.11         5.52 o                         
  -2  11   9        294.24        305.93        10.82 o                         
  -1  11   9        118.74        129.67         4.25 o                         
   0  11   9         12.37          9.16         3.46 o                         
   1  11   9         24.44         26.41         3.61 o                         
   2  11   9        223.66        228.22         5.87 o                         
   3  11   9        384.08        391.92        10.86 o                         
  -1  12   9         86.30        100.11         7.53 o                         
   0  12   9        287.65        307.55        10.69 o                         
   1  12   9        407.58        409.59        12.14 o                         
  -2 -11  10         61.74         54.44         6.93 o                         
  -1 -11  10        129.31        148.52         8.68 o                         
   0 -11  10         29.62         33.42         4.87 o                         
   1 -11  10         66.71         72.27         7.40 o                         
   2 -11  10        129.80        123.50         7.87 o                         
   3 -11  10        183.75        190.42         9.24 o                         
   4 -11  10        296.95        313.50        11.25 o                         
  -3 -10  10        101.19        108.19         7.91 o                         
  -2 -10  10         33.03         34.42         6.76 o                         
  -1 -10  10         21.32         28.06         4.58 o                         
   0 -10  10        204.51        220.90         7.01 o                         
   1 -10  10        451.72        437.18         7.89 o                         
   2 -10  10        337.23        321.02         8.64 o                         
   3 -10  10        291.59        297.67        10.61 o                         
   4 -10  10        165.91        164.55         8.12 o                         
   5 -10  10         19.17         30.45         6.59 o                         
  -4  -9  10          0.77          5.30         5.90 o                         
  -3  -9  10         18.22         15.01         6.33 o                         
  -2  -9  10        176.25        184.42         6.44 o                         
  -1  -9  10        139.18        141.14         4.76 o                         
   0  -9  10        153.90        165.42         4.22 o                         
   1  -9  10        294.21        296.32         5.25 o                         
   2  -9  10          7.02          7.47         3.16 o                         
   3  -9  10        117.54        118.79         4.15 o                         
   4  -9  10        342.72        345.52         7.66 o                         
   5  -9  10        227.94        237.34         7.57 o                         
   6  -9  10          1.81          6.12         5.73 o                         
  -4  -8  10         38.49         43.53         6.67 o                         
  -3  -8  10         92.88         94.15         5.43 o                         
  -2  -8  10        334.01        338.60        14.99 o                         
  -1  -8  10         52.37         55.68         3.19 o                         
   0  -8  10         17.13         16.14         2.41 o                         
   1  -8  10        308.23        307.65         5.21 o                         
   2  -8  10        656.32        639.99         9.22 o                         
   3  -8  10        409.76        411.45         6.87 o                         
   4  -8  10        446.64        453.88         7.33 o                         
   5  -8  10         68.81         69.27         4.16 o                         
   6  -8  10          9.41         15.35         5.39 o                         
  -4  -7  10          0.60          2.78         4.16 o                         
  -3  -7  10          5.49          9.54         4.07 o                         
  -2  -7  10         11.25          8.84         2.68 o                         
  -1  -7  10        240.43        233.33         3.77 o                         
   0  -7  10        431.11        450.78         5.25 o                         
   1  -7  10        781.09        811.33         7.79 o                         
   2  -7  10        361.31        349.91         4.84 o                         
   3  -7  10         66.85         67.36         3.10 o                         
   4  -7  10          0.25          1.81         2.54 o                         
   5  -7  10        351.68        362.44         7.32 o                         
   6  -7  10        364.45        348.60         7.35 o                         
  -5  -6  10         28.12         27.75         6.67 o                         
  -4  -6  10          0.44          1.79         4.07 o                         
  -3  -6  10        150.38        149.91         5.41 o                         
  -2  -6  10        531.67        523.88         9.03 o                         
  -1  -6  10        417.17        403.67         5.29 o                         
   0  -6  10        238.66        247.64         3.61 o                         
   1  -6  10         40.78         45.04         2.10 o                         
   2  -6  10        277.78        279.16         4.10 o                         
   3  -6  10        678.24        652.24         7.82 o                         
   4  -6  10        530.64        515.90         8.71 o                         
   5  -6  10        321.99        324.94         6.52 o                         
   6  -6  10         69.57         71.89         3.25 o                         
   7  -6  10         19.63         23.56         4.83 o                         
  -5  -5  10         42.63         32.84         6.41 o                         
  -4  -5  10         77.06         74.11         6.80 o                         
  -3  -5  10         91.20         98.73         3.46 o                         
  -2  -5  10         86.37         96.45         3.52 o                         
  -1  -5  10         12.92         11.04         2.26 o                         
   0  -5  10        361.69        357.21         4.28 o                         
   1  -5  10        549.58        577.37         5.81 o                         
   2  -5  10        929.18        926.48         9.01 o                         
   3  -5  10        806.66        779.54        11.61 o                         
   4  -5  10        177.88        174.65         3.71 o                         
   5  -5  10          6.00          3.56         2.17 o                         
   6  -5  10        157.49        163.85         6.74 o                         
   7  -5  10        225.44        227.07         7.74 o                         
  -5  -4  10          2.97          3.81         6.03 o                         
  -4  -4  10         41.70         42.09         4.53 o                         
  -3  -4  10        103.49        104.09         3.99 o                         
  -2  -4  10        257.93        246.02         4.36 o                         
  -1  -4  10        678.56        676.21         8.73 o                         
   0  -4  10        972.62        973.86         8.65 o                         
   1  -4  10        428.39        433.48         4.96 o                         
   2  -4  10        150.58        154.42         2.83 o                         
   3  -4  10         56.20         50.88         2.13 o                         
   4  -4  10        516.03        517.19         6.24 o                         
   5  -4  10        602.87        589.00         9.95 o                         
   6  -4  10        438.90        418.24         8.12 o                         
   7  -4  10         82.71         81.15         2.89 o                         
  -5  -3  10        569.33        565.54         9.28 o                         
  -4  -3  10        363.23        359.77         8.30 o                         
  -3  -3  10        876.80        883.64        11.90 o                         
  -2  -3  10        101.27        109.09         3.62 o                         
  -1  -3  10        850.06        864.86         9.59 o                         
   0  -3  10        164.44        163.03         3.42 o                         
   1  -3  10        543.37        535.06         6.11 o                         
   2  -3  10       1101.90       1091.80         9.95 o                         
   3  -3  10       1382.62       1311.39        13.04 o                         
   4  -3  10        535.43        524.42         7.80 o                         
   5  -3  10        180.13        175.68         4.35 o                         
   6  -3  10         54.69         52.42         2.42 o                         
   7  -3  10         60.99         60.13         2.55 o                         
  -5  -2  10        459.19        460.64         8.16 o                         
  -4  -2  10         36.80         43.31         2.98 o                         
  -3  -2  10        594.86        581.59         8.76 o                         
  -2  -2  10         14.27         11.54         2.67 o                         
  -1  -2  10          5.35          2.47         2.61 o                         
   0  -2  10       1599.95       1529.81        29.21 o                         
   1  -2  10        340.39        355.18         4.91 o                         
   2  -2  10        488.04        465.32         9.71 o                         
   3  -2  10       1002.03        980.02        15.50 o                         
   4  -2  10          5.00          4.54         1.04 o                         
   5  -2  10        208.61        196.35         7.74 o                         
   6  -2  10        351.60        331.19         6.64 o                         
   7  -2  10        422.16        421.84         5.46 o                         
   8  -2  10         69.00         75.32         4.75 o                         
  -6  -1  10         40.50         41.78         7.14 o                         
  -5  -1  10         28.34         27.66         3.53 o                         
  -4  -1  10          0.39          1.53         2.49 o                         
  -3  -1  10          5.44          7.12         2.08 o                         
  -2  -1  10        976.29        973.01        12.15 o                         
  -1  -1  10       3839.14       3744.53        48.80 o                         
   0  -1  10        663.33        654.17         8.13 o                         
   1  -1  10         44.85         34.61         1.56 o                         
   2  -1  10         28.93         23.89         2.28 o                         
   3  -1  10       1281.51       1276.60        15.71 o                         
   4  -1  10       1742.49       1745.13        25.14 o                         
   5  -1  10        352.79        353.50         7.65 o                         
   6  -1  10        183.72        165.37         6.63 o                         
   7  -1  10         10.22         16.41         3.59 o                         
   8  -1  10          4.72          8.55         5.99 o                         
  -6   0  10          0.24          2.78         6.24 o                         
  -5   0  10         41.90         42.74         3.66 o                         
  -4   0  10        249.48        246.61         5.58 o                         
  -3   0  10        251.71        255.88         4.46 o                         
  -2   0  10         20.52         23.76         2.27 o                         
  -1   0  10          1.09          0.24         1.87 o                         
   0   0  10          3.42          2.91         1.25 o                         
   1   0  10        275.00        264.18         4.74 o                         
   2   0  10       1293.98       1296.56        18.67 o                         
   3   0  10       1586.90       1552.18        17.82 o                         
   4   0  10        577.75        569.69        10.21 o                         
   5   0  10        109.43        105.13         5.26 o                         
   6   0  10         21.70         18.22         3.48 o                         
   7   0  10        272.15        266.23         6.80 o                         
   8   0  10        154.04        159.89         8.17 o                         
  -6   1  10        135.92        141.76         8.30 o                         
  -5   1  10         31.01         31.93         3.56 o                         
  -4   1  10         10.76         12.34         2.57 o                         
  -3   1  10          4.51          6.58         2.42 o                         
  -2   1  10        247.63        247.34         4.02 o                         
  -1   1  10        859.19        839.65         9.08 o                         
   0   1  10       1738.89       1707.95        37.76 o                         
   1   1  10        959.71        956.85        18.62 o                         
   2   1  10         87.14         91.39         3.98 o                         
   3   1  10         33.77         35.39         1.86 o                         
   4   1  10        531.19        529.96        15.41 o                         
   5   1  10        548.77        555.72         9.90 o                         
   6   1  10        221.42        222.50         8.51 o                         
   7   1  10        181.44        166.34        10.20 o                         
   8   1  10         33.97         55.42         5.86 o                         
   9   1  10          9.10         29.63         5.47 o                         
  -6   2  10          0.20          2.39         6.20 o                         
  -5   2  10          3.97          2.75         3.36 o                         
  -4   2  10          0.76          1.82         2.78 o                         
  -3   2  10        532.76        537.69         6.23 o                         
  -2   2  10       1306.81       1294.30        16.68 o                         
  -1   2  10        478.41        496.52         6.05 o                         
   0   2  10        116.61        129.91         2.29 o                         
   1   2  10         37.98         38.15         2.31 o                         
   2   2  10        717.74        710.08        11.75 o                         
   3   2  10       1549.81       1560.62        22.32 o                         
   4   2  10       1394.67       1405.53        20.41 o                         
   5   2  10        355.77        362.41         7.38 o                         
   6   2  10         44.12         47.17         5.17 o                         
   7   2  10          2.75          5.34         1.93 o                         
   8   2  10        101.93        101.56         6.54 o                         
  -5   3  10         68.36         71.43         4.86 o                         
  -4   3  10        222.18        223.91         4.43 o                         
  -3   3  10        102.81        101.59         2.79 o                         
  -2   3  10         99.28         88.21         2.44 o                         
  -1   3  10         20.16         19.30         1.57 o                         
   0   3  10        156.04        179.93         2.80 o                         
   1   3  10       1864.64       1817.04        37.29 o                         
   2   3  10       1117.93       1105.02        26.19 o                         
   3   3  10        235.07        246.19         5.73 o                         
   4   3  10        184.82        167.88         4.74 o                         
   5   3  10         12.25         18.28         3.01 o                         
   6   3  10        342.40        237.58        65.94 o                         
   7   3  10        277.11        288.09         6.56 o                         
   8   3  10         88.88         82.58         5.73 o                         
  -5   4  10         11.65         10.64         4.14 o                         
  -4   4  10          2.48          1.96         2.59 o                         
  -3   4  10        162.48        166.08         3.36 o                         
  -2   4  10        497.47        501.26         5.71 o                         
  -1   4  10        954.77        945.67         8.95 o                         
   0   4  10       1665.37       1548.63        15.14 o                         
   1   4  10        139.58        143.42         4.69 o                         
   2   4  10        309.96        253.33         5.76 o                         
   3   4  10        241.44        248.74         8.64 o                         
   4   4  10        692.36        716.88        12.74 o                         
   5   4  10        835.06        838.27        12.85 o                         
   6   4  10         79.50        105.28         5.43 o                         
   7   4  10          8.05         15.69         4.06 o                         
  -5   5  10         25.02         38.70         6.07 o                         
  -4   5  10        146.62        154.39         4.55 o                         
  -3   5  10        385.46        379.42         6.50 o                         
  -2   5  10        311.45        320.16         4.30 o                         
  -1   5  10         79.30         76.09         2.07 o                         
   0   5  10         45.28         47.90         1.84 o                         
   1   5  10        375.01        370.57         5.97 o                         
   2   5  10        572.11        612.77        10.27 o                         
   3   5  10       1354.23       1324.15        24.78 o                         
   4   5  10       1133.33       1073.76        15.71 o                         
   5   5  10         37.44         31.43         4.23 o                         
   6   5  10         24.09         17.29         4.19 o                         
   7   5  10         40.98         66.45         4.32 o                         
  -5   6  10         83.39         89.97         7.61 o                         
  -4   6  10         79.27         79.02         3.94 o                         
  -3   6  10          7.41          6.78         2.92 o                         
  -2   6  10         76.25         79.43         3.67 o                         
  -1   6  10        469.50        469.42         5.90 o                         
   0   6  10        976.17        940.84        17.83 o                         
   1   6  10        955.43        923.93        16.06 o                         
   2   6  10        336.62        335.05         4.80 o                         
   3   6  10          0.82          4.29         2.55 o                         
   4   6  10        154.40        140.70         3.96 o                         
   5   6  10        221.30        214.80         6.71 o                         
   6   6  10        145.72        152.49         5.56 o                         
  -4   7  10         40.61         49.05         6.46 o                         
  -3   7  10        294.90        322.76         7.61 o                         
  -2   7  10        395.00        402.52         6.88 o                         
  -1   7  10        249.10        223.06         4.77 o                         
   0   7  10        217.16        214.84         4.35 o                         
   1   7  10         11.22         14.41         1.61 o                         
   2   7  10        282.18        269.93         3.60 o                         
   3   7  10        604.06        582.91        11.11 o                         
   4   7  10        595.87        552.65        23.77 o                         
   5   7  10        422.45        360.03         5.76 o                         
  -4   8  10        229.10        242.00         9.79 o                         
  -3   8  10        214.42        230.96         9.11 o                         
  -2   8  10         24.24         17.53         4.75 o                         
  -1   8  10          2.62          3.52         1.85 o                         
   0   8  10        335.91        333.67         4.78 o                         
   1   8  10       1319.55       1360.28        18.50 o                         
   2   8  10        745.50        716.52         7.67 o                         
   3   8  10        192.84        178.26         2.77 o                         
   4   8  10         71.77         63.95         1.68 o                         
  -3   9  10         56.39         74.11         6.76 o                         
  -2   9  10         91.48         99.72         6.63 o                         
  -1   9  10        299.75        306.02         8.87 o                         
   0   9  10        619.52        623.39         8.53 o                         
   1   9  10        139.30        136.13         2.98 o                         
   2   9  10         17.07         19.26         1.78 o                         
   3   9  10         15.10         18.91         2.24 o                         
  -3  10  10        226.48        245.25        10.09 o                         
  -2  10  10        290.92        293.95        10.31 o                         
  -1  10  10        125.58        121.57         4.00 o                         
   0  10  10         12.70         15.44         2.66 o                         
   1  10  10        248.97        242.71         5.50 o                         
   2  10  10        406.56        411.34        10.48 o                         
   2 -11  11         73.10         80.95         7.53 o                         
   3 -11  11         20.34         18.13         6.76 o                         
  -1 -10  11        194.69        205.26         9.92 o                         
   0 -10  11         52.09         52.04         6.71 o                         
   1 -10  11         68.71         67.01         6.71 o                         
   2 -10  11        258.60        286.38        10.56 o                         
   3 -10  11        148.48        146.89         8.00 o                         
   4 -10  11        733.67        739.80        18.26 o                         
  -2  -9  11         54.83         63.84         5.03 o                         
  -1  -9  11         20.20         24.17         6.09 o                         
   0  -9  11        131.56        149.01         5.05 o                         
   1  -9  11        123.94        121.63         3.86 o                         
   2  -9  11        473.57        496.03         8.08 o                         
   3  -9  11        504.99        514.88         9.74 o                         
   4  -9  11        101.63        125.17         6.97 o                         
  -3  -8  11          0.20          3.12         5.94 o                         
  -2  -8  11         18.73         16.61         4.43 o                         
  -1  -8  11        309.62        293.05         5.35 o                         
   0  -8  11        592.24        584.03         7.80 o                         
   1  -8  11        225.11        231.11         6.50 o                         
   2  -8  11        163.76        178.14         4.99 o                         
   3  -8  11          1.41          1.74         2.86 o                         
   4  -8  11         43.57         38.82         4.62 o                         
   5  -8  11        187.90        191.41         7.70 o                         
  -3  -7  11        134.50        134.19         5.91 o                         
  -2  -7  11        106.72        114.58         4.26 o                         
  -1  -7  11        143.69        161.01         4.06 o                         
   0  -7  11        105.82        122.82         3.59 o                         
   1  -7  11          0.88          1.84         2.16 o                         
   2  -7  11        147.26        148.14         3.56 o                         
   3  -7  11        628.14        616.46         8.75 o                         
   4  -7  11        444.63        428.02         6.90 o                         
   5  -7  11        186.82        178.45         7.01 o                         
  -3  -6  11        145.70        145.50         5.85 o                         
  -2  -6  11         12.94         18.39         3.15 o                         
  -1  -6  11         76.39         68.75         3.02 o                         
   0  -6  11        333.29        331.91         4.47 o                         
   1  -6  11        622.64        613.36         6.30 o                         
   2  -6  11        555.97        555.32         6.31 o                         
   3  -6  11        211.35        209.86         4.29 o                         
   4  -6  11          0.13          2.86         2.38 o                         
   5  -6  11         37.13         38.21         3.15 o                         
   6  -6  11         63.72         72.65         5.05 o                         
  -4  -5  11          0.19          0.77         6.16 o                         
  -3  -5  11         22.01         21.42         4.13 o                         
  -2  -5  11        314.01        312.40         5.96 o                         
  -1  -5  11        413.43        421.21         6.02 o                         
   0  -5  11        468.51        482.16         5.29 o                         
   1  -5  11        211.43        209.25         3.22 o                         
   2  -5  11          0.02          1.80         1.68 o                         
   3  -5  11         56.19         52.76         2.53 o                         
   4  -5  11        537.47        545.15         7.47 o                         
   5  -5  11        936.77        924.55        15.04 o                         
   6  -5  11        309.30        309.11         6.79 o                         
  -4  -4  11        134.07        133.63         8.55 o                         
  -3  -4  11        132.85        141.86         7.01 o                         
  -2  -4  11        114.65        118.88         4.88 o                         
  -1  -4  11         39.28         42.95         2.51 o                         
   0  -4  11         25.64         30.15         1.88 o                         
   1  -4  11        337.65        329.59         4.57 o                         
   2  -4  11       1041.51       1009.20        10.43 o                         
   3  -4  11        630.77        612.11        10.78 o                         
   4  -4  11        464.87        454.09        11.31 o                         
   5  -4  11         49.59         41.09         2.84 o                         
   6  -4  11          1.84          5.05         2.70 o                         
  -5  -3  11         89.57        102.59         7.87 o                         
  -4  -3  11         24.05         28.40         3.55 o                         
  -3  -3  11        224.76        229.82         7.29 o                         
  -2  -3  11         20.68         19.33         2.84 o                         
  -1  -3  11        602.44        564.45         8.32 o                         
   0  -3  11        760.34        758.94         9.96 o                         
   1  -3  11       1105.47       1097.12        11.13 o                         
   2  -3  11        302.29        298.83         4.20 o                         
   3  -3  11          9.67         10.93         1.08 o                         
   4  -3  11         36.62         35.20         2.92 o                         
   5  -3  11        348.00        303.95        14.67 o                         
   6  -3  11        287.84        269.54         9.37 o                         
   7  -3  11        298.00        345.65        12.36 o                         
  -5  -2  11        264.70        256.49        10.09 o                         
  -4  -2  11         41.17         43.29         3.53 o                         
  -3  -2  11         44.80         43.81         3.21 o                         
  -2  -2  11        420.54        425.77         6.99 o                         
  -1  -2  11        195.49        191.48         5.10 o                         
   0  -2  11        110.69        110.07         4.23 o                         
   1  -2  11         29.63         31.52         1.78 o                         
   2  -2  11        104.83        103.63         3.25 o                         
   3  -2  11        457.64        450.01         7.05 o                         
   4  -2  11       1224.03       1233.10        23.37 o                         
   5  -2  11        683.32        671.39        12.10 o                         
   6  -2  11         34.82         28.78         2.68 o                         
   7  -2  11          3.02          3.81         5.90 o                         
  -5  -1  11         24.46         31.36         4.58 o                         
  -4  -1  11        288.96        296.25         5.29 o                         
  -3  -1  11        497.17        494.89         8.02 o                         
  -2  -1  11        224.92        226.82         5.72 o                         
  -1  -1  11         26.41         20.03         2.27 o                         
   0  -1  11        609.02        585.18        13.35 o                         
   1  -1  11       1311.87       1308.32        15.80 o                         
   2  -1  11       1315.12       1301.87        15.66 o                         
   3  -1  11        637.05        646.30         8.87 o                         
   4  -1  11         85.76         88.48         5.45 o                         
   5  -1  11         22.28         24.93         3.95 o                         
   6  -1  11         90.43         95.45         6.97 o                         
   7  -1  11        185.11        205.73         9.45 o                         
   8  -1  11        178.26        193.80         9.11 o                         
  -5   0  11         10.63         11.84         4.41 o                         
  -4   0  11          6.18          4.32         2.70 o                         
  -3   0  11         21.60         18.87         2.43 o                         
  -2   0  11        145.58        138.79         4.19 o                         
  -1   0  11        470.61        452.91         5.76 o                         
   0   0  11        368.22        370.38         4.94 o                         
   1   0  11        583.79        596.23         8.33 o                         
   2   0  11        335.03        332.57         7.44 o                         
   3   0  11        134.63        130.67         4.37 o                         
   4   0  11        469.40        482.90         9.53 o                         
   5   0  11        304.28        316.15         7.42 o                         
   6   0  11        404.29        407.92        12.49 o                         
   7   0  11        189.95        197.61         8.81 o                         
   8   0  11          1.01         15.52         5.82 o                         
  -5   1  11          4.98         11.25         4.36 o                         
  -4   1  11        129.03        130.39         3.73 o                         
  -3   1  11        397.89        399.70         8.26 o                         
  -2   1  11        444.99        450.81         9.65 o                         
  -1   1  11        143.26        136.88         2.87 o                         
   0   1  11          2.18          1.14         1.12 o                         
   1   1  11        193.20        188.94         3.91 o                         
   2   1  11       1050.48       1034.42        16.22 o                         
   3   1  11       1256.28       1243.24        18.81 o                         
   4   1  11        511.05        499.33        11.56 o                         
   5   1  11        225.40        234.87         6.24 o                         
   6   1  11          3.59          5.09         5.30 o                         
   7   1  11        120.31        116.23         7.31 o                         
   8   1  11        126.96        141.50         8.00 o                         
  -5   2  11        195.68        197.30         6.51 o                         
  -4   2  11        299.42        298.37         5.85 o                         
  -3   2  11          4.78          8.40         2.30 o                         
  -2   2  11          6.92          9.38         1.89 o                         
  -1   2  11        100.76         97.82         2.46 o                         
   0   2  11       1343.62       1235.17        25.14 o                         
   1   2  11       1406.14       1390.68        26.66 o                         
   2   2  11        590.12        601.60        10.69 o                         
   3   2  11        156.58        158.04         5.12 o                         
   4   2  11          0.53          1.75         3.06 o                         
   5   2  11        170.98        172.01         5.27 o                         
   6   2  11        347.84        357.03        10.82 o                         
   7   2  11        185.99        197.44         8.38 o                         
   8   2  11         55.52         50.67         6.12 o                         
  -5   3  11          0.06          3.41         4.14 o                         
  -4   3  11        174.83        159.77         3.98 o                         
  -3   3  11         57.93         65.65         2.85 o                         
  -2   3  11        107.22        117.49         2.75 o                         
  -1   3  11        756.62        714.98         9.67 o                         
   0   3  11        289.14        288.83         3.81 o                         
   1   3  11         16.55         21.87         3.48 o                         
   2   3  11          1.62          0.15         3.02 o                         
   3   3  11        358.18        368.43         7.51 o                         
   4   3  11        882.28        883.88        13.97 o                         
   5   3  11        496.46        526.32         9.49 o                         
   6   3  11        220.78        226.94         8.25 o                         
   7   3  11         12.56         19.76         4.96 o                         
  -5   4  11         44.67         53.68         6.54 o                         
  -4   4  11        128.67        135.29         4.25 o                         
  -3   4  11        375.74        378.10         5.56 o                         
  -2   4  11        406.26        382.65         4.84 o                         
  -1   4  11          7.41          7.88         1.76 o                         
   0   4  11        509.43        450.85         7.90 o                         
   1   4  11        654.94        664.46        11.49 o                         
   2   4  11       1155.06       1153.46        21.51 o                         
   3   4  11        933.10        922.02        14.38 o                         
   4   4  11         75.82         90.60         4.02 o                         
   5   4  11          5.94          8.35         2.96 o                         
   6   4  11         38.34         60.85         5.17 o                         
   7   4  11        121.08        145.69         6.59 o                         
  -5   5  11         32.92         33.33         4.56 o                         
  -4   5  11         23.89         31.15         3.36 o                         
  -3   5  11          6.96          8.75         2.44 o                         
  -2   5  11        103.66        109.29         2.92 o                         
  -1   5  11        300.60        307.91         4.46 o                         
   0   5  11        608.71        633.53        11.06 o                         
   1   5  11        687.70        686.39        14.43 o                         
   2   5  11        328.53        306.47         6.77 o                         
   3   5  11          3.67          3.83         2.86 o                         
   4   5  11        189.04        191.14         4.96 o                         
   5   5  11        429.77        439.28         8.00 o                         
   6   5  11        351.34        351.86         9.71 o                         
  -5   6  11          7.61          4.36         6.16 o                         
  -4   6  11        113.45        123.97         7.74 o                         
  -3   6  11        314.65        327.00         5.20 o                         
  -2   6  11        276.67        268.26         4.33 o                         
  -1   6  11        319.76        304.45         7.08 o                         
   0   6  11         41.61         41.59         1.90 o                         
   1   6  11        146.26        129.64         3.38 o                         
   2   6  11        458.11        437.55         8.30 o                         
   3   6  11        624.87        632.90        10.48 o                         
   4   6  11        427.76        430.37         7.77 o                         
   5   6  11        125.63        125.64         5.64 o                         
  -4   7  11         79.33         89.50         7.23 o                         
  -3   7  11          0.48          2.96         2.46 o                         
  -2   7  11         14.55         17.16         2.19 o                         
  -1   7  11         22.86         22.73         1.51 o                         
   0   7  11        505.84        504.66         9.09 o                         
   1   7  11        632.17        615.22        15.86 o                         
   2   7  11        617.93        582.67        25.33 o                         
   3   7  11        324.07        306.19         6.27 o                         
   4   7  11          1.33          1.00         2.29 o                         
  -3   8  11          3.32          0.43         5.35 o                         
  -2   8  11        270.43        287.85         9.15 o                         
  -1   8  11       1062.53       1089.51        16.69 o                         
   0   8  11        311.50        302.69         5.39 o                         
   1   8  11         17.59         17.37         2.15 o                         
   2   8  11          0.88          4.26         1.69 o                         
   3   8  11        170.57        180.46         4.52 o                         
  -2   9  11        110.88        102.33         6.67 o                         
  -1   9  11          0.30          2.69         4.06 o                         
   0   9  11         13.19         12.47         2.62 o                         
   1   9  11         31.71         27.75         3.54 o                         
   2   9  11        487.47        495.71        12.32 o                         
   0 -10  12        283.19        315.25        11.29 o                         
   1 -10  12        145.61        145.95         8.42 o                         
  -1  -9  12        143.40        150.10         8.42 o                         
   0  -9  12        476.53        495.92        14.03 o                         
   1  -9  12        140.80        148.47         8.04 o                         
   2  -9  12        431.36        455.81        12.79 o                         
  -2  -8  12        126.01        139.07         8.30 o                         
  -1  -8  12         49.50         56.11         6.37 o                         
   0  -8  12         27.65         32.16         3.54 o                         
   1  -8  12         21.90         19.80         3.29 o                         
   2  -8  12        157.62        144.97         7.14 o                         
   3  -8  12        398.73        403.60        11.33 o                         
  -3  -7  12          5.67         10.43         6.37 o                         
  -2  -7  12          0.18         -0.94         5.60 o                         
  -1  -7  12         28.34         28.87         3.03 o                         
   0  -7  12        118.65        118.02         3.64 o                         
   1  -7  12        373.90        376.81         5.70 o                         
   2  -7  12        444.43        452.67         7.04 o                         
   3  -7  12         53.00         49.02         3.90 o                         
   4  -7  12         16.03         13.04         4.15 o                         
  -2  -6  12        163.40        169.80         5.90 o                         
  -1  -6  12        553.50        564.43         7.49 o                         
   0  -6  12        126.45        130.05         4.33 o                         
   1  -6  12          4.75          4.74         2.10 o                         
   2  -6  12         30.51         32.01         2.34 o                         
   3  -6  12        185.18        185.76         3.62 o                         
   4  -6  12        363.11        333.08         8.85 o                         
  -2  -5  12         71.83         76.82         4.79 o                         
  -1  -5  12         32.06         38.98         3.10 o                         
   0  -5  12         68.55         66.06         2.68 o                         
   1  -5  12        144.05        129.61         2.83 o                         
   2  -5  12        724.06        707.34        13.63 o                         
   3  -5  12       1067.67       1084.89        32.10 o                         
   4  -5  12        189.75        190.98         5.12 o                         
   5  -5  12         12.66         11.63         6.41 o                         
  -3  -4  12          4.19          5.69         3.95 o                         
  -2  -4  12         11.74         10.52         3.74 o                         
  -1  -4  12        282.91        278.94         6.66 o                         
   0  -4  12        448.37        442.04         5.85 o                         
   1  -4  12        395.01        391.00         6.22 o                         
   2  -4  12        258.45        248.11         6.20 o                         
   3  -4  12         84.53         92.66         4.56 o                         
   4  -4  12        131.34        103.88        16.70 o                         
   5  -4  12          8.65          7.44         6.33 o                         
  -4  -3  12         10.84         11.93         5.94 o                         
  -3  -3  12        143.10        141.42         4.43 o                         
  -2  -3  12        477.02        491.64        11.35 o                         
  -1  -3  12        341.74        349.31         7.35 o                         
   0  -3  12          0.35          0.31         2.27 o                         
   1  -3  12         30.74         25.96         2.03 o                         
   2  -3  12        205.94        200.06         3.58 o                         
   3  -3  12        763.83        762.72        12.78 o                         
   4  -3  12        594.47        612.58        16.68 o                         
   5  -3  12        446.43        458.98        14.03 o                         
   6  -3  12         17.33         17.62         6.54 o                         
  -5  -2  12         28.35         31.26         6.59 o                         
  -4  -2  12         24.05         30.83         5.73 o                         
  -3  -2  12         28.02         31.79         3.20 o                         
  -2  -2  12          0.86          0.26         2.52 o                         
  -1  -2  12         49.21         43.26         2.74 o                         
   0  -2  12        220.13        207.09         3.61 o                         
   1  -2  12        664.10        622.48        18.44 o                         
   2  -2  12        924.04        914.92        19.54 o                         
   3  -2  12        282.46        282.98         5.50 o                         
   4  -2  12         15.03         18.74         2.83 o                         
   5  -2  12         30.56         36.18         6.16 o                         
   6  -2  12        231.17        229.34         9.88 o                         
  -5  -1  12         55.39         64.36         6.93 o                         
  -4  -1  12         56.15         54.49         4.34 o                         
  -3  -1  12         75.40         74.00         3.54 o                         
  -2  -1  12        434.10        409.41         8.23 o                         
  -1  -1  12        354.48        344.29         6.15 o                         
   0  -1  12        541.24        522.98        10.58 o                         
   1  -1  12        381.98        397.25        10.26 o                         
   2  -1  12          5.76          6.92         3.61 o                         
   3  -1  12        260.37        271.48         8.08 o                         
   4  -1  12        372.81        384.53         6.39 o                         
   5  -1  12        507.91        545.79        15.22 o                         
   6  -1  12        329.86        335.82        11.80 o                         
   7  -1  12         49.82         50.89         6.80 o                         
  -5   0  12         17.28         23.22         6.20 o                         
  -4   0  12         71.76         74.68         3.82 o                         
  -3   0  12        163.64        168.01         5.30 o                         
  -2   0  12         89.16        101.07         6.71 o                         
  -1   0  12         33.64         35.33         2.67 o                         
   0   0  12          5.88          2.74         1.18 o                         
   1   0  12        372.73        364.95         6.14 o                         
   2   0  12        758.46        764.49        14.37 o                         
   3   0  12        629.72        661.63        11.82 o                         
   4   0  12        272.79        267.92         7.68 o                         
   5   0  12         31.02         33.86         2.59 o                         
   6   0  12          1.86          4.79         5.60 o                         
   7   0  12         47.47         47.38         6.80 o                         
  -5   1  12         83.75         84.84         7.27 o                         
  -4   1  12          9.33         11.60         3.23 o                         
  -3   1  12          3.05          6.13         3.17 o                         
  -2   1  12         16.14         15.74         2.43 o                         
  -1   1  12        299.82        292.41         5.89 o                         
   0   1  12        740.06        694.24        22.75 o                         
   1   1  12        827.75        806.85        16.19 o                         
   2   1  12        410.68        441.46         9.01 o                         
   3   1  12         43.38         44.18         4.06 o                         
   4   1  12         35.89         34.07         4.15 o                         
   5   1  12        389.51        391.01         8.03 o                         
   6   1  12        707.42        727.57        18.13 o                         
   7   1  12        215.07        222.80         9.41 o                         
   8   1  12          4.32          3.46         6.20 o                         
  -5   2  12          0.15         -2.14         5.86 o                         
  -4   2  12          3.15          6.34         3.10 o                         
  -3   2  12        105.64        110.50         3.30 o                         
  -2   2  12        540.04        516.70         7.49 o                         
  -1   2  12        426.45        430.12         5.54 o                         
   0   2  12        151.17        139.50         5.03 o                         
   1   2  12          0.08          1.68         1.75 o                         
   2   2  12        303.99        305.58         9.00 o                         
   3   2  12        487.64        499.46         9.52 o                         
   4   2  12        402.95        416.92         8.60 o                         
   5   2  12        391.96        404.12        10.13 o                         
   6   2  12         70.29         73.81         6.54 o                         
   7   2  12          0.01          1.97         5.47 o                         
  -5   3  12         24.21         33.78         6.41 o                         
  -4   3  12         26.99         30.73         4.15 o                         
  -3   3  12         90.62         88.70         3.67 o                         
  -2   3  12         13.84         16.21         2.39 o                         
  -1   3  12         30.59         22.32         1.93 o                         
   0   3  12        136.39        136.04         4.96 o                         
   1   3  12        487.47        503.36        12.36 o                         
   2   3  12        847.76        874.36        17.92 o                         
   3   3  12        550.32        545.47        10.10 o                         
   4   3  12         88.25         89.68         4.38 o                         
   5   3  12         32.68         38.43         3.90 o                         
   6   3  12        157.03        165.19         7.61 o                         
   7   3  12        141.36        161.22         7.91 o                         
  -4   4  12         20.22         17.82         4.02 o                         
  -3   4  12         12.02         13.22         2.52 o                         
  -2   4  12        289.88        285.94         4.39 o                         
  -1   4  12        724.72        705.25        15.89 o                         
   0   4  12        586.45        553.82        18.41 o                         
   1   4  12        273.12        293.32         7.40 o                         
   2   4  12         35.36         39.80         4.13 o                         
   3   4  12        104.28        101.85         4.54 o                         
   4   4  12        409.30        426.54        17.83 o                         
   5   4  12        402.86        421.30         8.29 o                         
   6   4  12        272.64        294.17         9.45 o                         
  -4   5  12         51.40         53.76         7.06 o                         
  -3   5  12         96.46        108.40         4.48 o                         
  -2   5  12        180.85        182.81         3.50 o                         
  -1   5  12         90.72         82.53         2.64 o                         
   0   5  12         12.48         11.45         1.35 o                         
   1   5  12         51.61         61.37         4.20 o                         
   2   5  12        547.72        571.34        10.36 o                         
   3   5  12        670.15        659.90        11.29 o                         
   4   5  12        272.68        269.14         6.33 o                         
   5   5  12        113.24        109.48         4.25 o                         
   6   5  12         12.46         11.67         4.83 o                         
  -3   6  12         42.52         39.47         5.47 o                         
  -2   6  12         18.64         24.96         3.55 o                         
  -1   6  12        217.51        212.33         7.80 o                         
   0   6  12        426.87        425.63         5.29 o                         
   1   6  12        666.37        686.10        11.97 o                         
   2   6  12        363.86        370.00         7.77 o                         
   3   6  12         34.36         41.57         4.68 o                         
   4   6  12          9.40         10.86         3.05 o                         
   5   6  12        120.65        120.46         5.99 o                         
  -2   7  12        280.10        284.59        11.29 o                         
  -1   7  12        300.49        280.10        10.52 o                         
   0   7  12        220.77        230.71         6.62 o                         
   1   7  12         29.71         33.48         3.88 o                         
   2   7  12         49.41         52.80         3.87 o                         
   3   7  12        238.65        239.57         5.71 o                         
   4   7  12        422.23        420.32        10.99 o                         
  -1   8  12          4.39         11.89         5.73 o                         
   0   8  12         70.31         63.76         6.46 o                         
   1   8  12        354.28        375.74        11.67 o                         
   2   8  12        454.39        466.87         8.74 o                         
   3   8  12        324.13        289.68         8.85 o                         
   0   9  12        308.74        329.02        10.99 o                         
   1   9  12        324.36        323.67        10.31 o                         
  -2  -7  13        101.40         99.30         7.48 o                         
  -1  -7  13        121.73        139.11         7.36 o                         
   0  -7  13         49.34         59.00         4.63 o                         
   1  -7  13          3.00          2.12         3.72 o                         
  -1  -6  13         67.70         74.09         4.83 o                         
   0  -6  13         68.05         68.56         4.32 o                         
   1  -6  13        414.39        390.03         7.92 o                         
   2  -6  13        436.05        421.90        10.48 o                         
  -1  -5  13          7.02          6.20         6.16 o                         
   0  -5  13        404.07        413.68         7.04 o                         
   1  -5  13        803.42        854.22        13.99 o                         
   2  -5  13          6.33          8.40         2.71 o                         
   3  -5  13         21.10         33.53         6.03 o                         
   4  -5  13         70.23         84.20         6.80 o                         
  -1  -4  13         64.91         69.87         3.96 o                         
   0  -4  13          0.84          2.01         2.49 o                         
   1  -4  13        303.64        298.52         6.03 o                         
   2  -4  13        186.44        183.54         7.87 o                         
   3  -4  13         88.89         85.80         8.32 o                         
   4  -4  13        486.17        488.15         9.83 o                         
  -4  -3  13         63.22         63.89         6.63 o                         
  -3  -3  13         21.10         22.54         5.35 o                         
  -2  -3  13          4.62          3.91         3.05 o                         
  -1  -3  13         74.03         69.71         2.88 o                         
   0  -3  13        383.85        382.90        13.09 o                         
   1  -3  13        518.62        498.39        18.37 o                         
   2  -3  13        348.72        359.41         7.91 o                         
   3  -3  13        294.49        300.12        11.31 o                         
   4  -3  13          7.31          8.46         3.81 o                         
   5  -3  13        459.01        506.14        15.14 o                         
  -4  -2  13          5.31          7.14         5.69 o                         
  -3  -2  13         75.69         71.24         5.82 o                         
  -2  -2  13        157.42        165.40         4.09 o                         
  -1  -2  13        235.85        228.23         4.82 o                         
   0  -2  13        252.29        238.61         5.97 o                         
   1  -2  13         57.67         58.72         4.09 o                         
   2  -2  13         47.94         46.14         6.54 o                         
   3  -2  13        289.19        291.66         6.76 o                         
   4  -2  13        320.21        326.43         7.25 o                         
   5  -2  13        228.77        234.09        10.26 o                         
  -4  -1  13         67.28         70.56         6.67 o                         
  -3  -1  13        123.05        133.63         6.67 o                         
  -2  -1  13         47.74         49.81         3.04 o                         
  -1  -1  13          2.54          6.19         2.16 o                         
   0  -1  13          8.25          5.02         1.24 o                         
   1  -1  13        296.53        297.88         6.89 o                         
   2  -1  13        806.09        854.11        20.91 o                         
   3  -1  13        506.92        526.63        14.97 o                         
   4  -1  13        173.15        167.29         9.47 o                         
   5  -1  13          8.49         16.34         5.99 o                         
   6  -1  13         71.59         82.32         8.00 o                         
  -3   0  13          6.57          9.41         4.53 o                         
  -2   0  13         87.84         88.79         3.36 o                         
  -1   0  13        265.60        247.69         4.26 o                         
   0   0  13        714.56        743.31        11.27 o                         
   1   0  13        372.20        374.67         7.51 o                         
   2   0  13          2.64          0.51         5.39 o                         
   3   0  13          3.02          3.68         5.94 o                         
   4   0  13         28.23         31.56         5.82 o                         
   5   0  13        434.61        438.41        13.60 o                         
   6   0  13        266.60        286.09        10.86 o                         
  -3   1  13         96.71        105.71         5.90 o                         
  -2   1  13        135.14        134.58         5.15 o                         
  -1   1  13        282.20        275.83         5.98 o                         
   0   1  13        130.67        139.63         4.52 o                         
   1   1  13         43.64         39.57         2.78 o                         
   2   1  13        157.78        147.43         5.71 o                         
   3   1  13        492.61        493.55         9.95 o                         
   4   1  13       1280.73       1337.80        29.08 o                         
   5   1  13        303.50        304.09        10.95 o                         
   6   1  13          6.48          9.41         6.24 o                         
   7   1  13          1.65         11.67         6.24 o                         
  -4   2  13         81.82         92.20         7.78 o                         
  -3   2  13         85.89         87.54         5.47 o                         
  -2   2  13          0.96          1.70         2.86 o                         
  -1   2  13        105.09         96.64         4.18 o                         
   0   2  13        320.13        310.31         6.41 o                         
   1   2  13        428.44        437.89        13.09 o                         
   2   2  13        446.23        468.16         9.86 o                         
   3   2  13        205.19        215.37         6.37 o                         
   4   2  13          6.57          6.41         4.00 o                         
   5   2  13         48.99         56.70         6.63 o                         
   6   2  13          2.82          4.92         5.69 o                         
   7   2  13        128.30        142.53         8.34 o                         
  -2   3  13        213.14        230.53        14.09 o                         
  -1   3  13        279.97        284.19        17.51 o                         
   0   3  13        288.23        279.99        23.26 o                         
   1   3  13        159.99        149.93         7.91 o                         
   2   3  13          3.80          3.43         3.90 o                         
   3   3  13        203.32        197.67         6.06 o                         
   4   3  13        388.38        420.82         8.84 o                         
   5   3  13        440.81        488.60         9.60 o                         
   6   3  13        242.80        266.59         9.84 o                         
  -1   4  13         36.21         37.37         6.54 o                         
   0   4  13          0.98          3.55         5.64 o                         
   1   4  13        239.79        233.40         9.54 o                         
   2   4  13        603.20        621.13        11.37 o                         
   3   4  13        558.35        577.91        17.73 o                         
   4   4  13        359.41        364.35         7.88 o                         
   5   4  13         45.90         50.88         4.08 o                         
   6   4  13         26.48         26.64         5.73 o                         
  -1   5  13        152.98        189.14         9.11 o                         
   0   5  13        377.48        373.11        12.23 o                         
   1   5  13        420.50        412.36        12.66 o                         
   2   5  13        124.02        138.08         5.40 o                         
   3   5  13          7.04          8.89         3.72 o                         
   4   5  13         31.95         31.70         3.78 o                         
   5   5  13         37.25         31.64         5.56 o                         
  -1   6  13        235.89        228.36        10.05 o                         
   0   6  13         63.38         61.92         6.80 o                         
   1   6  13          1.23          8.08         5.43 o                         
   2   6  13        141.30        145.62         5.37 o                         
   3   6  13        396.14        405.67        10.07 o                         
   4   6  13        464.58        478.43        12.79 o                         
   0   7  13        132.24        141.67         8.21 o                         
   1   7  13        325.94        337.79        11.16 o                         
   2   7  13        396.39        421.74         8.63 o                         
   3   7  13        155.76        156.17         7.23 o                         
   0   8  13        241.93        251.83        10.01 o                         
   1   8  13        161.61        139.28         7.70 o                         
   2   8  13          6.67          7.87         5.05 o                         
   0  -6  14        275.28        284.37        11.46 o                         
   1  -6  14         12.54         15.95         6.54 o                         
  -1  -5  14        137.06        156.56         8.98 o                         
   0  -5  14         18.19         18.13         6.37 o                         
   1  -5  14         17.42         16.34         6.24 o                         
  -1  -4  14        292.87        281.34        10.73 o                         
   0  -4  14        194.76        220.66         9.49 o                         
   1  -4  14         65.92         72.23         6.59 o                         
   2  -4  14        118.63        125.00         7.18 o                         
   3  -4  14          3.05          6.16         5.39 o                         
  -1  -3  14        138.93        150.78         8.12 o                         
   0  -3  14        193.12        218.69         8.85 o                         
   1  -3  14         24.96         33.74         5.52 o                         
   3  -3  14        457.22        445.98        11.93 o                         
   0  -2  14        126.52        121.92         7.01 o                         
   1  -2  14        310.27        305.13         7.39 o                         
   2  -2  14        273.40        312.00        11.59 o                         
   3  -2  14        227.67        264.96        10.78 o                         
   0  -1  14        486.94        497.87         9.68 o                         
   1  -1  14         72.54         76.27         9.07 o                         
   2  -1  14         52.10         60.60         7.36 o                         
   3  -1  14         10.57         14.80         6.46 o                         
   4  -1  14        375.17        382.26        12.79 o                         
   0   0  14        144.78        154.97         5.19 o                         
   1   0  14         79.45         71.92         3.68 o                         
   2   0  14        127.75        127.09         8.08 o                         
   3   0  14        599.77        669.46        17.87 o                         
   4   0  14        255.04        254.40        10.61 o                         
   5   0  14         64.59         68.85         7.70 o                         
   0   1  14         89.22         84.02         3.83 o                         
   1   1  14        455.85        444.74        21.66 o                         
   2   1  14        911.55        985.18        23.35 o                         
   3   1  14         70.16         73.42         7.40 o                         
   4   1  14         66.81         82.75         7.53 o                         
   5   1  14         43.73         46.18         6.76 o                         
   0   2  14        131.21        146.51         8.81 o                         
   1   2  14          1.05         -1.71         6.29 o                         
   2   2  14         83.40         84.33         7.57 o                         
   3   2  14        163.56        163.61         8.60 o                         
   4   2  14        163.01        145.91         8.42 o                         
   5   2  14        247.63        274.67        10.65 o                         
   6   2  14        148.68        165.49         8.85 o                         
   0   3  14         86.83         84.46         7.74 o                         
   1   3  14        268.18        264.28        10.82 o                         
   2   3  14        409.35        419.34        13.04 o                         
   3   3  14        457.30        504.82        14.45 o                         
   4   3  14        154.69        165.71         8.55 o                         
   5   3  14          0.99          2.10         6.12 o                         
   6   3  14         73.24         96.05         7.44 o                         
   0   4  14        376.66        390.21        13.04 o                         
   1   4  14        604.56        694.69        17.96 o                         
   2   4  14         75.74         69.11         6.71 o                         
   3   4  14         13.15         11.37         5.77 o                         
   4   4  14         86.63         91.21         7.14 o                         
   5   4  14        207.93        220.66         9.28 o                         
   0   5  14          8.10         14.54         6.50 o                         
   1   5  14        309.22        377.38        12.27 o                         
   2   5  14        128.12        135.69         8.21 o                         
   3   5  14         28.37         22.84         5.86 o                         
   4   5  14        342.14        358.78        11.42 o                         
   1   6  14        300.91        308.15        11.12 o                         
   2   6  14        332.80        353.65        11.63 o                         
   3   6  14        600.77        674.72        16.85 o                         
   1   7  14         26.72         34.38         6.46 o                         
   2   7  14          1.69          3.46         5.56 o                         
   1  -5  15        185.84        187.47         9.45 o                         
   0  -4  15          0.55          0.51         5.94 o                         
   1  -4  15         27.36         29.59         6.67 o                         
  -1  -3  15          4.65          7.87         6.03 o                         
   0  -3  15         62.11         57.22         6.37 o                         
   1  -3  15        325.81        343.73        10.95 o                         
   3   4  15        469.39        502.77        14.67 o                         
   4   4  15        266.42        290.75        10.90 o                         
   3   5  15         27.53         29.04         6.54 o                         
                                                                                
